# Supplementary material for: Modelling pathogen spread in a healthcare network: Indirect patient movements
Source: PLoS Comput Biol. 2020 Nov 30;16(11):e1008442. doi: 10.1371/journal.pcbi.1008442 (PMC7728397; doi:10.1371/journal.pcbi.1008442)
Supplement: S1 Data — Numerical data for Figs 3, 4, 6, 7a and 7b. (ODS) [file pcbi.1008442.s006.ods]

## Sheet: Fig 3
Nr	indirect_percent	direct_percent
1	91.49	8.51
2	98.45	1.55
3	99.61	0.39
4	97.53	2.47
5	99.87	0.13
6	98.98	1.02
7	98.96	1.04
8	98.99	1.01
9	99.52	0.48
10	90.94	9.06
11	94.29	5.71
12	98.34	1.66
13	98.02	1.98
14	79.81	20.19
15	96.10	3.90
16	98.03	1.97
17	93.13	6.87
18	99.34	0.66
19	77.42	22.58
20	79.21	20.79
21	97.43	2.57
22	83.03	16.97
23	97.82	2.18
24	80.22	19.78
25	95.49	4.51
26	97.38	2.62
27	94.62	5.38
28	83.75	16.25
29	86.98	13.02
30	91.84	8.16
31	93.01	6.99
32	93.65	6.35
33	96.76	3.24
34	87.50	12.50
35	78.58	21.42
36	84.04	15.96
37	77.53	22.47
38	94.92	5.08
39	94.64	5.36
40	94.68	5.32
41	92.64	7.36
42	97.57	2.43
43	90.07	9.93
44	60.87	39.13
45	86.75	13.25
46	94.55	5.45
47	93.53	6.47
48	93.59	6.41
49	93.49	6.51
50	86.35	13.65
51	81.17	18.83
52	95.81	4.19
53	92.29	7.71
54	92.56	7.44
55	97.91	2.09
56	94.79	5.21
57	88.87	11.13
58	94.18	5.82
59	92.85	7.15
60	91.68	8.32
61	92.58	7.42
62	95.53	4.47
63	98.23	1.77
64	93.13	6.87
65	95.63	4.37
66	93.35	6.65
67	95.03	4.97
68	95.02	4.98
69	95.62	4.38
70	92.83	7.17
71	96.41	3.59
72	92.87	7.13
73	91.36	8.64
74	93.93	6.07
75	92.39	7.61
76	92.78	7.22
77	90.04	9.96
78	93.36	6.64
79	92.15	7.85
80	90.69	9.31
81	93.17	6.83
82	92.77	7.23
83	91.65	8.35
84	96.77	3.23
85	91.82	8.18
86	90.11	9.89
87	90.85	9.15
88	91.26	8.74
89	93.79	6.21
90	94.32	5.68
91	96.13	3.87
92	92.75	7.25
93	98.73	1.27
94	94.68	5.32
95	94.09	5.91
96	91.88	8.12
97	95.04	4.96
98	96.10	3.90
99	94.65	5.35
100	95.50	4.50
101	91.63	8.37
102	96.28	3.72
103	97.88	2.12
104	86.53	13.47
105	93.87	6.13
106	96.28	3.72
107	97.42	2.58
108	92.47	7.53
109	95.39	4.61
110	95.29	4.71
111	90.64	9.36
112	94.20	5.80
113	91.53	8.47
114	93.82	6.18
115	95.24	4.76
116	96.19	3.81
117	94.63	5.37
118	92.20	7.80
119	92.43	7.57
120	90.81	9.19
121	95.05	4.95
122	97.04	2.96
123	90.63	9.37
124	94.68	5.32
125	93.62	6.38
126	90.75	9.25
127	94.29	5.71
128	93.10	6.90
129	93.02	6.98
130	91.98	8.02
131	94.72	5.28
132	96.56	3.44
133	91.56	8.44
134	93.84	6.16
135	95.00	5.00
136	95.37	4.63
137	94.29	5.71
138	96.78	3.22
139	95.70	4.30
140	95.11	4.89
141	91.65	8.35
142	95.18	4.82
143	96.20	3.80
144	95.70	4.30
145	96.35	3.65
146	94.34	5.66
147	95.18	4.82
148	90.77	9.23
149	92.62	7.38
150	96.46	3.54
151	94.69	5.31
152	95.91	4.09
153	95.92	4.08
154	90.28	9.72
155	96.33	3.67
156	95.14	4.86
157	95.40	4.60
158	96.99	3.01
159	97.09	2.91
160	98.33	1.67
161	94.63	5.37
162	92.22	7.78
163	93.88	6.12
164	95.50	4.50

## Sheet: Fig 4a
Avg_size_mtx
130
86
45.8
109.3
53.1
181
101.2
89.7
59.6
97.1
99.8
40.7
57.6
51.4
47.2
79.6
24.4
38.6
175.4
1.2
2.2
24.5
14.4
174.2
97.8
95.3
303
111.3
142.6
93.8
21.9
67.9
23
52.3
23.5
21.7
18.8
128.8
100.4
173.8
10.1
14.3
7.1
7
6
4.5
92.2
262.8
193
181.5
105.7
142.9
105.7
444.7
180.3
99.4
44.6
69
43.5
131.6
42.6
46.8
148.7
54.5
14.8
11.3
14.5
143.1
157.3
111.5
143.6
40
56.2
51
39.4
50.4
41.2
29.8
29.1
54.1
76.6
155.8
35.6
21.5
6.3
1.5
72.5
143.3
130.7
32.3
46
34.1
59.4
43.5
35.2
17.3
62.3
7.4
38.3
5.7
30.3
8.6
9.4
71.5
382
162.4
63.3
139.2
61.7
112.1
46.6
13.7
16.2
47.1
22.7
186.7
13.3
15.5
28.5
202
133.9
53.6
133.4
205.8
114.1
59.6
33
36.4
147.7
138.1
28
47.6
87.1
2.5
23.1
32.8
15.1
23.7
11.7
430
93.5
128.6
70.4
100.8
7.6
44.9
46
3.1
31.3
179.9
61.9
59.7
28.9
50.9
18
149.5
75.2
2.5
8.8
3.2
2.8
3
20.5
20.5

## Sheet: Fig 4b
Avg_com_size_mtx
6823.5
4358
1994
5283.9
2396.7
4005.7
3965
3937.6
3070.1
4760.4
3157.9
1569.2
2599.3
388.2
2203.3
3690.6
1535.4
453.5
1376.2
98.7
134.3
229.8
317.3
6867.2
4948.5
4009.1
9636.6
5765.5
5639.4
3936.8
998.6
3006.5
934.1
1969.4
810.1
856.3
820.5
923.6
856.6
1608.2
397.6
339.9
313
105.6
144.1
34.7
3698
8527.1
8576.1
7099.5
4789.8
5278
5150.5
11428.6
7289
3900.1
1940.6
3193.6
1015.3
4991.5
1717.1
1725.4
4822.7
2275.9
322.4
148.5
665.8
1308.6
4837.4
3876
7206.8
1774.2
2109.6
2540.2
1436.5
2075
1508.4
990
1504.7
2776.9
3459.4
4178.3
1274.1
212.5
250.6
15.6
3709.7
6138.7
4707.4
1506.3
1749
1609.2
2792.1
1943
1339.2
451.5
2006.3
308.1
1689.3
448.6
1756.6
978.9
40.6
3054.1
9754.5
6881.8
2802
6042.4
998.8
5182.9
1885.9
696.4
60.2
2191.1
373.9
1503.8
131.9
445.6
123.6
8552.7
5494.2
2093
5650.6
8472.5
5399.1
2841.1
1424.3
1805.7
4135.5
4165.7
1336.5
2387.5
3955.5
144.3
404.5
329.1
292.8
354.6
543.8
12831.3
3439.5
5418
2889
3707.6
800.2
1616.4
2426.8
73
1605.2
6019.4
2493.2
2909.7
944.3
1459.9
812.4
1239.3
560.6
632.4
478.5
434.6
436.3
302.6
105.7
216.3

## Sheet: Fig 4c
Avg_size_mtx	Avg_com_size_mtx
130	6823.5
86	4358
45.8	1994
109.3	5283.9
53.1	2396.7
181	4005.7
101.2	3965
89.7	3937.6
59.6	3070.1
97.1	4760.4
99.8	3157.9
40.7	1569.2
57.6	2599.3
51.4	388.2
47.2	2203.3
79.6	3690.6
24.4	1535.4
38.6	453.5
175.4	1376.2
1.2	98.7
2.2	134.3
24.5	229.8
14.4	317.3
174.2	6867.2
97.8	4948.5
95.3	4009.1
303	9636.6
111.3	5765.5
142.6	5639.4
93.8	3936.8
21.9	998.6
67.9	3006.5
23	934.1
52.3	1969.4
23.5	810.1
21.7	856.3
18.8	820.5
128.8	923.6
100.4	856.6
173.8	1608.2
10.1	397.6
14.3	339.9
7.1	313
7	105.6
6	144.1
4.5	34.7
92.2	3698
262.8	8527.1
193	8576.1
181.5	7099.5
105.7	4789.8
142.9	5278
105.7	5150.5
444.7	11428.6
180.3	7289
99.4	3900.1
44.6	1940.6
69	3193.6
43.5	1015.3
131.6	4991.5
42.6	1717.1
46.8	1725.4
148.7	4822.7
54.5	2275.9
14.8	322.4
11.3	148.5
14.5	665.8
143.1	1308.6
157.3	4837.4
111.5	3876
143.6	7206.8
40	1774.2
56.2	2109.6
51	2540.2
39.4	1436.5
50.4	2075
41.2	1508.4
29.8	990
29.1	1504.7
54.1	2776.9
76.6	3459.4
155.8	4178.3
35.6	1274.1
21.5	212.5
6.3	250.6
1.5	15.6
72.5	3709.7
143.3	6138.7
130.7	4707.4
32.3	1506.3
46	1749
34.1	1609.2
59.4	2792.1
43.5	1943
35.2	1339.2
17.3	451.5
62.3	2006.3
7.4	308.1
38.3	1689.3
5.7	448.6
30.3	1756.6
8.6	978.9
9.4	40.6
71.5	3054.1
382	9754.5
162.4	6881.8
63.3	2802
139.2	6042.4
61.7	998.8
112.1	5182.9
46.6	1885.9
13.7	696.4
16.2	60.2
47.1	2191.1
22.7	373.9
186.7	1503.8
13.3	131.9
15.5	445.6
28.5	123.6
202	8552.7
133.9	5494.2
53.6	2093
133.4	5650.6
205.8	8472.5
114.1	5399.1
59.6	2841.1
33	1424.3
36.4	1805.7
147.7	4135.5
138.1	4165.7
28	1336.5
47.6	2387.5
87.1	3955.5
2.5	144.3
23.1	404.5
32.8	329.1
15.1	292.8
23.7	354.6
11.7	543.8
430	12831.3
93.5	3439.5
128.6	5418
70.4	2889
100.8	3707.6
7.6	800.2
44.9	1616.4
46	2426.8
3.1	73
31.3	1605.2
179.9	6019.4
61.9	2493.2
59.7	2909.7
28.9	944.3
50.9	1459.9
18	812.4
149.5	1239.3
75.2	560.6
2.5	632.4
8.8	478.5
3.2	434.6
2.8	436.3
3	302.6
20.5	105.7
20.5	216.3

## Sheet: Fig 6a
indegree	outdegree
168	49
137	33
118	33
140	35
100	27
166	48
134	32
152	42
118	20
134	31
138	36
121	24
92	17
103	20
124	27
166	34
94	15
83	20
128	35
22	8
96	4
105	16
50	12
154	44
154	44
142	35
210	59
175	53
203	53
132	38
65	11
103	20
101	22
79	29
73	17
88	21
102	16
108	31
128	34
153	46
52	9
58	7
28	7
86	24
102	6
27	3
135	38
204	55
160	37
189	51
155	39
144	45
126	41
296	132
155	35
147	46
124	26
122	28
113	18
196	53
99	17
91	27
154	41
120	27
95	10
52	18
87	14
157	36
159	45
165	48
197	55
88	31
112	31
132	42
83	16
76	15
180	30
82	14
88	18
108	23
151	35
160	44
135	39
83	30
11	8
25	4
136	32
157	37
176	47
88	21
104	26
92	25
143	37
111	31
93	30
80	22
120	30
95	19
101	27
42	5
109	30
70	14
53	16
137	38
220	61
144	34
139	41
145	41
122	31
162	46
136	42
98	17
32	9
114	31
79	19
134	33
59	17
146	27
91	39
199	56
156	46
117	28
125	22
191	52
162	48
119	27
87	30
139	31
136	33
153	38
100	16
96	24
160	38
21	2
113	34
129	48
97	23
108	26
17	8
212	58
128	34
160	43
139	36
165	49
76	10
111	26
93	22
37	6
94	27
154	36
108	23
167	44
69	21
130	39
74	17
152	42
128	36
61	5
44	4
49	7
52	9
39	5
80	6
69	10

## Sheet: Fig 6b
community_outdegree
114
104
82
102
78
113
110
110
88
99
103
90
67
80
92
119
84
63
101
25
95
94
44
123
113
100
131
134
135
97
48
90
75
60
55
72
89
92
86
104
47
44
25
56
103
29
94
140
119
117
105
115
95
157
122
108
87
93
100
135
72
74
113
86
72
39
72
110
112
109
134
68
81
94
65
57
132
68
70
91
108
116
92
77
65
22
99
122
107
71
85
69
96
79
64
72
88
77
76
43
88
65
67
98
141
102
117
106
91
124
100
71
34
79
57
99
51
111
62
134
114
97
100
128
117
91
80
109
106
111
85
82
117
18
94
97
74
70
57
141
93
119
114
123
59
82
74
35
81
108
82
115
65
93
57
108
92
49
41
52
53
34
74
60

## Sheet: Fig 7a
50.1428	0	0	0	0	0	0	0	0	0	0	0	0	0	0	0	0	0	0	0	0	0	0	0	0	0	0	0	0	0	0	0	0	0	0	0	0	0	0	0	0	0	0	0	0	0	0	0	0	0
51.5031	0	0	0	0	0	0	0	0	0	0	0	0	0	0	0	0	0	0	0	0	0	0	0	0	0	0	0	0	0	0	0	0	0	0	0	0	0	0	0	0	0	0	0	0	0	0	0	0	0
52.1806	0	0	0	0	0	0	0	0	0	0	0	0	0	0	0	0	0	0	0	0	0	0	0	0	0	0	0	0	0	0	0	0	0	0	0	0	0	0	0	0	0	0	0	0	0	0	0	0	0
52.8378	0	0	2.27879E-07	0	0	0	0	0	0	0	0	1.69082E-07	7.96842E-08	0	0	0	0	0	5.11755E-07	1.72022E-07	1.09186E-08	0	6.96113E-06	0	0	0	1.17817E-07	2.51452E-07	0	0	0	0	0	0	0	1.73226E-08	0	0	0	0	0	4.08241E-09	0	0	0	5.66696E-09	0	0	0
53.4746	1.9986E-10	9.06464E-10	6.83923E-07	1.29911E-12	9.72749E-11	3.71471E-10	1.12722E-10	4.73482E-10	7.02521E-08	7.45998E-11	9.07515E-10	5.26731E-07	2.42351E-07	0	1.65106E-10	1.45541E-08	9.16373E-10	2.3589E-09	1.53079E-06	5.23482E-07	3.38078E-08	3.12735E-11	2.04908E-05	2.41715E-09	1.60934E-10	1.27863E-09	3.45924E-07	7.35143E-07	2.97057E-09	6.22607E-13	1.34581E-08	2.90558E-10	1.8104E-11	1.93943E-08	8.22336E-10	6.09049E-08	1.92695E-09	4.34794E-10	4.93387E-10	5.87865E-10	6.58739E-10	1.25999E-08	3.72365E-09	1.54016E-10	1.51396E-10	1.62041E-08	2.61539E-09	5.981E-10	3.66113E-09
54.0907	7.7962E-10	3.4327E-09	1.36789E-06	9.77244E-11	4.0297E-10	1.46375E-09	4.5427E-10	1.78786E-09	2.72258E-07	2.98961E-10	3.60347E-09	1.08898E-06	4.9097E-07	1.17885E-12	6.8467E-10	5.64452E-08	3.31843E-09	9.14354E-09	3.05399E-06	1.06059E-06	6.96104E-08	1.43492E-10	4.02313E-05	9.32597E-09	6.20437E-10	4.99674E-09	6.77483E-07	1.43413E-06	1.15675E-08	8.18393E-12	5.11499E-08	1.14661E-09	7.21667E-11	7.43906E-08	3.32094E-09	1.39372E-07	7.43866E-09	1.69946E-09	1.9309E-09	2.29621E-09	2.59193E-09	2.58784E-08	1.47437E-08	6.05184E-10	5.87814E-10	3.09242E-08	1.0074E-08	2.34434E-09	1.41538E-08
54.6858	1.90177E-09	8.13678E-09	2.27906E-06	3.94482E-10	1.03686E-09	3.60436E-09	1.14325E-09	4.22906E-09	6.59575E-07	7.48926E-10	8.94459E-09	1.86889E-06	8.28214E-07	5.75091E-12	1.76395E-09	1.36844E-07	7.56206E-09	2.21617E-08	5.07956E-06	1.7885E-06	1.19173E-07	4.02191E-10	6.58574E-05	2.24966E-08	1.49582E-09	1.22076E-08	1.10628E-06	2.33349E-06	2.81674E-08	3.4462E-11	1.21588E-07	2.82877E-09	1.79952E-10	1.78446E-07	8.38363E-09	2.61059E-07	1.79572E-08	4.15333E-09	4.72448E-09	5.60688E-09	6.37381E-09	4.42196E-08	3.64963E-08	1.48636E-09	1.42706E-09	4.92369E-08	2.42637E-08	5.74447E-09	3.42096E-08
55.2599	3.71322E-09	1.54523E-08	3.41637E-06	9.93924E-10	2.12322E-09	7.09963E-09	2.3E-09	8.02037E-09	1.27856E-06	1.50114E-09	1.77655E-08	2.877E-06	1.25648E-06	1.68362E-11	3.61755E-09	2.65456E-07	1.38717E-08	4.29917E-08	7.60696E-06	2.71141E-06	1.8326E-07	8.86502E-10	9.70729E-05	4.34291E-08	2.88667E-09	2.38663E-08	1.62666E-06	3.42005E-06	5.48997E-08	9.64963E-11	2.31379E-07	5.58451E-09	3.59281E-10	3.42645E-07	1.69345E-08	4.34028E-07	3.46982E-08	8.1235E-09	9.25081E-09	1.09551E-08	1.25388E-08	6.79034E-08	7.22945E-08	2.9207E-09	2.77286E-09	7.06373E-08	4.67747E-08	1.12634E-08	6.61681E-08
55.8128	6.34697E-09	2.57132E-08	4.77839E-06	1.99339E-09	3.78766E-09	1.22355E-08	4.04589E-09	1.3337E-08	2.16905E-06	2.63316E-09	3.08808E-08	4.12169E-06	1.77791E-06	3.8343E-11	6.4642E-09	4.50653E-07	2.23908E-08	7.30078E-08	1.06369E-05	3.83266E-06	2.62562E-07	1.68712E-09	0.000133609	7.33843E-08	4.87719E-09	4.08382E-08	2.23351E-06	4.68225E-06	9.36738E-08	2.16416E-10	3.85534E-07	9.64921E-09	6.28178E-10	5.76027E-07	2.99363E-08	6.6609E-07	5.86968E-08	1.3908E-08	1.58545E-08	1.87332E-08	2.15834E-08	9.71903E-08	1.25341E-07	5.02225E-09	4.71642E-09	9.46953E-08	7.89366E-08	1.93284E-08	1.12019E-07
56.3447	9.92365E-09	3.91741E-08	6.36344E-06	3.4852E-09	6.15463E-09	1.92784E-08	6.50275E-09	2.03172E-08	3.36497E-06	4.22361E-09	4.9087E-08	5.60947E-06	2.39442E-06	7.48616E-11	1.05228E-08	6.99604E-07	3.32125E-08	1.13404E-07	1.41712E-05	5.15487E-06	3.57706E-07	2.90451E-09	0.000175221	1.13412E-07	7.53816E-09	6.39069E-08	2.92217E-06	6.10989E-06	1.46204E-07	4.21295E-10	5.87728E-07	1.52471E-08	1.005E-09	8.85875E-07	4.83929E-08	9.64821E-07	9.08297E-08	2.17786E-08	2.4851E-08	2.92945E-08	3.3968E-08	1.32323E-07	1.98739E-07	7.89653E-09	7.33781E-09	1.21047E-07	1.21852E-07	3.03319E-08	1.73439E-07
56.8555	1.45527E-08	5.6026E-08	8.16964E-06	5.55701E-09	9.34557E-09	2.84765E-08	9.79232E-09	2.90709E-08	4.89493E-06	6.35226E-09	7.31638E-08	7.34535E-06	3.10772E-06	1.31569E-10	1.60093E-08	1.01838E-06	4.63991E-08	1.65215E-07	1.82129E-05	6.67998E-06	4.69265E-07	4.64724E-09	0.000221687	1.64374E-07	1.09288E-08	9.37815E-08	3.68843E-06	7.69405E-06	2.14032E-07	7.43028E-10	8.40524E-07	2.25922E-08	1.50856E-09	1.27795E-06	7.33519E-08	1.33758E-06	1.31836E-07	3.19832E-08	3.65292E-08	4.29559E-08	5.01188E-08	1.73527E-07	2.95505E-07	1.1641E-08	1.07072E-08	1.49386E-07	1.76424E-07	4.46343E-08	2.51829E-07
57.3454	2.03336E-08	7.641E-08	1.01949E-05	8.29217E-09	1.34776E-08	4.00605E-08	1.40358E-08	3.96862E-08	6.78272E-06	9.10018E-09	1.03876E-07	9.33301E-06	3.9193E-06	2.1414E-10	2.31345E-08	1.41207E-06	6.19933E-08	2.29333E-07	2.27662E-05	8.40938E-06	5.97765E-07	7.0306E-09	0.000272806	2.26969E-07	1.50983E-08	1.31103E-07	4.52846E-06	9.42686E-06	2.98543E-07	1.21823E-09	1.14557E-06	3.18891E-08	2.15828E-09	1.75673E-06	1.05907E-07	1.79152E-06	1.82333E-07	4.47483E-08	5.1154E-08	6.00017E-08	7.04299E-08	2.21017E-07	4.18576E-07	1.63458E-08	1.4886E-08	1.79458E-07	2.43383E-07	6.25666E-08	3.48341E-07
57.8145	2.73568E-08	1.00428E-07	1.2437E-05	1.17701E-08	1.86624E-08	5.42446E-08	1.93533E-08	5.22344E-08	9.04781E-06	1.25499E-08	1.41975E-07	1.1575E-05	4.83051E-06	3.28674E-10	3.21022E-08	1.88486E-06	8.00255E-08	3.06525E-07	2.78362E-05	1.03439E-05	7.43686E-07	1.01753E-08	0.000328397	3.01751E-07	2.0087E-08	1.7645E-07	5.43881E-06	1.13015E-05	4.00987E-07	1.88816E-09	1.50374E-06	4.33333E-08	2.97428E-09	2.32556E-06	1.47202E-07	2.33361E-06	2.42833E-07	6.0281E-08	6.89684E-08	8.06858E-08	9.52648E-08	2.74991E-07	5.70823E-07	2.2094E-08	1.99278E-08	2.11051E-07	3.23311E-07	8.44321E-08	4.63908E-07
58.2631	3.57045E-08	1.28149E-07	1.48937E-05	1.60666E-08	2.50058E-08	7.1228E-08	2.58639E-08	6.67742E-08	1.17058E-05	1.67855E-08	1.882E-07	1.40731E-05	5.8425E-06	4.8162E-10	4.3108E-08	2.44013E-06	1.00518E-07	3.97447E-07	3.34293E-05	1.2484E-05	9.07476E-07	1.42061E-08	0.000388294	3.89148E-07	2.59282E-08	2.30345E-07	6.41635E-06	1.33119E-05	5.2249E-07	2.79866E-09	1.91531E-06	5.71127E-08	3.97751E-09	2.98685E-06	1.9843E-07	2.97065E-06	3.13757E-07	7.87705E-08	9.01952E-08	1.05235E-07	1.24959E-07	3.35637E-07	7.55057E-07	2.89621E-08	2.58793E-08	2.43994E-07	4.16658E-07	1.10509E-07	5.9927E-07
58.6913	4.54516E-08	1.5962E-07	1.75625E-05	2.12541E-08	3.26072E-08	9.11956E-08	3.36848E-08	8.33541E-08	1.47687E-05	2.18926E-08	2.4328E-07	1.68283E-05	6.95628E-06	6.79716E-10	5.63389E-08	3.08055E-06	1.23489E-07	5.02656E-07	3.95527E-05	1.48297E-05	1.08955E-06	1.92513E-08	0.000452349	4.89476E-07	3.26483E-08	2.9326E-07	7.45824E-06	1.54528E-05	6.64071E-07	4.00011E-09	2.38003E-06	7.34071E-08	5.18988E-09	3.74218E-06	2.60841E-07	3.70927E-06	3.95444E-07	1.0039E-07	1.1504E-07	1.33849E-07	1.5982E-07	4.03132E-07	9.74038E-07	3.7021E-08	3.27809E-08	2.78148E-07	5.23761E-07	1.41052E-07	7.54991E-07
59.0995	5.66661E-08	1.94869E-07	2.0441E-05	2.74022E-08	4.15591E-08	1.14319E-07	4.29315E-08	1.02015E-07	1.82455E-05	2.79589E-08	3.07932E-07	1.98408E-05	8.17273E-06	9.29933E-10	7.1972E-08	3.80813E-06	1.48953E-07	6.22623E-07	4.62147E-05	1.73808E-05	1.29029E-06	2.54414E-08	0.000520429	6.02954E-07	4.02685E-08	3.65619E-07	8.56195E-06	1.77198E-05	8.26647E-07	5.54738E-09	2.89727E-06	9.23897E-08	6.63434E-09	4.59245E-06	3.35742E-07	4.55596E-06	4.88166E-07	1.25298E-07	1.4369E-07	1.66707E-07	2.00133E-07	4.77646E-07	1.23048E-06	4.63355E-08	4.06679E-08	3.13403E-07	6.4486E-07	1.76295E-07	9.31488E-07
59.4879	6.94099E-08	2.33907E-07	2.35269E-05	3.45774E-08	5.19476E-08	1.40757E-07	5.37173E-08	1.22793E-07	2.21423E-05	3.5074E-08	3.82866E-07	2.31106E-05	9.4926E-06	1.23942E-09	9.0175E-08	4.62429E-06	1.7692E-07	7.57741E-07	5.34246E-05	2.01366E-05	1.51007E-06	3.29083E-08	0.000592414	7.29721E-07	4.88052E-08	4.47803E-07	9.72516E-06	2.01089E-05	1.01105E-06	7.49986E-09	3.46606E-06	1.14227E-07	8.33505E-09	5.53796E-06	4.245E-07	5.51709E-06	5.92132E-07	1.5364E-07	1.7632E-07	2.03965E-07	2.46157E-07	5.59338E-07	1.52708E-06	5.69657E-08	4.95704E-08	3.49677E-07	7.80114E-07	2.1645E-07	1.12904E-06
59.857	8.37395E-08	2.76737E-07	2.68176E-05	4.28439E-08	6.3852E-08	1.70657E-07	6.61533E-08	1.45717E-07	2.64629E-05	4.33294E-08	4.68784E-07	2.66371E-05	1.09165E-05	1.61548E-09	1.11106E-07	5.52995E-06	2.07402E-07	9.08337E-07	6.11928E-05	2.30963E-05	1.74923E-06	4.17847E-08	0.000668196	8.6984E-07	5.8271E-08	5.40157E-07	1.09458E-05	2.26167E-05	1.21805E-06	9.92144E-09	4.08519E-06	1.3908E-07	1.03174E-08	6.57852E-06	5.28548E-07	6.59887E-06	7.075E-07	1.85549E-07	2.13091E-07	2.45761E-07	2.98132E-07	6.48362E-07	1.86648E-06	6.89668E-08	5.95147E-08	3.86907E-07	9.29606E-07	2.61713E-07	1.34781E-06
60.2072	9.9706E-08	3.23353E-07	3.03107E-05	5.22633E-08	7.73451E-08	2.04156E-07	8.03482E-08	1.70815E-07	3.12086E-05	5.28192E-08	5.6638E-07	3.04197E-05	1.2445E-05	2.06548E-09	1.34912E-07	6.52555E-06	2.40407E-07	1.07468E-06	6.95305E-05	2.62589E-05	2.00809E-06	5.22036E-08	0.000747679	1.02331E-06	6.8675E-08	6.42988E-07	1.22221E-05	2.52403E-05	1.44831E-06	1.28805E-08	4.75326E-06	1.67102E-07	1.26084E-08	7.71352E-06	6.49384E-07	7.80745E-06	8.3438E-07	2.21147E-07	2.54148E-07	2.92215E-07	3.56275E-07	7.44862E-07	2.25133E-06	8.23897E-08	7.0523E-08	4.25051E-07	1.09336E-06	3.12261E-07	1.58786E-06
60.5387	1.17356E-07	3.73742E-07	3.40038E-05	6.28953E-08	9.24934E-08	2.41382E-07	9.6408E-08	1.98111E-07	3.63791E-05	6.36395E-08	6.76346E-07	3.44573E-05	1.40784E-05	2.59687E-09	1.61734E-07	7.61112E-06	2.75943E-07	1.25697E-06	7.84499E-05	2.96233E-05	2.28696E-06	6.42977E-08	0.000830777	1.19009E-06	8.00234E-08	7.56573E-07	1.35523E-05	2.79773E-05	1.70247E-06	1.645E-08	5.46872E-06	1.98444E-07	1.52362E-08	8.942E-06	7.88578E-07	9.14883E-06	9.72846E-07	2.60546E-07	2.99631E-07	3.43431E-07	4.20788E-07	8.48981E-07	2.68424E-06	9.72813E-08	8.26145E-08	4.64081E-07	1.27135E-06	3.68256E-07	1.84916E-06
60.8521	1.36731E-07	4.27888E-07	3.78946E-05	7.47975E-08	1.09357E-07	2.82452E-07	1.14436E-07	2.27627E-07	4.1972E-05	7.58893E-08	7.99363E-07	3.87488E-05	1.58172E-05	3.21713E-09	1.91699E-07	8.78633E-06	3.14016E-07	1.45539E-06	8.79643E-05	3.31881E-05	2.58613E-06	7.81985E-08	0.000917416	1.37007E-06	9.23203E-08	8.81161E-07	1.49349E-05	3.08256E-05	1.9811E-06	2.07074E-08	6.22992E-06	2.33249E-07	1.82311E-08	1.02627E-05	9.47773E-07	1.0629E-05	1.12294E-06	3.0385E-07	3.49665E-07	3.99498E-07	4.91851E-07	9.60853E-07	3.16783E-06	1.13685E-07	9.58051E-08	5.03986E-07	1.46351E-06	4.29845E-07	2.13161E-06
61.1478	1.5787E-07	4.85771E-07	4.19808E-05	8.80256E-08	1.27991E-07	3.27475E-07	1.34534E-07	2.59384E-07	4.79836E-05	8.96702E-08	9.36111E-07	4.3293E-05	1.76615E-05	3.93373E-09	2.2493E-07	1.00505E-05	3.54634E-07	1.67005E-06	9.80878E-05	3.69519E-05	2.90589E-06	9.40366E-08	0.00100753	1.56313E-06	1.05567E-07	1.01697E-06	1.63687E-05	3.37835E-05	2.28471E-06	2.57349E-08	7.03516E-06	2.71659E-07	2.16247E-08	1.16741E-05	1.12869E-06	1.22537E-05	1.28466E-06	3.51152E-07	4.04368E-07	4.60493E-07	5.69633E-07	1.08061E-06	3.70471E-06	1.3164E-07	1.10109E-07	5.44763E-07	1.66972E-06	4.97163E-07	2.43502E-06
61.4264	1.80806E-07	5.47371E-07	4.62602E-05	1.02634E-07	1.48444E-07	3.76554E-07	1.56798E-07	2.934E-07	5.44089E-05	1.05087E-07	1.08727E-06	4.80886E-05	1.96115E-05	4.75413E-09	2.61537E-07	1.14028E-05	3.97801E-07	1.90104E-06	0.000108835	4.09131E-05	3.24652E-06	1.11941E-07	0.00110106	1.76909E-06	1.19765E-07	1.16421E-06	1.78525E-05	3.68496E-05	2.61377E-06	3.16194E-08	7.88268E-06	3.13807E-07	2.54508E-08	1.31746E-05	1.33314E-06	1.40288E-05	1.458E-06	4.0254E-07	4.6385E-07	5.2648E-07	6.54285E-07	1.20838E-06	4.29751E-06	1.51183E-07	1.25537E-07	5.86422E-07	1.88985E-06	5.7033E-07	2.75916E-06
61.6881	2.05571E-07	6.12664E-07	5.07307E-05	1.18675E-07	1.70759E-07	4.29781E-07	1.81325E-07	3.29694E-07	6.12417E-05	1.22246E-07	1.2535E-06	5.31345E-05	2.16674E-05	5.68573E-09	3.01624E-07	1.28419E-05	4.43523E-07	2.14843E-06	0.000120223	4.50702E-05	3.60828E-06	1.32037E-07	0.00119795	1.98776E-06	1.34913E-07	1.32305E-06	1.93852E-05	4.00229E-05	2.96874E-06	3.84525E-08	8.77072E-06	3.59827E-07	2.97452E-08	1.47622E-05	1.56301E-06	1.596E-05	1.64292E-06	4.58093E-07	5.28212E-07	5.97512E-07	7.45945E-07	1.34429E-06	4.94884E-06	1.7235E-07	1.42098E-07	6.28981E-07	2.12374E-06	6.49457E-07	3.10375E-06
61.9336	2.32194E-07	6.8163E-07	5.53902E-05	1.362E-07	1.94977E-07	4.87245E-07	2.08205E-07	3.68282E-07	6.84746E-05	1.41259E-07	1.43549E-06	5.84294E-05	2.38291E-05	6.73588E-09	3.45289E-07	1.43665E-05	4.91803E-07	2.41224E-06	0.000132269	4.94216E-05	3.99142E-06	1.54451E-07	0.00129817	2.21893E-06	1.51009E-07	1.49364E-06	2.0966E-05	4.33024E-05	3.35E-06	4.63308E-08	9.69753E-06	4.09844E-07	3.45458E-08	1.6435E-05	1.82028E-06	1.8053E-05	1.83938E-06	5.17884E-07	5.9755E-07	6.73632E-07	8.44739E-07	1.48845E-06	5.66136E-06	1.9517E-07	1.59801E-07	6.72462E-07	2.37119E-06	7.34641E-07	3.46847E-06
62.1634	2.60697E-07	7.54245E-07	6.02367E-05	1.55259E-07	2.2113E-07	5.49026E-07	2.3753E-07	4.0918E-07	7.60998E-05	1.6224E-07	1.6339E-06	6.39721E-05	2.60966E-05	7.91184E-09	3.9262E-07	1.5975E-05	5.42647E-07	2.69247E-06	0.000144989	5.39657E-05	4.39619E-06	1.79305E-07	0.00140168	2.46237E-06	1.6805E-07	1.67615E-06	2.25941E-05	4.66876E-05	3.75794E-06	5.53556E-08	1.06614E-05	4.63984E-07	3.98928E-08	1.81909E-05	2.10702E-06	2.03134E-05	2.04729E-06	5.81982E-07	6.71954E-07	7.54876E-07	9.50781E-07	1.641E-06	6.43773E-06	2.19673E-07	1.78653E-07	7.16896E-07	2.63202E-06	8.25972E-07	3.85296E-06
62.3779	2.91105E-07	8.30488E-07	6.52685E-05	1.759E-07	2.4925E-07	6.15201E-07	2.69384E-07	4.52405E-07	8.41085E-05	1.85307E-07	1.8494E-06	6.97616E-05	2.84699E-05	9.22077E-09	4.43699E-07	1.76657E-05	5.96057E-07	2.98911E-06	0.000158404	5.87007E-05	4.82285E-06	2.06717E-07	0.00150844	2.71784E-06	1.86033E-07	1.87068E-06	2.42687E-05	5.01781E-05	4.19288E-06	6.56336E-08	1.16605E-05	5.22366E-07	4.58288E-08	2.00277E-05	2.42541E-06	2.27468E-05	2.26658E-06	6.50447E-07	7.51508E-07	8.41269E-07	1.06418E-06	1.80204E-06	7.28064E-06	2.45888E-07	1.98657E-07	7.62318E-07	2.906E-06	9.23531E-07	4.25682E-06
62.5777	3.23437E-07	9.10339E-07	7.04837E-05	1.98173E-07	2.79362E-07	6.85839E-07	3.03853E-07	4.97971E-07	9.24911E-05	2.1058E-07	2.08265E-06	7.57971E-05	3.09489E-05	1.06697E-08	4.98601E-07	1.94366E-05	6.52036E-07	3.30211E-06	0.000172533	6.36251E-05	5.27163E-06	2.36804E-07	0.00161844	2.98507E-06	2.04954E-07	2.07735E-06	2.59894E-05	5.37738E-05	4.65514E-06	7.72764E-08	1.26933E-05	5.85108E-07	5.23992E-08	2.19433E-05	2.77773E-06	2.53588E-05	2.49715E-06	7.23338E-07	8.36291E-07	9.32831E-07	1.18501E-06	1.9717E-06	8.19281E-06	2.73837E-07	2.19818E-07	8.08766E-07	3.19292E-06	1.02739E-06	4.67965E-06
62.7633	3.57709E-07	9.93777E-07	7.58808E-05	2.22123E-07	3.11488E-07	7.61005E-07	3.41015E-07	5.45892E-07	0.000101238	2.38186E-07	2.33433E-06	8.20775E-05	3.35332E-05	1.22657E-08	5.57398E-07	2.1286E-05	7.10587E-07	3.63144E-06	0.000187398	6.87371E-05	5.74276E-06	2.69681E-07	0.00173165	3.26381E-06	2.24808E-07	2.29627E-06	2.77557E-05	5.74745E-05	5.14504E-06	9.04012E-08	1.37581E-05	6.52324E-07	5.96519E-08	2.39354E-05	3.16638E-06	2.81548E-05	2.73892E-06	8.00707E-07	9.26378E-07	1.02957E-06	1.31338E-06	2.15009E-06	9.17701E-06	3.03547E-07	2.4214E-07	8.5628E-07	3.49255E-06	1.13761E-06	5.121E-06
62.9352	3.93938E-07	1.08078E-06	8.14582E-05	2.47797E-07	3.45648E-07	8.4076E-07	3.8095E-07	5.96184E-07	0.000110339	2.68253E-07	2.6051E-06	8.86024E-05	3.62229E-05	1.40155E-08	6.20151E-07	2.32115E-05	7.71712E-07	3.97702E-06	0.00020302	7.40353E-05	6.23649E-06	3.05456E-07	0.00184807	3.55378E-06	2.45592E-07	2.52753E-06	2.95672E-05	6.12805E-05	5.66283E-06	1.0513E-07	1.48534E-05	7.24126E-07	6.7638E-08	2.60016E-05	3.59384E-06	3.11406E-05	2.99176E-06	8.82603E-07	1.02184E-06	1.13151E-06	1.44936E-06	2.33732E-06	1.0236E-05	3.35038E-07	2.65624E-07	9.04905E-07	3.80465E-06	1.25424E-06	5.58044E-06
63.0938	4.32136E-07	1.17134E-06	8.72145E-05	2.7524E-07	3.81857E-07	9.25161E-07	4.23733E-07	6.48859E-07	0.000119783	3.00916E-07	2.89562E-06	9.53711E-05	3.90175E-05	1.59257E-08	6.86921E-07	2.52113E-05	8.35413E-07	4.33877E-06	0.000219422	7.95181E-05	6.75303E-06	3.44239E-07	0.00196767	3.85473E-06	2.67302E-07	2.77121E-06	3.14235E-05	6.5192E-05	6.20878E-06	1.21592E-07	1.59777E-05	8.00623E-07	7.64113E-08	2.81399E-05	4.06275E-06	3.43215E-05	3.25558E-06	9.6907E-07	1.12275E-06	1.23863E-06	1.59301E-06	2.53352E-06	1.13727E-05	3.68331E-07	2.90273E-07	9.54685E-07	4.12899E-06	1.37735E-06	6.0575E-06
63.2398	4.72316E-07	1.26544E-06	9.31485E-05	3.04497E-07	4.20128E-07	1.01426E-06	4.69435E-07	7.03932E-07	0.00012956	3.36313E-07	3.20659E-06	0.000102383	4.19168E-05	1.80031E-08	7.57761E-07	2.7283E-05	9.01692E-07	4.71661E-06	0.000236629	8.51839E-05	7.29263E-06	3.86132E-07	0.00209047	4.16638E-06	2.89932E-07	3.02739E-06	3.33244E-05	6.92096E-05	6.78313E-06	1.39921E-07	1.71295E-05	8.8192E-07	8.60292E-08	3.03477E-05	4.57586E-06	3.77031E-05	3.53025E-06	1.06015E-06	1.22916E-06	1.35093E-06	1.7444E-06	2.7388E-06	1.25899E-05	4.03448E-07	3.16087E-07	1.00567E-06	4.46533E-06	1.50696E-06	6.55173E-06
63.3737	5.14486E-07	1.36305E-06	9.92588E-05	3.35613E-07	4.60472E-07	1.10811E-06	5.18127E-07	7.61416E-07	0.000139658	3.74587E-07	3.53865E-06	0.000109639	4.49206E-05	2.02539E-08	8.3272E-07	2.94244E-05	9.70548E-07	5.11043E-06	0.000254666	9.10313E-05	7.85549E-06	4.31237E-07	0.00221646	4.48847E-06	3.13479E-07	3.29612E-06	3.52698E-05	7.33337E-05	7.38612E-06	1.60255E-07	1.83074E-05	9.68123E-07	9.65524E-08	3.2623E-05	5.13604E-06	4.1291E-05	3.81565E-06	1.15588E-06	1.34115E-06	1.46842E-06	1.90359E-06	2.95327E-06	1.38907E-05	4.40405E-07	3.43068E-07	1.0579E-06	4.81344E-06	1.64313E-06	7.06264E-06
63.4958	5.58656E-07	1.46417E-06	0.000105545	3.68631E-07	5.02895E-07	1.20675E-06	5.69876E-07	8.21323E-07	0.000150067	4.15887E-07	3.8925E-06	0.000117137	4.80285E-05	2.26845E-08	9.11843E-07	3.16333E-05	1.04198E-06	5.52013E-06	0.000273558	9.70589E-05	8.44186E-06	4.79651E-07	0.00234564	4.82072E-06	3.37939E-07	3.57749E-06	3.72596E-05	7.75652E-05	8.01796E-06	1.82743E-07	1.95101E-05	1.05933E-06	1.08045E-07	3.49635E-05	5.74632E-06	4.50908E-05	4.11168E-06	1.2563E-06	1.45876E-06	1.59107E-06	2.07062E-06	3.17705E-06	1.5278E-05	4.79222E-07	3.71216E-07	1.11143E-06	5.17308E-06	1.78588E-06	7.58977E-06
63.6068	6.04831E-07	1.56879E-06	0.000112005	4.03594E-07	5.47403E-07	1.31023E-06	6.24746E-07	8.83667E-07	0.000160775	4.60365E-07	4.26881E-06	0.000124879	5.12401E-05	2.53009E-08	9.95173E-07	3.39074E-05	1.116E-06	5.94561E-06	0.000293335	0.000103265	9.05194E-06	5.3147E-07	0.00247802	5.16288E-06	3.63307E-07	3.87153E-06	3.92937E-05	8.19047E-05	8.67888E-06	2.07534E-07	2.07364E-05	1.15565E-06	1.20576E-07	3.73668E-05	6.40987E-06	4.91079E-05	4.4182E-06	1.36143E-06	1.58207E-06	1.71888E-06	2.24555E-06	3.41027E-06	1.67548E-05	5.19914E-07	4.00531E-07	1.1663E-06	5.54401E-06	1.93523E-06	8.13264E-06
63.7071	6.53016E-07	1.6769E-06	0.000118639	4.40545E-07	5.94001E-07	1.41858E-06	6.82799E-07	9.4846E-07	0.000171771	5.08181E-07	4.66826E-06	0.000132865	5.45551E-05	2.81092E-08	1.08274E-06	3.62444E-05	1.1926E-06	6.38673E-06	0.000314024	0.00010965	9.68596E-06	5.86783E-07	0.00261361	5.51468E-06	3.8958E-07	4.17831E-06	4.13721E-05	8.63533E-05	9.36906E-06	2.34789E-07	2.19851E-05	1.25716E-06	1.34217E-07	3.9831E-05	7.12998E-06	5.33481E-05	4.73511E-06	1.47132E-06	1.71113E-06	1.85182E-06	2.4284E-06	3.65304E-06	1.83245E-05	5.625E-07	4.31014E-07	1.22256E-06	5.92603E-06	2.09122E-06	8.69079E-06
63.7972	7.03217E-07	1.78848E-06	0.000125446	4.79528E-07	6.42689E-07	1.53185E-06	7.44094E-07	1.01572E-06	0.000183045	5.59499E-07	5.09155E-06	0.000141094	5.7973E-05	3.11153E-08	1.17459E-06	3.86421E-05	1.27178E-06	6.84338E-06	0.000335654	0.00011621	1.03442E-05	6.45679E-07	0.00275244	5.87589E-06	4.16755E-07	4.49787E-06	4.34949E-05	9.0912E-05	1.00887E-05	2.64674E-07	2.32551E-05	1.36398E-06	1.49044E-07	4.23538E-05	7.91015E-06	5.78169E-05	5.06228E-06	1.58599E-06	1.84598E-06	1.98988E-06	2.61923E-06	3.90548E-06	1.999E-05	6.06995E-07	4.62664E-07	1.28026E-06	6.31889E-06	2.25386E-06	9.26374E-06
63.8775	7.55436E-07	1.90353E-06	0.000132425	5.20585E-07	6.93466E-07	1.65007E-06	8.08689E-07	1.08545E-06	0.000194584	6.1449E-07	5.53935E-06	0.000149569	6.14936E-05	3.43247E-08	1.27075E-06	4.10983E-05	1.35353E-06	7.31543E-06	0.000358258	0.000122946	1.10267E-05	7.08242E-07	0.0028945	6.24625E-06	4.44829E-07	4.83026E-06	4.56622E-05	9.55818E-05	1.0838E-05	2.97359E-07	2.45452E-05	1.47619E-06	1.65139E-07	4.49331E-05	8.75401E-06	6.25201E-05	5.39959E-06	1.70545E-06	1.98669E-06	2.13303E-06	2.81806E-06	4.16772E-06	2.17549E-05	6.53415E-07	4.95481E-07	1.33944E-06	6.72238E-06	2.42317E-06	9.85104E-06
63.9485	8.09674E-07	2.02204E-06	0.000139576	5.63759E-07	7.46332E-07	1.77327E-06	8.76639E-07	1.15766E-06	0.000206379	6.73331E-07	6.01236E-06	0.000158289	6.51163E-05	3.77431E-08	1.37125E-06	4.36106E-05	1.43787E-06	7.80276E-06	0.000381867	0.000129857	1.17339E-05	7.74553E-07	0.00303984	6.62552E-06	4.73798E-07	5.17553E-06	4.78741E-05	0.000100364	1.16172E-05	3.33026E-07	2.58545E-05	1.59389E-06	1.82587E-07	4.7567E-05	9.66538E-06	6.74634E-05	5.74692E-06	1.82975E-06	2.13332E-06	2.28125E-06	3.02492E-06	4.43989E-06	2.36223E-05	7.01774E-07	5.29465E-07	1.40016E-06	7.1363E-06	2.59916E-06	1.04522E-05
64.0107	8.65933E-07	2.14401E-06	0.000146898	6.09092E-07	8.01283E-07	1.9015E-06	9.47995E-07	1.23238E-06	0.000218418	7.36205E-07	6.51129E-06	0.000167255	6.88408E-05	4.13759E-08	1.47611E-06	4.61769E-05	1.52479E-06	8.30522E-06	0.000406515	0.00013694	1.24659E-05	8.44692E-07	0.00318846	7.01347E-06	5.03662E-07	5.53373E-06	5.0131E-05	0.00010526	1.24264E-05	3.71862E-07	2.71821E-05	1.71717E-06	2.01479E-07	5.02533E-05	1.06482E-05	7.26527E-05	6.10417E-06	1.9589E-06	2.2859E-06	2.43452E-06	3.23984E-06	4.7221E-06	2.55959E-05	7.52089E-07	5.64617E-07	1.46245E-06	7.56044E-06	2.78183E-06	1.10669E-05
64.0644	9.24212E-07	2.26944E-06	0.000154392	6.56627E-07	8.58315E-07	2.03477E-06	1.02281E-06	1.30961E-06	0.000230692	8.03302E-07	7.03685E-06	0.00017647	7.26665E-05	4.52283E-08	1.58535E-06	4.87951E-05	1.61429E-06	8.8227E-06	0.000432238	0.000144197	1.3223E-05	9.18732E-07	0.0033404	7.40989E-06	5.34417E-07	5.90488E-06	5.24329E-05	0.000110271	1.32658E-05	4.14061E-07	2.85269E-05	1.84611E-06	2.21912E-07	5.29901E-05	1.17068E-05	7.80937E-05	6.47123E-06	2.09293E-06	2.44451E-06	2.5928E-06	3.46285E-06	5.01451E-06	2.76791E-05	8.04374E-07	6.00936E-07	1.52636E-06	7.99459E-06	2.97121E-06	1.16945E-05
64.1102	9.84511E-07	2.39831E-06	0.000162058	7.06406E-07	9.17422E-07	2.17311E-06	1.10113E-06	1.38936E-06	0.000243189	8.74819E-07	7.58974E-06	0.000185933	7.65932E-05	4.93054E-08	1.699E-06	5.14629E-05	1.70637E-06	9.35505E-06	0.00045907	0.000151625	1.40053E-05	9.96747E-07	0.00349569	7.81455E-06	5.66062E-07	6.28905E-06	5.47803E-05	0.000115398	1.41356E-05	4.59826E-07	2.98883E-05	1.98081E-06	2.43986E-07	5.57755E-05	1.28454E-05	8.37923E-05	6.84798E-06	2.23184E-06	2.60918E-06	2.75607E-06	3.69397E-06	5.31723E-06	2.98756E-05	8.58643E-07	6.38422E-07	1.59193E-06	8.43857E-06	3.16727E-06	1.23347E-05
64.1484	1.04683E-06	2.53064E-06	0.000169894	7.58472E-07	9.78597E-07	2.31656E-06	1.18299E-06	1.47165E-06	0.000255899	9.50962E-07	8.17069E-06	0.000195647	8.06203E-05	5.36124E-08	1.81708E-06	5.41783E-05	1.80103E-06	9.90215E-06	0.00048705	0.000159225	1.48131E-05	1.07881E-06	0.00365435	8.22724E-06	5.98596E-07	6.68626E-06	5.71733E-05	0.000120644	1.50359E-05	5.09368E-07	3.12654E-05	2.12135E-06	2.67808E-07	5.86077E-05	1.40687E-05	8.97547E-05	7.23432E-06	2.37567E-06	2.77997E-06	2.92429E-06	3.93321E-06	5.6304E-06	3.21891E-05	9.14913E-07	6.77076E-07	1.65921E-06	8.89219E-06	3.37004E-06	1.29871E-05
64.1795	1.11116E-06	2.66642E-06	0.000177902	8.12869E-07	1.04183E-06	2.46514E-06	1.26846E-06	1.55649E-06	0.000268813	1.03194E-06	8.78041E-06	0.000205613	8.47474E-05	5.81539E-08	1.93961E-06	5.69392E-05	1.89827E-06	1.04638E-05	0.000516218	0.000166995	1.56467E-05	1.16497E-06	0.00381643	8.64778E-06	6.32019E-07	7.09658E-06	5.96125E-05	0.000126009	1.5967E-05	5.62907E-07	3.26575E-05	2.26781E-06	2.93494E-07	6.14849E-05	1.53815E-05	9.59868E-05	7.63015E-06	2.52443E-06	2.95694E-06	3.09744E-06	4.1806E-06	5.95417E-06	3.46236E-05	9.73197E-07	7.16899E-07	1.72823E-06	9.35528E-06	3.57951E-06	1.36513E-05
64.2037	1.1775E-06	2.80565E-06	0.000186082	8.69638E-07	1.10712E-06	2.61887E-06	1.35756E-06	1.64389E-06	0.00028192	1.11798E-06	9.41966E-06	0.000215833	8.89741E-05	6.29349E-08	2.06659E-06	5.97437E-05	1.99809E-06	1.104E-05	0.000546613	0.000174936	1.65062E-05	1.25532E-06	0.00398196	9.07596E-06	6.6633E-07	7.52003E-06	6.2098E-05	0.000131496	1.69291E-05	6.20672E-07	3.40639E-05	2.42029E-06	3.21162E-07	6.44052E-05	1.67888E-05	0.000102495	8.03537E-06	2.67814E-06	3.14013E-06	3.27549E-06	4.43616E-06	6.28868E-06	3.7183E-05	1.03351E-06	7.5789E-07	1.79904E-06	9.82765E-06	3.79568E-06	1.43268E-05
64.2216	1.24586E-06	2.94833E-06	0.000194433	9.28825E-07	1.17445E-06	2.77779E-06	1.45034E-06	1.73387E-06	0.000295212	1.2093E-06	1.00892E-05	0.000226309	9.32999E-05	6.79599E-08	2.19805E-06	6.25898E-05	2.10048E-06	1.16305E-05	0.000578279	0.000183047	1.73919E-05	1.34989E-06	0.00415097	9.51161E-06	7.01529E-07	7.95667E-06	6.46305E-05	0.000137105	1.79222E-05	6.829E-07	3.54839E-05	2.57887E-06	3.50939E-07	6.73672E-05	1.82959E-05	0.000109285	8.44989E-06	2.83682E-06	3.3296E-06	3.45841E-06	4.6999E-06	6.63408E-06	3.98713E-05	1.09587E-06	8.00052E-07	1.87168E-06	1.03092E-05	4.01853E-06	1.50132E-05
64.2334	1.31621E-06	3.09447E-06	0.000202957	9.90472E-07	1.24382E-06	2.94191E-06	1.54683E-06	1.82644E-06	0.00030868	1.30615E-06	1.07897E-05	0.000237044	9.77244E-05	7.32334E-08	2.334E-06	6.54757E-05	2.20546E-06	1.22352E-05	0.000611258	0.000191327	1.8304E-05	1.44876E-06	0.00432352	9.95455E-06	7.37617E-07	8.40655E-06	6.72103E-05	0.00014284	1.89467E-05	7.49839E-07	3.6917E-05	2.74362E-06	3.8296E-07	7.0369E-05	1.99083E-05	0.000116364	8.87361E-06	3.00047E-06	3.5254E-06	3.64616E-06	4.97184E-06	6.99051E-06	4.26928E-05	1.16029E-06	8.43386E-07	1.94618E-06	1.07996E-05	4.24807E-06	1.57103E-05
64.2395	1.38857E-06	3.24407E-06	0.000211654	1.05462E-06	1.3152E-06	3.11127E-06	1.64708E-06	1.92161E-06	0.000322313	1.40877E-06	1.15219E-05	0.000248039	0.000102247	7.87599E-08	2.47445E-06	6.83994E-05	2.31301E-06	1.2854E-05	0.000645597	0.000199776	1.92427E-05	1.55198E-06	0.00449963	1.04046E-05	7.74594E-07	8.86972E-06	6.98379E-05	0.000148702	2.00026E-05	8.21745E-07	3.83626E-05	2.91464E-06	4.17365E-07	7.34091E-05	2.16319E-05	0.000123737	9.30645E-06	3.16913E-06	3.7276E-06	3.83871E-06	5.25199E-06	7.35814E-06	4.56519E-05	1.22679E-06	8.87892E-07	2.02258E-06	1.12989E-05	4.48429E-06	1.64176E-05
64.2402	1.46292E-06	3.39714E-06	0.000220525	1.12133E-06	1.3886E-06	3.28587E-06	1.75111E-06	2.01939E-06	0.000336105	1.51742E-06	1.22867E-05	0.000259298	0.000106868	8.45436E-08	2.61942E-06	7.13592E-05	2.42314E-06	1.34867E-05	0.000681342	0.000208396	2.02083E-05	1.6596E-06	0.00467936	1.08617E-05	8.12462E-07	9.34623E-06	7.25138E-05	0.000154692	2.10902E-05	8.98887E-07	3.98201E-05	3.09201E-06	4.54305E-07	7.64861E-05	2.34727E-05	0.000131412	9.74833E-06	3.34279E-06	3.93623E-06	4.03602E-06	5.54036E-06	7.73712E-06	4.87529E-05	1.29537E-06	9.33573E-07	2.10091E-06	1.18069E-05	4.72718E-06	1.71349E-05
64.2359	1.53926E-06	3.55369E-06	0.00022957	1.19062E-06	1.464E-06	3.46576E-06	1.85897E-06	2.1198E-06	0.000350046	1.63236E-06	1.30849E-05	0.000270822	0.000111586	9.05887E-08	2.7689E-06	7.43535E-05	2.53585E-06	1.41332E-05	0.000718542	0.000217184	2.1201E-05	1.77167E-06	0.00486276	1.13255E-05	8.51224E-07	9.83614E-06	7.52385E-05	0.000160814	2.22097E-05	9.81543E-07	4.12892E-05	3.2758E-06	4.93937E-07	7.95983E-05	2.5437E-05	0.000139395	1.01992E-05	3.52148E-06	4.15137E-06	4.23808E-06	5.83698E-06	8.12761E-06	5.20005E-05	1.36607E-06	9.80431E-07	2.18122E-06	1.23234E-05	4.97673E-06	1.78616E-05
64.227	1.61758E-06	3.71372E-06	0.000238791	1.26256E-06	1.54139E-06	3.65094E-06	1.97067E-06	2.22285E-06	0.000364128	1.75388E-06	1.39171E-05	0.000282615	0.000116401	9.68993E-08	2.92293E-06	7.73804E-05	2.65114E-06	1.47934E-05	0.000757249	0.000226143	2.2221E-05	1.88824E-06	0.00504987	1.1796E-05	8.9088E-07	1.03395E-05	7.80127E-05	0.000167068	2.33612E-05	1.07E-06	4.27693E-05	3.46609E-06	5.36428E-07	8.27445E-05	2.75315E-05	0.000147693	1.06589E-05	3.70521E-06	4.37306E-06	4.44484E-06	6.14186E-06	8.52978E-06	5.53994E-05	1.43889E-06	1.02847E-06	2.26354E-06	1.28483E-05	5.23293E-06	1.85977E-05
64.2136	1.69789E-06	3.87724E-06	0.000248189	1.33719E-06	1.62076E-06	3.84144E-06	2.08626E-06	2.32856E-06	0.000378343	1.88225E-06	1.47842E-05	0.000294679	0.000121312	1.03479E-07	3.08149E-06	8.04385E-05	2.76901E-06	1.54671E-05	0.000797514	0.000235271	2.32687E-05	2.00936E-06	0.00524074	1.22731E-05	9.31434E-07	1.08564E-05	8.08368E-05	0.000173457	2.4545E-05	1.16456E-06	4.42601E-05	3.66297E-06	5.81954E-07	8.59231E-05	2.97631E-05	0.000156313	1.11274E-05	3.89399E-06	4.60137E-06	4.65627E-06	6.455E-06	8.9438E-06	5.89545E-05	1.51385E-06	1.07769E-06	2.34789E-06	1.33816E-05	5.49577E-06	1.93426E-05
64.1961	1.78016E-06	4.04427E-06	0.000257764	1.41455E-06	1.70209E-06	4.03729E-06	2.20576E-06	2.43695E-06	0.000392685	2.01777E-06	1.5687E-05	0.000307019	0.00012632	1.10333E-07	3.2446E-06	8.35262E-05	2.88945E-06	1.61543E-05	0.000839393	0.000244569	2.43441E-05	2.13507E-06	0.00543543	1.27566E-05	9.72889E-07	1.13869E-05	8.37115E-05	0.000179984	2.57613E-05	1.26554E-06	4.57611E-05	3.86652E-06	6.30701E-07	8.9133E-05	3.21392E-05	0.000165261	1.16047E-05	4.08784E-06	4.83635E-06	4.87235E-06	6.77643E-06	9.36986E-06	6.26709E-05	1.59098E-06	1.12809E-06	2.43432E-06	1.3923E-05	5.76524E-06	2.00962E-05
64.1747	1.86439E-06	4.21481E-06	0.000267517	1.49469E-06	1.78538E-06	4.23851E-06	2.3292E-06	2.54802E-06	0.000407146	2.16076E-06	1.66263E-05	0.000319636	0.000131424	1.17464E-07	3.41228E-06	8.66421E-05	3.01248E-06	1.68547E-05	0.000882942	0.000254038	2.54477E-05	2.26541E-06	0.005634	1.32464E-05	1.01525E-06	1.1931E-05	8.66374E-05	0.000186651	2.70104E-05	1.37326E-06	4.72721E-05	4.07681E-06	6.82863E-07	9.23727E-05	3.46674E-05	0.000174546	1.20907E-05	4.28677E-06	5.07807E-06	5.09303E-06	7.10616E-06	9.80813E-06	6.65538E-05	1.67028E-06	1.17969E-06	2.52286E-06	1.44724E-05	6.04132E-06	2.08581E-05
64.1498	1.95058E-06	4.38888E-06	0.000277451	1.57766E-06	1.8706E-06	4.44512E-06	2.4566E-06	2.66179E-06	0.000421719	2.31154E-06	1.7603E-05	0.000332534	0.000136623	1.24876E-07	3.58452E-06	8.97846E-05	3.13809E-06	1.75684E-05	0.000928219	0.000263678	2.65795E-05	2.40043E-06	0.00583649	1.37424E-05	1.05852E-06	1.24889E-05	8.96153E-05	0.000193459	2.82923E-05	1.48805E-06	4.87927E-05	4.29392E-06	7.38649E-07	9.56412E-05	3.73556E-05	0.000184173	1.25852E-05	4.4908E-06	5.32659E-06	5.31829E-06	7.4442E-06	1.02588E-05	7.06085E-05	1.75178E-06	1.23247E-06	2.61354E-06	1.50299E-05	6.324E-06	2.16282E-05
64.1216	2.03872E-06	4.56649E-06	0.000287567	1.66351E-06	1.95775E-06	4.65715E-06	2.588E-06	2.77828E-06	0.000436398	2.47044E-06	1.86179E-05	0.000345718	0.000141917	1.32572E-07	3.76134E-06	9.29524E-05	3.26628E-06	1.8295E-05	0.000975285	0.00027349	2.774E-05	2.54016E-06	0.00604297	1.42445E-05	1.1027E-06	1.30605E-05	9.26456E-05	0.000200412	2.96074E-05	1.61028E-06	5.03226E-05	4.51795E-06	7.98276E-07	9.89372E-05	4.02123E-05	0.000194151	1.30884E-05	4.69993E-06	5.58198E-06	5.5481E-06	7.79057E-06	1.0722E-05	7.48405E-05	1.83549E-06	1.28645E-06	2.70638E-06	1.55952E-05	6.61328E-06	2.2406E-05
64.0903	2.12881E-06	4.74766E-06	0.000297866	1.75229E-06	2.04681E-06	4.87462E-06	2.7234E-06	2.8975E-06	0.000451175	2.63781E-06	1.96718E-05	0.00035919	0.000147306	1.40557E-07	3.94275E-06	9.61442E-05	3.39706E-06	1.90346E-05	0.0010242	0.000283474	2.89293E-05	2.68464E-06	0.0062535	1.47526E-05	1.14779E-06	1.36461E-05	9.57293E-05	0.000207512	3.09558E-05	1.7403E-06	5.18616E-05	4.74895E-06	8.61973E-07	0.00010226	4.32462E-05	0.000204487	1.36001E-05	4.91419E-06	5.84429E-06	5.78243E-06	8.14529E-06	1.11981E-05	7.92556E-05	1.92144E-06	1.34164E-06	2.80143E-06	1.61683E-05	6.90912E-06	2.31914E-05
64.0562	2.22083E-06	4.9324E-06	0.000308349	1.84405E-06	2.13777E-06	5.09756E-06	2.86285E-06	3.01948E-06	0.000466046	2.81401E-06	2.07656E-05	0.000372955	0.000152789	1.48834E-07	4.12874E-06	9.93589E-05	3.53042E-06	1.9787E-05	0.00107504	0.000293631	3.01476E-05	2.8339E-06	0.00646814	1.52666E-05	1.19382E-06	1.42456E-05	9.88669E-05	0.000214762	3.23379E-05	1.87849E-06	5.34093E-05	4.98701E-06	9.29984E-07	0.000105607	4.64665E-05	0.000215189	1.41202E-05	5.13359E-06	6.11359E-06	6.02125E-06	8.50838E-06	1.16871E-05	8.38597E-05	2.00964E-06	1.39803E-06	2.89871E-06	1.67491E-05	7.21154E-06	2.39841E-05
64.0195	2.31478E-06	5.12074E-06	0.000319019	1.93885E-06	2.23062E-06	5.32599E-06	3.00635E-06	3.14423E-06	0.000481004	2.99942E-06	2.19003E-05	0.000387017	0.000158367	1.57407E-07	4.31934E-06	0.000102595	3.66638E-06	2.05521E-05	0.00112786	0.000303963	3.13953E-05	2.98799E-06	0.00668695	1.57864E-05	1.24076E-06	1.48592E-05	0.000102059	0.000222164	3.37539E-05	2.02525E-06	5.49657E-05	5.23222E-06	1.00256E-06	0.000108979	4.98827E-05	0.000226264	1.46488E-05	5.35814E-06	6.38996E-06	6.26452E-06	8.87985E-06	1.21893E-05	8.86589E-05	2.10012E-06	1.45563E-06	2.99824E-06	1.73375E-05	7.5205E-06	2.47839E-05
63.9804	2.41064E-06	5.31268E-06	0.000329878	2.03673E-06	2.32535E-06	5.55994E-06	3.15393E-06	3.27176E-06	0.000496043	3.19443E-06	2.30766E-05	0.00040138	0.000164038	1.66278E-07	4.51455E-06	0.000105852	3.80492E-06	2.13298E-05	0.00118274	0.00031447	3.26727E-05	3.14692E-06	0.00691	1.63119E-05	1.28865E-06	1.5487E-05	0.000105307	0.00022972	3.5204E-05	2.18098E-06	5.65305E-05	5.48465E-06	1.07998E-06	0.000112375	5.3505E-05	0.000237722	1.51858E-05	5.58785E-06	6.67347E-06	6.51222E-06	9.25972E-06	1.2705E-05	9.36594E-05	2.1929E-06	1.51445E-06	3.10007E-06	1.79335E-05	7.836E-06	2.55905E-05
63.9391	2.50842E-06	5.50825E-06	0.000340927	2.13775E-06	2.42194E-06	5.79943E-06	3.30561E-06	3.4021E-06	0.000511159	3.39944E-06	2.42956E-05	0.000416048	0.000169803	1.75452E-07	4.71437E-06	0.000109128	3.94606E-06	2.212E-05	0.00123974	0.000325154	3.39799E-05	3.31074E-06	0.00713735	1.68431E-05	1.33747E-06	1.6129E-05	0.000108611	0.000237434	3.66885E-05	2.34612E-06	5.81035E-05	5.74438E-06	1.16252E-06	0.000115792	5.73437E-05	0.000249569	1.57311E-05	5.82275E-06	6.96418E-06	6.76433E-06	9.64802E-06	1.32342E-05	9.88678E-05	2.28799E-06	1.57449E-06	3.20421E-06	1.85369E-05	8.15802E-06	2.64039E-05
63.8959	2.60811E-06	5.70747E-06	0.000352169	2.24196E-06	2.52037E-06	6.04449E-06	3.46141E-06	3.53526E-06	0.000526347	3.61487E-06	2.55581E-05	0.000431025	0.00017566	1.84932E-07	4.91882E-06	0.000112422	4.0898E-06	2.29225E-05	0.00129895	0.000336014	3.53173E-05	3.47947E-06	0.00736908	1.73799E-05	1.38724E-06	1.67854E-05	0.000111972	0.000245309	3.82077E-05	2.5211E-06	5.96846E-05	6.01149E-06	1.25049E-06	0.000119231	6.141E-05	0.000261814	1.62847E-05	6.06284E-06	7.26218E-06	7.02081E-06	1.00448E-05	1.37773E-05	0.000104291	2.38543E-06	1.63576E-06	3.3107E-06	1.91478E-05	8.48656E-06	2.72237E-05
63.8508	2.70969E-06	5.91037E-06	0.000363605	2.34943E-06	2.62064E-06	6.29516E-06	3.62134E-06	3.67127E-06	0.000541601	3.84117E-06	2.6865E-05	0.000446317	0.000181611	1.94721E-07	5.12791E-06	0.000115734	4.23614E-06	2.37373E-05	0.00136044	0.000347054	3.66851E-05	3.65313E-06	0.00760526	1.79223E-05	1.43797E-06	1.74563E-05	0.000115391	0.000253347	3.97619E-05	2.70638E-06	6.12737E-05	6.28605E-06	1.34419E-06	0.000122691	6.57153E-05	0.000274466	1.68467E-05	6.30815E-06	7.56754E-06	7.28164E-06	1.045E-05	1.43345E-05	0.000109935	2.48524E-06	1.69827E-06	3.41957E-06	1.9766E-05	8.8216E-06	2.80499E-05
63.8041	2.81316E-06	6.11696E-06	0.000375238	2.4602E-06	2.72274E-06	6.55146E-06	3.78542E-06	3.81014E-06	0.000556917	4.07879E-06	2.82174E-05	0.000461927	0.000187655	2.04822E-07	5.34164E-06	0.000119062	4.38509E-06	2.45642E-05	0.00142429	0.000358274	3.80837E-05	3.83177E-06	0.00784596	1.84702E-05	1.48966E-06	1.81418E-05	0.000118869	0.000261551	4.13513E-05	2.90245E-06	6.28706E-05	6.56816E-06	1.44396E-06	0.00012617	7.02716E-05	0.000287534	1.74169E-05	6.55869E-06	7.88033E-06	7.54678E-06	1.08637E-05	1.4906E-05	0.000115808	2.58744E-06	1.76202E-06	3.53084E-06	2.03916E-05	9.16312E-06	2.88821E-05
63.7559	2.91851E-06	6.32727E-06	0.000387071	2.57433E-06	2.82664E-06	6.81342E-06	3.95367E-06	3.9519E-06	0.000572291	4.3282E-06	2.96162E-05	0.000477862	0.000193791	2.15239E-07	5.56002E-06	0.000122406	4.53665E-06	2.54032E-05	0.00149058	0.000369676	3.95133E-05	4.01539E-06	0.00809125	1.90235E-05	1.54232E-06	1.8842E-05	0.000122407	0.000269925	4.29763E-05	3.10978E-06	6.44752E-05	6.85789E-06	1.55015E-06	0.000129669	7.50917E-05	0.000301026	1.79954E-05	6.81447E-06	8.20064E-06	7.81623E-06	1.12859E-05	1.54921E-05	0.000121917	2.69205E-06	1.82703E-06	3.64454E-06	2.10244E-05	9.51112E-06	2.97203E-05
63.7064	3.02574E-06	6.54132E-06	0.000399105	2.6919E-06	2.93234E-06	7.08108E-06	4.1261E-06	4.09656E-06	0.000587718	4.58989E-06	3.10623E-05	0.000494126	0.000200019	2.25976E-07	5.78307E-06	0.000125764	4.69082E-06	2.62541E-05	0.00155941	0.000381261	4.09742E-05	4.20404E-06	0.0083412	1.95822E-05	1.59597E-06	1.9557E-05	0.000126005	0.000278471	4.46371E-05	3.32892E-06	6.60874E-05	7.15533E-06	1.66313E-06	0.000133185	8.01886E-05	0.000314952	1.85821E-05	7.07551E-06	8.52856E-06	8.08994E-06	1.17167E-05	1.6093E-05	0.000128269	2.7991E-06	1.8933E-06	3.7607E-06	2.16645E-05	9.86558E-06	3.05644E-05
63.6558	3.13484E-06	6.75916E-06	0.000411344	2.81294E-06	3.03983E-06	7.35447E-06	4.30272E-06	4.24416E-06	0.000603196	4.86438E-06	3.25569E-05	0.000510724	0.00020634	2.37035E-07	6.0108E-06	0.000129137	4.84762E-06	2.71169E-05	0.00163086	0.00039303	4.24667E-05	4.39773E-06	0.00859591	2.01462E-05	1.6506E-06	2.0287E-05	0.000129664	0.000287193	4.63341E-05	3.56037E-06	6.77072E-05	7.46055E-06	1.78328E-06	0.000136719	8.55761E-05	0.00032932	1.9177E-05	7.34183E-06	8.86416E-06	8.3679E-06	1.2156E-05	1.6709E-05	0.000134873	2.90862E-06	1.96083E-06	3.87935E-06	2.23118E-05	1.02265E-05	3.1414E-05
63.6042	3.24579E-06	6.98079E-06	0.000423789	2.93754E-06	3.14909E-06	7.63362E-06	4.48356E-06	4.39471E-06	0.000618719	5.1522E-06	3.41009E-05	0.000527662	0.000212752	2.4842E-07	6.24322E-06	0.000132523	5.00704E-06	2.79914E-05	0.00170503	0.000404987	4.39912E-05	4.59649E-06	0.00885544	2.07156E-05	1.70623E-06	2.10321E-05	0.000133386	0.000296094	4.80677E-05	3.80471E-06	6.93346E-05	7.77364E-06	1.91103E-06	0.00014027	9.12688E-05	0.000344141	1.97802E-05	7.61345E-06	9.20754E-06	8.65008E-06	1.2604E-05	1.73403E-05	0.000141737	3.02064E-06	2.02964E-06	4.00052E-06	2.29662E-05	1.05939E-05	3.22693E-05
63.5518	3.3586E-06	7.20626E-06	0.000436445	3.06575E-06	3.26011E-06	7.91857E-06	4.66862E-06	4.54824E-06	0.000634286	5.45391E-06	3.56953E-05	0.000544944	0.000219256	2.60134E-07	6.48034E-06	0.000135921	5.1691E-06	2.88775E-05	0.00178201	0.000417132	4.55478E-05	4.80034E-06	0.00911987	2.12903E-05	1.76286E-06	2.17924E-05	0.000137171	0.000305176	4.98381E-05	4.06251E-06	7.09694E-05	8.09468E-06	2.04679E-06	0.000143836	9.72817E-05	0.000359424	2.03915E-05	7.89039E-06	9.55879E-06	8.93646E-06	1.30606E-05	1.79872E-05	0.000148868	3.13518E-06	2.09974E-06	4.12424E-06	2.36278E-05	1.09677E-05	3.31299E-05
63.4986	3.47325E-06	7.43559E-06	0.000449313	3.19763E-06	3.37288E-06	8.20935E-06	4.85792E-06	4.70477E-06	0.000649892	5.77006E-06	3.73412E-05	0.000562578	0.000225852	2.7218E-07	6.72217E-06	0.000139331	5.3338E-06	2.97753E-05	0.0018619	0.000429468	4.7137E-05	5.0093E-06	0.00938929	2.18703E-05	1.82052E-06	2.25682E-05	0.00014102	0.000314445	5.16458E-05	4.33437E-06	7.26116E-05	8.42377E-06	2.19102E-06	0.000147419	0.000103631	0.000375179	2.10111E-05	8.17266E-06	9.91799E-06	9.22702E-06	1.35259E-05	1.865E-05	0.000156276	3.25227E-06	2.17114E-06	4.25053E-06	2.42965E-05	1.13479E-05	3.39957E-05
63.4448	3.58974E-06	7.66881E-06	0.000462396	3.33326E-06	3.48739E-06	8.50602E-06	5.05147E-06	4.86433E-06	0.000665535	6.10127E-06	3.90398E-05	0.000580568	0.000232539	2.84563E-07	6.96873E-06	0.000142753	5.50114E-06	3.06845E-05	0.0019448	0.000441996	4.87591E-05	5.22339E-06	0.00966379	2.24556E-05	1.87921E-06	2.33595E-05	0.000144935	0.000323902	5.3491E-05	4.62091E-06	7.42613E-05	8.76097E-06	2.3442E-06	0.000151016	0.000110332	0.000391415	2.16389E-05	8.4603E-06	1.02852E-05	9.52174E-06	1.39999E-05	1.93289E-05	0.00016397	3.37195E-06	2.24384E-06	4.37942E-06	2.49724E-05	1.17345E-05	3.48668E-05
63.3904	3.70806E-06	7.90597E-06	0.000475699	3.4727E-06	3.60362E-06	8.80859E-06	5.24928E-06	5.02694E-06	0.000681211	6.44816E-06	4.0792E-05	0.000598921	0.000239318	2.97285E-07	7.22004E-06	0.000146185	5.67115E-06	3.16051E-05	0.00203083	0.000454719	5.04143E-05	5.44264E-06	0.00994345	2.30461E-05	1.93894E-06	2.41665E-05	0.000148916	0.000333552	5.53742E-05	4.92279E-06	7.59184E-05	9.10638E-06	2.50684E-06	0.000154628	0.000117403	0.000408145	2.22748E-05	8.75331E-06	1.06607E-05	9.82059E-06	1.44827E-05	2.00243E-05	0.000171958	3.49423E-06	2.31787E-06	4.51095E-06	2.56553E-05	1.21276E-05	3.57429E-05
63.3358	3.8282E-06	8.14709E-06	0.000489223	3.61601E-06	3.72157E-06	9.11713E-06	5.45136E-06	5.19264E-06	0.000696919	6.81136E-06	4.25991E-05	0.000617643	0.000246188	3.10349E-07	7.47611E-06	0.000149628	5.84382E-06	3.2537E-05	0.00212009	0.000467639	5.21031E-05	5.66707E-06	0.0102284	2.36418E-05	1.99972E-06	2.49893E-05	0.000152964	0.000343398	5.72958E-05	5.24066E-06	7.75829E-05	9.46009E-06	2.67946E-06	0.000158253	0.000124862	0.000425377	2.2919E-05	9.05172E-06	1.10443E-05	1.01236E-05	1.49742E-05	2.07365E-05	0.000180251	3.61916E-06	2.39322E-06	4.64513E-06	2.63453E-05	1.25271E-05	3.6624E-05
63.2808	3.95017E-06	8.39222E-06	0.000502973	3.76328E-06	3.84122E-06	9.43167E-06	5.65772E-06	5.36144E-06	0.000712655	7.19156E-06	4.44621E-05	0.000636739	0.00025315	3.2376E-07	7.73696E-06	0.00015308	6.01916E-06	3.34801E-05	0.00221269	0.000480759	5.38257E-05	5.8967E-06	0.0105186	2.42428E-05	2.06157E-06	2.58283E-05	0.000157081	0.000353444	5.92561E-05	5.57524E-06	7.92549E-05	9.82219E-06	2.86262E-06	0.000161892	0.000132728	0.000443123	2.35715E-05	9.35555E-06	1.14363E-05	1.04306E-05	1.54746E-05	2.14657E-05	0.000188859	3.74677E-06	2.46992E-06	4.78201E-06	2.70425E-05	1.29329E-05	3.751E-05
63.2256	4.07394E-06	8.64138E-06	0.000516951	3.91458E-06	3.96257E-06	9.75225E-06	5.86838E-06	5.53339E-06	0.000728418	7.58944E-06	4.63822E-05	0.000656217	0.000260203	3.3752E-07	8.0026E-06	0.000156542	6.19719E-06	3.44343E-05	0.00230877	0.00049408	5.55825E-05	6.13154E-06	0.0108143	2.48489E-05	2.1245E-06	2.66834E-05	0.000161267	0.000363694	6.12556E-05	5.92725E-06	8.09343E-05	1.01928E-05	3.05691E-06	0.000165543	0.000141021	0.000461395	2.42321E-05	9.66483E-06	1.18368E-05	1.07417E-05	1.59839E-05	2.22123E-05	0.00019779	3.87709E-06	2.54797E-06	4.92162E-06	2.77467E-05	1.33452E-05	3.84008E-05
63.1703	4.19951E-06	8.89463E-06	0.000531162	4.06996E-06	4.08559E-06	1.00789E-05	6.08334E-06	5.70851E-06	0.000744205	8.00574E-06	4.83606E-05	0.000676083	0.000267347	3.51633E-07	8.27306E-06	0.000160012	6.37791E-06	3.53996E-05	0.00240843	0.000507606	5.73739E-05	6.37163E-06	0.0111155	2.54604E-05	2.18852E-06	2.75549E-05	0.000165524	0.000374151	6.32946E-05	6.29743E-06	8.26212E-05	1.05719E-05	3.26294E-06	0.000169207	0.000149761	0.000480202	2.49011E-05	9.97958E-06	1.22458E-05	1.10569E-05	1.65021E-05	2.29766E-05	0.000207057	4.01015E-06	2.62739E-06	5.06397E-06	2.8458E-05	1.37639E-05	3.92963E-05
63.1151	4.32689E-06	9.152E-06	0.000545608	4.22953E-06	4.21029E-06	1.04117E-05	6.30261E-06	5.88683E-06	0.000760015	8.44121E-06	5.03985E-05	0.000696344	0.000274582	3.66103E-07	8.54836E-06	0.000163492	6.56134E-06	3.63759E-05	0.00251181	0.000521338	5.92002E-05	6.61697E-06	0.0114223	2.6077E-05	2.25364E-06	2.84431E-05	0.000169852	0.00038482	6.53737E-05	6.68658E-06	8.43156E-05	1.09597E-05	3.48136E-06	0.000172883	0.00015897	0.000499558	2.55783E-05	1.02998E-05	1.26636E-05	1.13762E-05	1.70293E-05	2.3759E-05	0.000216669	4.14599E-06	2.70819E-06	5.20911E-06	2.91764E-05	1.41889E-05	4.01965E-05
63.0599	4.45605E-06	9.41353E-06	0.000560294	4.39334E-06	4.33665E-06	1.07508E-05	6.5262E-06	6.06839E-06	0.000775844	8.89662E-06	5.24972E-05	0.000717007	0.000281909	3.80933E-07	8.82851E-06	0.000166979	6.74748E-06	3.73631E-05	0.00261904	0.00053528	6.10618E-05	6.86759E-06	0.0117348	2.66989E-05	2.31989E-06	2.9348E-05	0.000174253	0.000395704	6.74932E-05	7.09551E-06	8.60177E-05	1.13562E-05	3.71287E-06	0.000176571	0.00016867	0.000519474	2.62638E-05	1.06256E-05	1.30901E-05	1.16994E-05	1.75655E-05	2.45597E-05	0.000226639	4.28465E-06	2.79038E-06	5.35706E-06	2.99019E-05	1.46204E-05	4.11013E-05
63.0048	4.58701E-06	9.67928E-06	0.000575223	4.56149E-06	4.46466E-06	1.1096E-05	6.75412E-06	6.25321E-06	0.000791693	9.3728E-06	5.46578E-05	0.000738078	0.000289327	3.96127E-07	9.11354E-06	0.000170475	6.93636E-06	3.8361E-05	0.00273026	0.000549435	6.2959E-05	7.12352E-06	0.0120532	2.7326E-05	2.38728E-06	3.02699E-05	0.000178729	0.000406808	6.96537E-05	7.52506E-06	8.77274E-05	1.17616E-05	3.95817E-06	0.00018027	0.000178886	0.000539961	2.69576E-05	1.09569E-05	1.35255E-05	1.20267E-05	1.81108E-05	2.53791E-05	0.000236977	4.42616E-06	2.87398E-06	5.50787E-06	3.06346E-05	1.50582E-05	4.20107E-05
62.95	4.71974E-06	9.94928E-06	0.000590399	4.73405E-06	4.59431E-06	1.14476E-05	6.98637E-06	6.44134E-06	0.000807559	9.8706E-06	5.68817E-05	0.000759565	0.000296837	4.11689E-07	9.40348E-06	0.000173978	7.12797E-06	3.93698E-05	0.00284561	0.000563805	6.48923E-05	7.38476E-06	0.0123775	2.79584E-05	2.45581E-06	3.1209E-05	0.00018328	0.000418135	7.18555E-05	7.97611E-06	8.94448E-05	1.2176E-05	4.21803E-06	0.00018398	0.000189641	0.000561033	2.76598E-05	1.12938E-05	1.39699E-05	1.2358E-05	1.86653E-05	2.62176E-05	0.000247696	4.57056E-06	2.959E-06	5.66155E-06	3.13744E-05	1.55024E-05	4.29245E-05
62.8954	4.85424E-06	1.02236E-05	0.000605826	4.9111E-06	4.7256E-06	1.18055E-05	7.22298E-06	6.63281E-06	0.000823441	1.03909E-05	5.91701E-05	0.000781476	0.000304438	4.27622E-07	9.69835E-06	0.000177488	7.32235E-06	4.03892E-05	0.00296523	0.000578393	6.68619E-05	7.65134E-06	0.0127078	2.85961E-05	2.52552E-06	3.21655E-05	0.000187907	0.000429691	7.40993E-05	8.44957E-06	9.117E-05	1.25994E-05	4.49325E-06	0.0001877	0.000200963	0.000582702	2.83703E-05	1.16363E-05	1.44236E-05	1.26932E-05	1.9229E-05	2.70756E-05	0.000258808	4.71789E-06	3.04546E-06	5.81815E-06	3.21214E-05	1.59531E-05	4.38429E-05
62.8412	4.99052E-06	1.05022E-05	0.000621509	5.09274E-06	4.85851E-06	1.21698E-05	7.46394E-06	6.82765E-06	0.000839338	1.09346E-05	6.15244E-05	0.000803818	0.000312131	4.43931E-07	9.99817E-06	0.000181006	7.51949E-06	4.14192E-05	0.00308928	0.000593203	6.88684E-05	7.92329E-06	0.0130442	2.92391E-05	2.59641E-06	3.31397E-05	0.000192612	0.000441479	7.63855E-05	8.94638E-06	9.2903E-05	1.30319E-05	4.78465E-06	0.000191431	0.000212877	0.000604981	2.90893E-05	1.19844E-05	1.48865E-05	1.30324E-05	1.98019E-05	2.79534E-05	0.000270326	4.86819E-06	3.13338E-06	5.97769E-06	3.28756E-05	1.64101E-05	4.47657E-05
62.7874	5.12856E-06	1.07853E-05	0.000637452	5.27904E-06	4.99303E-06	1.25406E-05	7.70926E-06	7.02591E-06	0.000855248	1.15026E-05	6.3946E-05	0.000826598	0.000319915	4.60619E-07	1.0303E-05	0.000184531	7.71942E-06	4.24598E-05	0.00321792	0.000608238	7.09122E-05	8.20062E-06	0.0133868	2.98874E-05	2.6685E-06	3.41317E-05	0.000197395	0.000453504	7.87145E-05	9.46753E-06	9.46441E-05	1.34736E-05	5.09313E-06	0.000195172	0.000225413	0.000627883	2.98167E-05	1.23382E-05	1.53588E-05	1.33756E-05	2.03842E-05	2.88513E-05	0.000282263	5.02151E-06	3.22277E-06	6.14022E-06	3.36371E-05	1.68735E-05	4.56929E-05
62.7341	5.26836E-06	1.10728E-05	0.000653659	5.47011E-06	5.12917E-06	1.2918E-05	7.95896E-06	7.22762E-06	0.000871171	1.2096E-05	6.64361E-05	0.000849825	0.000327792	4.77691E-07	1.06128E-05	0.000188063	7.92214E-06	4.35108E-05	0.0033513	0.0006235	7.29935E-05	8.48335E-06	0.0137358	3.05411E-05	2.74181E-06	3.51418E-05	0.00020226	0.00046577	8.1087E-05	1.0014E-05	9.63931E-05	1.39248E-05	5.4196E-06	0.000198922	0.0002386	0.000651422	3.05527E-05	1.26977E-05	1.58406E-05	1.37227E-05	2.09759E-05	2.97699E-05	0.000294632	5.17788E-06	3.31364E-06	6.30577E-06	3.44058E-05	1.73434E-05	4.66245E-05
62.6812	5.40991E-06	1.13649E-05	0.000670134	5.66602E-06	5.2669E-06	1.33019E-05	8.21303E-06	7.43282E-06	0.000887105	1.27158E-05	6.89963E-05	0.000873507	0.000335761	4.95151E-07	1.09276E-05	0.000191602	8.12769E-06	4.45723E-05	0.00348961	0.000638994	7.51129E-05	8.77151E-06	0.0140913	3.12002E-05	2.81637E-06	3.61703E-05	0.000207205	0.000478282	8.35035E-05	1.0587E-05	9.81504E-05	1.43853E-05	5.76506E-06	0.000202682	0.000252468	0.000675612	3.12972E-05	1.30629E-05	1.63321E-05	1.40737E-05	2.1577E-05	3.07095E-05	0.000307449	5.33734E-06	3.40603E-06	6.47437E-06	3.51819E-05	1.78196E-05	4.75604E-05
62.6289	5.55322E-06	1.16615E-05	0.000686883	5.86687E-06	5.40622E-06	1.36926E-05	8.47149E-06	7.64156E-06	0.00090305	1.3363E-05	7.1628E-05	0.000897652	0.000343822	5.13002E-07	1.12476E-05	0.000195147	8.33607E-06	4.56441E-05	0.003633	0.000654723	7.72708E-05	9.06512E-06	0.0144533	3.18647E-05	2.89218E-06	3.72173E-05	0.000212234	0.000491045	8.59645E-05	1.11874E-05	9.99158E-05	1.48555E-05	6.13051E-06	0.000206452	0.00026705	0.000700467	3.20502E-05	1.34339E-05	1.68335E-05	1.44287E-05	2.21877E-05	3.16704E-05	0.000320727	5.49995E-06	3.49993E-06	6.64607E-06	3.59653E-05	1.83023E-05	4.85007E-05
62.5773	5.69827E-06	1.19627E-05	0.000703909	6.07277E-06	5.54712E-06	1.40899E-05	8.73434E-06	7.85387E-06	0.000919006	1.40387E-05	7.43325E-05	0.000922268	0.000351976	5.3125E-07	1.15726E-05	0.000198699	8.5473E-06	4.67262E-05	0.00378167	0.000670691	7.94676E-05	9.36419E-06	0.014822	3.25347E-05	2.96927E-06	3.82832E-05	0.000217347	0.000504064	8.84707E-05	1.18165E-05	0.00010169	1.53353E-05	6.51704E-06	0.00021023	0.000282381	0.000726001	3.28119E-05	1.38106E-05	1.73448E-05	1.47875E-05	2.2808E-05	3.26532E-05	0.000334481	5.66575E-06	3.59538E-06	6.8209E-06	3.67561E-05	1.87914E-05	4.94454E-05
62.5262	5.84506E-06	1.22686E-05	0.000721219	6.28381E-06	5.68961E-06	1.44941E-05	9.00159E-06	8.06981E-06	0.000934971	1.47442E-05	7.71115E-05	0.000947365	0.000360223	5.49899E-07	1.19028E-05	0.000202257	8.7614E-06	4.78185E-05	0.0039358	0.000686901	8.17038E-05	9.66876E-06	0.0151976	3.32102E-05	3.04766E-06	3.93682E-05	0.000222546	0.000517343	9.10225E-05	1.24754E-05	0.000103472	1.58249E-05	6.92579E-06	0.000214017	0.000298495	0.00075223	3.35823E-05	1.41933E-05	1.78662E-05	1.51503E-05	2.3438E-05	3.36583E-05	0.000348727	5.83479E-06	3.69238E-06	6.99889E-06	3.75544E-05	1.9287E-05	5.03944E-05
62.4758	5.99359E-06	1.25793E-05	0.000738816	6.50008E-06	5.83366E-06	1.49052E-05	9.27324E-06	8.28942E-06	0.000950945	1.54805E-05	7.99663E-05	0.00097295	0.000368563	5.68953E-07	1.22382E-05	0.000205822	8.97839E-06	4.8921E-05	0.00409558	0.000703357	8.39798E-05	9.97885E-06	0.01558	3.38912E-05	3.12737E-06	4.04726E-05	0.000227832	0.000530887	9.36207E-05	1.31655E-05	0.000105263	1.63243E-05	7.35795E-06	0.000217814	0.000315429	0.000779168	3.43614E-05	1.45817E-05	1.83979E-05	1.55169E-05	2.40778E-05	3.46861E-05	0.000363482	6.00711E-06	3.79097E-06	7.1801E-06	3.83602E-05	1.9789E-05	5.13478E-05
62.4261	6.14386E-06	1.28948E-05	0.000756706	6.7217E-06	5.97927E-06	1.53233E-05	9.54932E-06	8.51275E-06	0.000966929	1.6249E-05	8.28987E-05	0.000999034	0.000376997	5.88418E-07	1.25787E-05	0.000209393	9.19829E-06	5.00337E-05	0.00426123	0.000720064	8.62962E-05	1.02945E-05	0.0159695	3.45778E-05	3.20842E-06	4.15966E-05	0.000233207	0.000544703	9.62658E-05	1.38878E-05	0.000107063	1.68338E-05	7.81477E-06	0.000221618	0.000333221	0.000806832	3.51493E-05	1.49761E-05	1.894E-05	1.58875E-05	2.47275E-05	3.5737E-05	0.000378761	6.18276E-06	3.89116E-06	7.36456E-06	3.91736E-05	2.02975E-05	5.23056E-05
62.3772	6.29586E-06	1.32152E-05	0.000774895	6.94876E-06	6.12644E-06	1.57484E-05	9.82981E-06	8.73984E-06	0.000982921	1.70509E-05	8.59101E-05	0.00102562	0.000385524	6.08297E-07	1.29246E-05	0.000212972	9.42112E-06	5.11564E-05	0.00443293	0.000737024	8.86532E-05	1.06157E-05	0.0163662	3.52701E-05	3.29084E-06	4.27405E-05	0.000238671	0.000558794	9.89584E-05	1.46439E-05	0.000108871	1.73534E-05	8.29757E-06	0.000225431	0.000351914	0.000835237	3.59461E-05	1.53764E-05	1.94927E-05	1.62618E-05	2.53871E-05	3.68116E-05	0.000394581	6.36179E-06	3.99297E-06	7.55231E-06	3.99946E-05	2.08125E-05	5.32677E-05
62.329	6.44958E-06	1.35405E-05	0.000793387	7.18138E-06	6.27515E-06	1.61806E-05	1.01147E-05	8.97074E-06	0.000998921	1.78877E-05	8.90022E-05	0.00105273	0.000394146	6.28597E-07	1.32757E-05	0.000216556	9.6469E-06	5.22891E-05	0.00461092	0.000754243	9.10516E-05	1.09425E-05	0.0167701	3.5968E-05	3.37464E-06	4.39047E-05	0.000244228	0.000573166	0.000101699	1.5435E-05	0.000110689	1.78833E-05	8.80774E-06	0.000229253	0.000371547	0.000864399	3.67517E-05	1.57828E-05	2.00561E-05	1.66401E-05	2.60567E-05	3.79103E-05	0.000410961	6.54427E-06	4.09643E-06	7.7434E-06	4.08233E-05	2.1334E-05	5.42342E-05
62.2816	6.60503E-06	1.38708E-05	0.000812188	7.41967E-06	6.42541E-06	1.662E-05	1.04041E-05	9.20551E-06	0.00101493	1.87606E-05	9.21766E-05	0.00108036	0.000402863	6.49322E-07	1.36322E-05	0.000220147	9.87566E-06	5.34317E-05	0.00479541	0.000771724	9.34917E-05	1.12749E-05	0.0171815	3.66717E-05	3.45987E-06	4.50894E-05	0.000249878	0.000587825	0.000104489	1.62626E-05	0.000112516	1.84236E-05	9.34674E-06	0.000233083	0.000392166	0.000894336	3.75664E-05	1.61951E-05	2.06304E-05	1.70222E-05	2.67365E-05	3.90336E-05	0.000427919	6.73023E-06	4.20155E-06	7.93787E-06	4.16598E-05	2.1862E-05	5.52051E-05
62.235	6.76221E-06	1.42063E-05	0.000831303	7.66373E-06	6.57721E-06	1.70668E-05	1.06979E-05	9.4442E-06	0.00103095	1.96711E-05	9.5435E-05	0.00110853	0.000411674	6.70477E-07	1.39941E-05	0.000223745	1.01074E-05	5.45843E-05	0.00498664	0.000789473	9.5974E-05	1.1613E-05	0.0176005	3.73812E-05	3.54653E-06	4.62949E-05	0.000255622	0.000602776	0.000107328	1.71282E-05	0.000114352	1.89743E-05	9.9161E-06	0.000236921	0.000413817	0.000925063	3.83901E-05	1.66135E-05	2.12158E-05	1.74082E-05	2.74266E-05	4.01819E-05	0.000445474	6.91973E-06	4.30837E-06	8.13577E-06	4.25041E-05	2.23965E-05	5.61804E-05
62.1892	6.92111E-06	1.45469E-05	0.000850739	7.9137E-06	6.73055E-06	1.75209E-05	1.09962E-05	9.68687E-06	0.00104697	2.06208E-05	9.87791E-05	0.00113725	0.000420581	6.92068E-07	1.43614E-05	0.00022735	1.03422E-05	5.57468E-05	0.00518485	0.000807493	9.84992E-05	1.19567E-05	0.0180271	3.80966E-05	3.63465E-06	4.75216E-05	0.000261463	0.000618025	0.000110218	1.80333E-05	0.000116197	1.95357E-05	1.05174E-05	0.000240767	0.000436549	0.000956599	3.9223E-05	1.70381E-05	2.18124E-05	1.7798E-05	2.81269E-05	4.13559E-05	0.000463644	7.11284E-06	4.41689E-06	8.33714E-06	4.33563E-05	2.29377E-05	5.71602E-05
62.1443	7.08172E-06	1.48927E-05	0.000870502	8.16968E-06	6.88541E-06	1.79826E-05	1.12989E-05	9.93356E-06	0.001063	2.16112E-05	0.000102211	0.00116652	0.000429584	7.14101E-07	1.47342E-05	0.000230962	1.058E-05	5.69191E-05	0.00539027	0.000825789	0.000101068	1.23061E-05	0.0184616	3.88179E-05	3.72427E-06	4.87697E-05	0.000267402	0.000633578	0.000113158	1.89795E-05	0.000118053	2.01079E-05	1.11524E-05	0.000244621	0.00046041	0.000988962	4.0065E-05	1.74688E-05	2.24204E-05	1.81916E-05	2.88377E-05	4.2556E-05	0.000482451	7.3096E-06	4.52716E-06	8.54203E-06	4.42165E-05	2.34854E-05	5.81445E-05
62.1003	7.24406E-06	1.52439E-05	0.000890597	8.4318E-06	7.0418E-06	1.84518E-05	1.1606E-05	1.01843E-05	0.00107905	2.2644E-05	0.000105732	0.00119636	0.000438683	7.36581E-07	1.51125E-05	0.00023458	1.08209E-05	5.81011E-05	0.00560318	0.000844365	0.00010368	1.26613E-05	0.0189041	3.95452E-05	3.81541E-06	5.00396E-05	0.000273441	0.00064944	0.000116151	1.99685E-05	0.000119918	2.06909E-05	1.18229E-05	0.000248483	0.000485454	0.00102217	4.09163E-05	1.79057E-05	2.304E-05	1.85891E-05	2.95591E-05	4.37827E-05	0.000501915	7.51008E-06	4.63919E-06	8.75049E-06	4.50847E-05	2.40397E-05	5.91334E-05
62.0571	7.40811E-06	1.56005E-05	0.00091103	8.70018E-06	7.1997E-06	1.89287E-05	1.19177E-05	1.04393E-05	0.0010951	2.37208E-05	0.000109343	0.00122677	0.00044788	7.59514E-07	1.54964E-05	0.000238206	1.10649E-05	5.92929E-05	0.00582383	0.000863228	0.000106337	1.30223E-05	0.0193547	4.02785E-05	3.9081E-06	5.13317E-05	0.000279581	0.000665617	0.000119196	2.10021E-05	0.000121793	2.1285E-05	1.25306E-05	0.000252353	0.000511737	0.00105624	4.17769E-05	1.83489E-05	2.36715E-05	1.89904E-05	3.02911E-05	4.50367E-05	0.000522058	7.71434E-06	4.753E-06	8.96257E-06	4.59611E-05	2.46007E-05	6.01268E-05
62.0148	7.57388E-06	1.59626E-05	0.000931808	8.97495E-06	7.35912E-06	1.94134E-05	1.22338E-05	1.06984E-05	0.00111116	2.48434E-05	0.000113048	0.00125778	0.000457173	7.82907E-07	1.58859E-05	0.000241839	1.13121E-05	6.04944E-05	0.00605251	0.000882381	0.000109038	1.3389E-05	0.0198135	4.1018E-05	4.00237E-06	5.26463E-05	0.000285824	0.000682116	0.000122294	2.20819E-05	0.000123678	2.18902E-05	1.32777E-05	0.000256231	0.000539315	0.00109119	4.2647E-05	1.87984E-05	2.43149E-05	1.93955E-05	3.10339E-05	4.63184E-05	0.000542901	7.92244E-06	4.86863E-06	9.17832E-06	4.68458E-05	2.51684E-05	6.11248E-05
61.9735	7.74136E-06	1.63303E-05	0.000952938	9.25625E-06	7.52006E-06	1.9906E-05	1.25544E-05	1.09618E-05	0.00112723	2.60136E-05	0.000116848	0.00128938	0.000466565	8.06766E-07	1.62812E-05	0.00024548	1.15624E-05	6.17056E-05	0.00628949	0.000901829	0.000111785	1.37616E-05	0.0202808	4.17637E-05	4.09825E-06	5.39837E-05	0.000292173	0.000698943	0.000125446	2.32098E-05	0.000125573	2.25068E-05	1.40661E-05	0.000260117	0.000568249	0.00112705	4.35266E-05	1.92542E-05	2.49704E-05	1.98045E-05	3.17875E-05	4.76285E-05	0.000564468	8.13443E-06	4.9861E-06	9.3978E-06	4.77388E-05	2.57427E-05	6.21275E-05
61.933	7.91055E-06	1.67036E-05	0.000974425	9.5442E-06	7.6825E-06	2.04066E-05	1.28795E-05	1.12296E-05	0.00114331	2.72334E-05	0.000120744	0.00132159	0.000476056	8.31096E-07	1.66821E-05	0.000249128	1.18159E-05	6.29264E-05	0.00653508	0.000921579	0.000114579	1.41401E-05	0.0207566	4.25156E-05	4.19576E-06	5.53443E-05	0.000298628	0.000716104	0.000128653	2.43879E-05	0.000127479	2.31348E-05	1.4898E-05	0.000264011	0.000598602	0.00116382	4.44158E-05	1.97165E-05	2.56384E-05	2.02173E-05	3.25522E-05	4.89676E-05	0.000586783	8.3504E-06	5.10545E-06	9.62106E-06	4.86402E-05	2.63238E-05	6.31349E-05
61.8935	8.08146E-06	1.70827E-05	0.000996278	9.83894E-06	7.84645E-06	2.09154E-05	1.32092E-05	1.15017E-05	0.0011594	2.85047E-05	0.00012474	0.00135443	0.000485646	8.55906E-07	1.7089E-05	0.000252785	1.20726E-05	6.41567E-05	0.00678957	0.000941635	0.000117419	1.45245E-05	0.0212411	4.32739E-05	4.29496E-06	5.67285E-05	0.000305191	0.000733606	0.000131915	2.5618E-05	0.000129395	2.37745E-05	1.57758E-05	0.000267913	0.000630439	0.00120154	4.53147E-05	2.01852E-05	2.63189E-05	2.06339E-05	3.3328E-05	5.03361E-05	0.000609869	8.57039E-06	5.22669E-06	9.84815E-06	4.95501E-05	2.69117E-05	6.4147E-05
61.8548	8.25408E-06	1.74677E-05	0.0010185	1.01406E-05	8.0119E-06	2.14323E-05	1.35433E-05	1.17784E-05	0.0011755	2.98296E-05	0.000128836	0.00138789	0.000495336	8.81202E-07	1.75016E-05	0.000256449	1.23325E-05	6.53966E-05	0.00705329	0.000962003	0.000120306	1.49148E-05	0.0217345	4.40387E-05	4.39586E-06	5.81367E-05	0.000311866	0.000751454	0.000135235	2.69024E-05	0.000131323	2.44259E-05	1.67017E-05	0.000271822	0.000663828	0.00124023	4.62234E-05	2.06604E-05	2.70122E-05	2.10544E-05	3.41151E-05	5.17348E-05	0.000633753	8.79449E-06	5.34986E-06	1.00791E-05	5.04687E-05	2.75063E-05	6.5164E-05
61.8172	8.42841E-06	1.78586E-05	0.0010411	1.04494E-05	8.17885E-06	2.19577E-05	1.38819E-05	1.20596E-05	0.00119161	3.12102E-05	0.000133034	0.00142201	0.000505127	9.0699E-07	1.79203E-05	0.000260122	1.25958E-05	6.6646E-05	0.00732656	0.000982688	0.000123242	1.53111E-05	0.0222369	4.481E-05	4.4985E-06	5.95692E-05	0.000318653	0.000769657	0.000138611	2.8243E-05	0.000133261	2.50893E-05	1.76784E-05	0.00027574	0.000698843	0.00127989	4.71419E-05	2.11423E-05	2.77185E-05	2.14786E-05	3.49136E-05	5.31644E-05	0.00065846	9.02276E-06	5.47499E-06	1.03141E-05	5.1396E-05	2.81079E-05	6.61858E-05
61.7804	8.60446E-06	1.82556E-05	0.00106409	1.07654E-05	8.3473E-06	2.24915E-05	1.42251E-05	1.23453E-05	0.00120773	3.26487E-05	0.000137338	0.00145678	0.000515019	9.33279E-07	1.83449E-05	0.000263804	1.28623E-05	6.79049E-05	0.00760972	0.0010037	0.000126226	1.57135E-05	0.0227485	4.55879E-05	4.60292E-06	6.10264E-05	0.000325554	0.000788221	0.000142046	2.96422E-05	0.000135211	2.57647E-05	1.87085E-05	0.000279666	0.000735557	0.00132057	4.80704E-05	2.16308E-05	2.8438E-05	2.19067E-05	3.57236E-05	5.46253E-05	0.000684017	9.25527E-06	5.60211E-06	1.0553E-05	5.23322E-05	2.87162E-05	6.72126E-05
61.7446	8.78223E-06	1.86587E-05	0.00108747	1.10887E-05	8.51725E-06	2.30339E-05	1.45728E-05	1.26358E-05	0.00122387	3.41474E-05	0.000141749	0.00149222	0.000525013	9.60076E-07	1.87756E-05	0.000267494	1.31323E-05	6.91732E-05	0.00790313	0.00102503	0.000129259	1.61219E-05	0.0232695	4.63725E-05	4.70916E-06	6.25088E-05	0.000332572	0.000807152	0.00014554	3.11023E-05	0.000137172	2.64525E-05	1.97947E-05	0.0002836	0.000774049	0.00136227	4.90091E-05	2.21259E-05	2.91709E-05	2.23386E-05	3.65452E-05	5.61183E-05	0.000710453	9.49209E-06	5.73126E-06	1.07961E-05	5.32773E-05	2.93316E-05	6.82444E-05
61.7097	8.96171E-06	1.90681E-05	0.00111126	1.14196E-05	8.6887E-06	2.35851E-05	1.49251E-05	1.29311E-05	0.00124002	3.57088E-05	0.000146269	0.00152835	0.000535111	9.87389E-07	1.92125E-05	0.000271194	1.34056E-05	7.0451E-05	0.00820715	0.00104671	0.000132342	1.65365E-05	0.0238	4.71639E-05	4.81725E-06	6.40168E-05	0.000339708	0.000826459	0.000149095	3.26257E-05	0.000139145	2.71526E-05	2.09401E-05	0.000287542	0.000814401	0.00140503	4.99579E-05	2.26279E-05	2.99175E-05	2.27744E-05	3.73787E-05	5.76441E-05	0.000737795	9.7333E-06	5.86246E-06	1.10432E-05	5.42316E-05	2.99538E-05	6.92813E-05
61.6757	9.14291E-06	1.94839E-05	0.00113545	1.17582E-05	8.86164E-06	2.41452E-05	1.52819E-05	1.32312E-05	0.00125619	3.73353E-05	0.000150901	0.00156517	0.000545312	1.01523E-06	1.96556E-05	0.000274903	1.36823E-05	7.17381E-05	0.00852215	0.00106872	0.000135476	1.69572E-05	0.0243402	4.79623E-05	4.92724E-06	6.55508E-05	0.000346965	0.000846147	0.00015271	3.4215E-05	0.00014113	2.78653E-05	2.21476E-05	0.000291493	0.000856698	0.00144886	5.0917E-05	2.31367E-05	3.0678E-05	2.3214E-05	3.82242E-05	5.92034E-05	0.000766074	9.97898E-06	5.99575E-06	1.12946E-05	5.5195E-05	3.05832E-05	7.03234E-05
61.6427	9.32583E-06	1.99062E-05	0.00116006	1.21046E-05	9.03607E-06	2.47142E-05	1.56433E-05	1.35362E-05	0.00127237	3.90295E-05	0.000155646	0.0016027	0.000555617	1.0436E-06	2.0105E-05	0.000278622	1.39625E-05	7.30346E-05	0.00884853	0.00109108	0.000138661	1.73841E-05	0.0248903	4.87676E-05	5.03916E-06	6.71113E-05	0.000354344	0.000866225	0.000156387	3.58726E-05	0.000143127	2.85909E-05	2.34205E-05	0.000295451	0.00090103	0.00149379	5.18865E-05	2.36523E-05	3.14526E-05	2.36574E-05	3.90817E-05	6.07968E-05	0.00079532	1.02292E-05	6.13116E-06	1.15502E-05	5.61677E-05	3.12195E-05	7.13707E-05
61.6106	9.51047E-06	2.0335E-05	0.00118509	1.24591E-05	9.212E-06	2.52925E-05	1.60092E-05	1.38462E-05	0.00128857	4.07941E-05	0.000160507	0.00164095	0.000566028	1.07251E-06	2.05608E-05	0.000282351	1.42462E-05	7.43404E-05	0.00918668	0.00111379	0.000141898	1.78172E-05	0.0254504	4.958E-05	5.15306E-06	6.86986E-05	0.000361848	0.000886701	0.000160128	3.76014E-05	0.000145136	2.93293E-05	2.47622E-05	0.000299419	0.000947489	0.00153984	5.28665E-05	2.4175E-05	3.22416E-05	2.41046E-05	3.99516E-05	6.24252E-05	0.000825566	1.0484E-05	6.26873E-06	1.18102E-05	5.715E-05	3.1863E-05	7.24233E-05
61.5794	9.69684E-06	2.07706E-05	0.00121056	1.28217E-05	9.38942E-06	2.588E-05	1.63798E-05	1.41614E-05	0.00130478	4.26319E-05	0.000165487	0.00167994	0.000576546	1.10197E-06	2.1023E-05	0.00028609	1.45335E-05	7.56556E-05	0.00953704	0.00113687	0.000145188	1.82567E-05	0.0260207	5.03996E-05	5.26898E-06	7.03132E-05	0.00036948	0.000907581	0.000163933	3.9404E-05	0.000147158	3.0081E-05	2.61763E-05	0.000303394	0.000996175	0.00158704	5.38572E-05	2.47046E-05	3.30452E-05	2.45557E-05	4.08339E-05	6.40891E-05	0.000856843	1.07436E-05	6.40851E-06	1.20746E-05	5.81418E-05	3.25136E-05	7.34813E-05
61.5491	9.88493E-06	2.12131E-05	0.00123646	1.31927E-05	9.56834E-06	2.6477E-05	1.67549E-05	1.44817E-05	0.00132102	4.45457E-05	0.000170588	0.00171968	0.000587171	1.13198E-06	2.14918E-05	0.00028984	1.48244E-05	7.698E-05	0.00990002	0.00116031	0.000148532	1.87026E-05	0.0266015	5.12266E-05	5.38696E-06	7.19557E-05	0.000377241	0.000928874	0.000167802	4.12835E-05	0.000149193	3.0846E-05	2.76665E-05	0.000307379	0.00104719	0.00163542	5.48586E-05	2.52414E-05	3.38637E-05	2.50106E-05	4.17287E-05	6.57895E-05	0.000889186	1.10079E-05	6.55051E-06	1.23435E-05	5.91433E-05	3.31715E-05	7.45448E-05
61.5198	1.00748E-05	2.16625E-05	0.00126282	1.35723E-05	9.74875E-06	2.70836E-05	1.71346E-05	1.48073E-05	0.00133727	4.65387E-05	0.000175813	0.00176018	0.000597904	1.16257E-06	2.19673E-05	0.000293601	1.51189E-05	7.83137E-05	0.0102761	0.00118413	0.00015193	1.91548E-05	0.0271929	5.2061E-05	5.50706E-06	7.36265E-05	0.000385133	0.000950587	0.000171738	4.32428E-05	0.00015124	3.16245E-05	2.92367E-05	0.000311372	0.00110063	0.001685	5.58709E-05	2.57853E-05	3.46974E-05	2.54694E-05	4.26364E-05	6.7527E-05	0.00092263	1.12772E-05	6.69479E-06	1.2617E-05	6.01548E-05	3.38367E-05	7.56138E-05
61.4914	1.02663E-05	2.2119E-05	0.00128964	1.39606E-05	9.93066E-06	2.77E-05	1.7519E-05	1.51382E-05	0.00135354	4.86139E-05	0.000181163	0.00180147	0.000608747	1.19374E-06	2.24494E-05	0.000297374	1.54171E-05	7.96566E-05	0.0106657	0.00120832	0.000155382	1.96136E-05	0.027795	5.2903E-05	5.62932E-06	7.5326E-05	0.00039316	0.00097273	0.000175742	4.5285E-05	0.000153301	3.24167E-05	3.08911E-05	0.000315374	0.00115663	0.0017358	5.68942E-05	2.63365E-05	3.55464E-05	2.59321E-05	4.3557E-05	6.93025E-05	0.00095721	1.15513E-05	6.84138E-06	1.2895E-05	6.11762E-05	3.45091E-05	7.66886E-05
61.4639	1.04596E-05	2.25828E-05	0.00131692	1.43578E-05	1.01141E-05	2.83263E-05	1.79079E-05	1.54746E-05	0.00136983	5.07746E-05	0.000186641	0.00184354	0.0006197	1.22549E-06	2.29384E-05	0.000301158	1.5719E-05	8.10088E-05	0.0110693	0.00123291	0.000158891	2.00788E-05	0.0284082	5.37526E-05	5.75379E-06	7.70548E-05	0.000401323	0.000995309	0.000179813	4.74135E-05	0.000155375	3.32229E-05	3.26341E-05	0.000319385	0.00121528	0.00178786	5.79287E-05	2.6895E-05	3.64111E-05	2.63986E-05	4.44907E-05	7.11168E-05	0.000992965	1.18306E-05	6.99033E-06	1.31778E-05	6.22079E-05	3.5189E-05	7.7769E-05
61.4373	1.06546E-05	2.30539E-05	0.00134468	1.47641E-05	1.0299E-05	2.89627E-05	1.83015E-05	1.58166E-05	0.00138615	5.30241E-05	0.000192251	0.00188643	0.000630764	1.25784E-06	2.34342E-05	0.000304955	1.60246E-05	8.23702E-05	0.0114875	0.00125789	0.000162457	2.05507E-05	0.0290325	5.461E-05	5.88052E-06	7.88134E-05	0.000409625	0.00101833	0.000183955	4.96315E-05	0.000157464	3.40433E-05	3.44701E-05	0.000323406	0.00127672	0.00184121	5.89745E-05	2.7461E-05	3.72917E-05	2.6869E-05	4.54377E-05	7.29707E-05	0.00102993	1.2115E-05	7.14167E-06	1.34654E-05	6.32498E-05	3.58764E-05	7.88554E-05
61.4115	1.08514E-05	2.35326E-05	0.00137293	1.51797E-05	1.04854E-05	2.96094E-05	1.86998E-05	1.61643E-05	0.00140249	5.53661E-05	0.000197995	0.00193014	0.000641941	1.29081E-06	2.39371E-05	0.000308764	1.63341E-05	8.37407E-05	0.0119207	0.00128328	0.000166079	2.10292E-05	0.0296682	5.54754E-05	6.00957E-06	8.06023E-05	0.000418068	0.00104181	0.000188167	5.19426E-05	0.000159566	3.4878E-05	3.6404E-05	0.000327436	0.00134106	0.00189587	6.00316E-05	2.80344E-05	3.81886E-05	2.73433E-05	4.63982E-05	7.48651E-05	0.00106815	1.24046E-05	7.29545E-06	1.37579E-05	6.43023E-05	3.65713E-05	7.99476E-05
61.3867	1.105E-05	2.40189E-05	0.00140167	1.56048E-05	1.06733E-05	3.02666E-05	1.91027E-05	1.65177E-05	0.00141885	5.78041E-05	0.000203875	0.00197469	0.000653232	1.32439E-06	2.44471E-05	0.000312587	1.66475E-05	8.51205E-05	0.0123695	0.00130907	0.000169761	2.15144E-05	0.0303156	5.63488E-05	6.14098E-06	8.2422E-05	0.000426656	0.00106576	0.000192451	5.43504E-05	0.000161682	3.57273E-05	3.84409E-05	0.000331475	0.00140845	0.00195186	6.11003E-05	2.86154E-05	3.9102E-05	2.78215E-05	4.73724E-05	7.68008E-05	0.00110766	1.26996E-05	7.45171E-06	1.40553E-05	6.53654E-05	3.72737E-05	8.1046E-05
61.3627	1.12503E-05	2.45129E-05	0.00143092	1.60396E-05	1.08627E-05	3.09344E-05	1.95103E-05	1.68769E-05	0.00143524	6.03419E-05	0.000209895	0.0020201	0.000664637	1.3586E-06	2.49643E-05	0.000316422	1.69648E-05	8.65094E-05	0.0128344	0.00133528	0.000173501	2.20065E-05	0.0309747	5.72304E-05	6.27482E-06	8.42731E-05	0.00043539	0.00109017	0.000196808	5.68587E-05	0.000163813	3.65914E-05	4.05859E-05	0.000335524	0.00147902	0.00200923	6.21807E-05	2.9204E-05	4.00322E-05	2.83035E-05	4.83605E-05	7.87787E-05	0.00114851	1.3E-05	7.6105E-06	1.43578E-05	6.64394E-05	3.79839E-05	8.21505E-05
61.3396	1.14523E-05	2.5015E-05	0.00146068	1.64843E-05	1.10536E-05	3.1613E-05	1.99226E-05	1.72422E-05	0.00145165	6.29834E-05	0.000216057	0.00206638	0.000676159	1.39346E-06	2.54888E-05	0.000320272	1.72861E-05	8.79075E-05	0.013316	0.00136193	0.000177301	2.25054E-05	0.0316458	5.81204E-05	6.41115E-06	8.61561E-05	0.000444273	0.00111506	0.000201239	5.94713E-05	0.000165959	3.74706E-05	4.28447E-05	0.000339583	0.00155292	0.00206801	6.3273E-05	2.98005E-05	4.09795E-05	2.87895E-05	4.93626E-05	8.07998E-05	0.00119074	1.33059E-05	7.77187E-06	1.46655E-05	6.75243E-05	3.87018E-05	8.32613E-05
61.3174	1.16561E-05	2.55252E-05	0.00149097	1.69392E-05	1.12461E-05	3.23027E-05	2.03396E-05	1.76135E-05	0.0014681	6.57329E-05	0.000222364	0.00211355	0.000687798	1.42898E-06	2.60208E-05	0.000324136	1.76115E-05	8.93147E-05	0.0138149	0.001389	0.000181163	2.30112E-05	0.0323292	5.90188E-05	6.55002E-06	8.80716E-05	0.000453308	0.00114045	0.000205746	6.21924E-05	0.00016812	3.83651E-05	4.52231E-05	0.000343651	0.00163029	0.00212821	6.43772E-05	3.04047E-05	4.19443E-05	2.92794E-05	5.03791E-05	8.28649E-05	0.00123439	1.36175E-05	7.93586E-06	1.49783E-05	6.86205E-05	3.94275E-05	8.43785E-05
61.296	1.18617E-05	2.60436E-05	0.0015218	1.74044E-05	1.14401E-05	3.30036E-05	2.07613E-05	1.79911E-05	0.00148457	6.85944E-05	0.000228819	0.00216163	0.000699556	1.46516E-06	2.65603E-05	0.000328014	1.79409E-05	9.0731E-05	0.0143317	0.00141652	0.000185086	2.3524E-05	0.0330251	5.99259E-05	6.69149E-06	9.00202E-05	0.000462498	0.00116633	0.00021033	6.5026E-05	0.000170296	3.92751E-05	4.77273E-05	0.00034773	0.0017113	0.00218988	6.54936E-05	3.10169E-05	4.29268E-05	2.97733E-05	5.14101E-05	8.49751E-05	0.00127952	1.39348E-05	8.10252E-06	1.52965E-05	6.97279E-05	4.01612E-05	8.55022E-05
61.2754	1.20691E-05	2.65705E-05	0.00155318	1.78802E-05	1.16355E-05	3.37159E-05	2.11877E-05	1.83749E-05	0.00150107	7.15725E-05	0.000235426	0.00221063	0.000711433	1.50203E-06	2.71074E-05	0.000331908	1.82744E-05	9.21564E-05	0.014867	0.00144449	0.000189073	2.40439E-05	0.0337336	6.08417E-05	6.83563E-06	9.20024E-05	0.000471845	0.00119273	0.000214992	6.79767E-05	0.000172488	4.02009E-05	5.03636E-05	0.00035182	0.0017961	0.00225305	6.66223E-05	3.16371E-05	4.39273E-05	3.02711E-05	5.24558E-05	8.71313E-05	0.00132616	1.4258E-05	8.2719E-06	1.56202E-05	7.0847E-05	4.09028E-05	8.66325E-05
61.2557	1.22783E-05	2.7106E-05	0.00158511	1.83669E-05	1.18325E-05	3.44398E-05	2.16189E-05	1.87652E-05	0.00151761	7.46717E-05	0.000242186	0.00226057	0.000723433	1.53959E-06	2.76624E-05	0.000335817	1.86122E-05	9.3591E-05	0.0154215	0.00147292	0.000193123	2.4571E-05	0.0344551	6.17665E-05	6.98251E-06	9.40189E-05	0.000481353	0.00121964	0.000219734	7.10488E-05	0.000174696	4.11428E-05	5.31388E-05	0.00035592	0.00188488	0.00231776	6.77635E-05	3.22654E-05	4.49462E-05	3.07728E-05	5.35164E-05	8.93345E-05	0.00137438	1.45872E-05	8.44405E-06	1.59493E-05	7.19778E-05	4.16525E-05	8.77695E-05
61.2368	1.24892E-05	2.76502E-05	0.00161761	1.88645E-05	1.20311E-05	3.51756E-05	2.20548E-05	1.91621E-05	0.00153418	7.78968E-05	0.000249105	0.00231146	0.000735555	1.57786E-06	2.82252E-05	0.000339743	1.89542E-05	9.50346E-05	0.0159959	0.00150183	0.000197238	2.51053E-05	0.0351897	6.27004E-05	7.13219E-06	9.60703E-05	0.000491024	0.00124709	0.000224557	7.42472E-05	0.00017692	4.2101E-05	5.60601E-05	0.000360031	0.00197781	0.00238403	6.89174E-05	3.29019E-05	4.59838E-05	3.12785E-05	5.45922E-05	9.15857E-05	0.00142422	1.49224E-05	8.61904E-06	1.62841E-05	7.31205E-05	4.24104E-05	8.89135E-05
61.2186	1.2702E-05	2.82035E-05	0.0016507	1.93735E-05	1.22312E-05	3.59235E-05	2.24955E-05	1.95656E-05	0.00155078	8.12528E-05	0.000256184	0.00236334	0.000747801	1.61685E-06	2.87961E-05	0.000343685	1.93006E-05	9.64874E-05	0.0165909	0.00153121	0.000201419	2.56469E-05	0.0359377	6.36436E-05	7.28475E-06	9.81572E-05	0.000500861	0.00127507	0.000229462	7.75766E-05	0.000179161	4.30758E-05	5.91348E-05	0.000364153	0.00207508	0.0024519	7.00841E-05	3.35468E-05	4.70405E-05	3.17883E-05	5.56835E-05	9.3886E-05	0.00147573	1.52638E-05	8.7969E-06	1.66246E-05	7.42754E-05	4.31765E-05	9.00644E-05
61.2013	1.29165E-05	2.87658E-05	0.00168437	1.98941E-05	1.24328E-05	3.66837E-05	2.2941E-05	1.9976E-05	0.00156742	8.47447E-05	0.000263427	0.00241621	0.000760173	1.65658E-06	2.93751E-05	0.000347645	1.96514E-05	9.79493E-05	0.0172072	0.00156108	0.000205666	2.6196E-05	0.0366993	6.45962E-05	7.44025E-06	0.00010028	0.000510868	0.0013036	0.000234451	8.10422E-05	0.000181419	4.40674E-05	6.23709E-05	0.000368287	0.00217689	0.00252141	7.12637E-05	3.42001E-05	4.81166E-05	3.2302E-05	5.67904E-05	9.62364E-05	0.00152897	1.56116E-05	8.9777E-06	1.6971E-05	7.54427E-05	4.3951E-05	9.12225E-05
61.1848	1.31329E-05	2.93375E-05	0.00171865	2.04264E-05	1.2636E-05	3.74564E-05	2.33912E-05	2.03933E-05	0.0015841	8.8378E-05	0.000270837	0.0024701	0.000772672	1.69707E-06	2.99624E-05	0.000351622	2.00066E-05	9.94202E-05	0.0178456	0.00159144	0.000209982	2.67525E-05	0.0374748	6.55584E-05	7.59878E-06	0.00010244	0.000521048	0.00133269	0.000239525	8.46491E-05	0.000183693	4.50762E-05	6.57765E-05	0.000372432	0.00228343	0.0025926	7.24566E-05	3.48619E-05	4.92124E-05	3.28197E-05	5.79132E-05	9.86381E-05	0.001584	1.59657E-05	9.16149E-06	1.73233E-05	7.66225E-05	4.4734E-05	9.23878E-05
61.169	1.33511E-05	2.99187E-05	0.00175355	2.09708E-05	1.28407E-05	3.82419E-05	2.38463E-05	2.08178E-05	0.00160081	9.21582E-05	0.000278419	0.00252502	0.0007853	1.73832E-06	3.05581E-05	0.000355617	2.03664E-05	0.0001009	0.0185069	0.00162232	0.000214367	2.73166E-05	0.0382644	6.65304E-05	7.7604E-06	0.000104637	0.000531403	0.00136235	0.000244687	8.84029E-05	0.000185986	4.61025E-05	6.93602E-05	0.000376589	0.00239494	0.0026655	7.36627E-05	3.55324E-05	5.03284E-05	3.33415E-05	5.90521E-05	0.000101092	0.00164087	1.63265E-05	9.34834E-06	1.76817E-05	7.78151E-05	4.55255E-05	9.35606E-05
61.154	1.35712E-05	3.05097E-05	0.00178908	2.15275E-05	1.3047E-05	3.90404E-05	2.43063E-05	2.12494E-05	0.00161757	9.60911E-05	0.000286174	0.00258099	0.000798059	1.78036E-06	3.11625E-05	0.000359631	2.07308E-05	0.000102389	0.0191918	0.00165371	0.000218822	2.78885E-05	0.0390685	6.75125E-05	7.92521E-06	0.000106873	0.000541937	0.0013926	0.000249936	9.23091E-05	0.000188296	4.71465E-05	7.31313E-05	0.000380757	0.00251162	0.00274015	7.48825E-05	3.62116E-05	5.14648E-05	3.38673E-05	6.02075E-05	0.0001036	0.00169965	1.66939E-05	9.5383E-06	1.80462E-05	7.90208E-05	4.63256E-05	9.47409E-05
61.1398	1.37931E-05	3.11105E-05	0.00182524	2.20968E-05	1.32549E-05	3.98522E-05	2.4771E-05	2.16884E-05	0.00163437	0.000100183	0.000294108	0.00263804	0.00081095	1.8232E-06	3.17755E-05	0.000363665	2.10998E-05	0.000103888	0.0199012	0.00168563	0.000223348	2.84681E-05	0.0398872	6.85046E-05	8.09327E-06	0.000109147	0.000552654	0.00142344	0.000255275	9.63736E-05	0.000190624	4.82085E-05	7.7099E-05	0.000384939	0.00263372	0.00281659	7.6116E-05	3.68997E-05	5.26221E-05	3.43973E-05	6.13795E-05	0.000106162	0.00176039	1.70682E-05	9.73144E-06	1.84171E-05	8.02397E-05	4.71346E-05	9.59289E-05
61.1262	1.40169E-05	3.17215E-05	0.00186206	2.2679E-05	1.34643E-05	4.06775E-05	2.52407E-05	2.2135E-05	0.00165121	0.000104439	0.000302223	0.00269618	0.000823975	1.86686E-06	3.23974E-05	0.000367718	2.14736E-05	0.000105395	0.0206359	0.00171809	0.000227946	2.90556E-05	0.0407208	6.95072E-05	8.26469E-06	0.000111461	0.000563556	0.00145488	0.000260706	0.000100602	0.000192971	4.92889E-05	8.12736E-05	0.000389132	0.00276147	0.00289487	7.73634E-05	3.75968E-05	5.38007E-05	3.49313E-05	6.25685E-05	0.00010878	0.00182317	1.74494E-05	9.92781E-06	1.87944E-05	8.14721E-05	4.79524E-05	9.71248E-05
61.1134	1.42425E-05	3.23429E-05	0.00189955	2.32744E-05	1.36754E-05	4.15166E-05	2.57152E-05	2.25892E-05	0.00166809	0.000108867	0.000310524	0.00275544	0.000837136	1.91136E-06	3.30283E-05	0.000371792	2.18522E-05	0.000106911	0.021397	0.00175109	0.000232618	2.96512E-05	0.0415695	7.05203E-05	8.43954E-06	0.000113815	0.000574647	0.00148694	0.00026623	0.000105002	0.000195337	5.03881E-05	8.56655E-05	0.000393339	0.00289514	0.00297501	7.8625E-05	3.8303E-05	5.50009E-05	3.54694E-05	6.37747E-05	0.000111455	0.00188805	1.78377E-05	1.01275E-05	1.91782E-05	8.27183E-05	4.87792E-05	9.83286E-05
61.1013	1.447E-05	3.29748E-05	0.00193772	2.38833E-05	1.3888E-05	4.23697E-05	2.61947E-05	2.30513E-05	0.00168503	0.000113473	0.000319014	0.00281583	0.000850434	1.95671E-06	3.36684E-05	0.000375886	2.22357E-05	0.000108437	0.0221852	0.00178466	0.000237365	3.02548E-05	0.0424338	7.15443E-05	8.61791E-06	0.00011621	0.000585931	0.00151962	0.000271849	0.000109579	0.000197722	5.15063E-05	9.02856E-05	0.000397559	0.00303499	0.00305708	7.99009E-05	3.90185E-05	5.62232E-05	3.60116E-05	6.49984E-05	0.000114189	0.0019551	1.82333E-05	1.03305E-05	1.95687E-05	8.39785E-05	4.96151E-05	9.95406E-05
61.09	1.46994E-05	3.36175E-05	0.00197659	2.45059E-05	1.41023E-05	4.32372E-05	2.66791E-05	2.35213E-05	0.00170201	0.000118263	0.000327697	0.00287738	0.000863872	2.00294E-06	3.43179E-05	0.000380003	2.26242E-05	0.000109972	0.0230016	0.0018188	0.000242188	3.08666E-05	0.0433138	7.25792E-05	8.79991E-06	0.000118647	0.000597412	0.00155295	0.000277565	0.00011434	0.000200126	5.26438E-05	9.51456E-05	0.000401792	0.00318129	0.00314109	8.11914E-05	3.97433E-05	5.74679E-05	3.6558E-05	6.62399E-05	0.000116982	0.00202439	1.86362E-05	1.0537E-05	1.99661E-05	8.52529E-05	5.04603E-05	0.000100761
61.0792	1.49307E-05	3.42712E-05	0.00201616	2.51426E-05	1.43181E-05	4.41194E-05	2.71684E-05	2.39995E-05	0.00171904	0.000123247	0.000336578	0.00294011	0.00087745	2.05006E-06	3.49769E-05	0.000384141	2.30177E-05	0.000111515	0.0238472	0.00185351	0.000247088	3.14868E-05	0.0442099	7.36254E-05	8.98562E-06	0.000121127	0.000609093	0.00158693	0.000283378	0.000119291	0.00020255	5.38011E-05	0.000100258	0.000406039	0.00333435	0.00322712	8.24967E-05	4.04777E-05	5.87355E-05	3.71086E-05	6.74995E-05	0.000119836	0.00209599	1.90466E-05	1.0747E-05	2.03704E-05	8.65418E-05	5.13149E-05	0.00010199
61.0692	1.51639E-05	3.49362E-05	0.00205646	2.57937E-05	1.45356E-05	4.50164E-05	2.76627E-05	2.4486E-05	0.00173612	0.00012843	0.000345659	0.00300404	0.000891173	2.0981E-06	3.56455E-05	0.000388303	2.34164E-05	0.000113068	0.024723	0.00188883	0.000252067	3.21155E-05	0.0451222	7.4683E-05	9.17516E-06	0.000123649	0.000620977	0.00162157	0.000289292	0.000124442	0.000204995	5.49785E-05	0.000105635	0.0004103	0.00349445	0.00331519	8.3817E-05	4.12216E-05	6.00264E-05	3.76634E-05	6.87776E-05	0.000122753	0.00216998	1.94647E-05	1.09606E-05	2.07817E-05	8.78456E-05	5.21789E-05	0.000103227
61.0599	1.5399E-05	3.56127E-05	0.00209749	2.64595E-05	1.47548E-05	4.59287E-05	2.8162E-05	2.4981E-05	0.00175325	0.00013382	0.000354946	0.00306919	0.00090504	2.14707E-06	3.6324E-05	0.000392488	2.38203E-05	0.00011463	0.02563	0.00192475	0.000257125	3.27527E-05	0.0460512	7.57523E-05	9.36861E-06	0.000126216	0.000633069	0.00165689	0.000295307	0.000129798	0.000207461	5.61763E-05	0.00011129	0.000414576	0.00366193	0.00340535	8.51525E-05	4.19754E-05	6.13411E-05	3.82224E-05	7.00743E-05	0.000125733	0.00224643	1.98906E-05	1.11779E-05	2.12003E-05	8.91644E-05	5.30526E-05	0.000104473
61.0511	1.56361E-05	3.6301E-05	0.00213928	2.71403E-05	1.49755E-05	4.68565E-05	2.86663E-05	2.54847E-05	0.00177044	0.000139427	0.000364442	0.0031356	0.000919055	2.197E-06	3.70125E-05	0.000396697	2.42296E-05	0.000116202	0.0265694	0.00196128	0.000262265	3.33986E-05	0.0469971	7.68335E-05	9.56609E-06	0.000128828	0.000645372	0.0016929	0.000301426	0.000135367	0.000209947	5.7395E-05	0.000117237	0.000418866	0.0038371	0.00349766	8.65035E-05	4.2739E-05	6.26799E-05	3.87857E-05	7.139E-05	0.000128778	0.00232544	2.03245E-05	1.13988E-05	2.16263E-05	9.04985E-05	5.39361E-05	0.000105729
61.0431	1.58751E-05	3.70013E-05	0.00218184	2.78365E-05	1.5198E-05	4.78001E-05	2.91756E-05	2.59972E-05	0.00178769	0.000145257	0.000374152	0.00320327	0.000933219	2.24791E-06	3.77112E-05	0.000400931	2.46442E-05	0.000117782	0.0275423	0.00199845	0.000267487	3.40533E-05	0.0479603	7.79269E-05	9.76771E-06	0.000131486	0.000657891	0.00172961	0.000307651	0.000141159	0.000212455	5.8635E-05	0.000123492	0.000423171	0.00402032	0.00359215	8.78703E-05	4.35128E-05	6.40434E-05	3.93532E-05	7.27251E-05	0.00013189	0.00240708	2.07666E-05	1.16236E-05	2.20598E-05	9.18484E-05	5.48295E-05	0.000106993
61.0356	1.61161E-05	3.77138E-05	0.00222518	2.85485E-05	1.54221E-05	4.876E-05	2.969E-05	2.65188E-05	0.00180499	0.000151321	0.000384081	0.00327224	0.000947535	2.29982E-06	3.84204E-05	0.00040519	2.50644E-05	0.000119371	0.0285499	0.00203625	0.000272794	3.4717E-05	0.048941	7.90328E-05	9.97358E-06	0.00013419	0.00067063	0.00176704	0.000313982	0.000147181	0.000214985	5.98966E-05	0.000130069	0.000427491	0.00421195	0.00368888	8.92529E-05	4.42967E-05	6.54319E-05	3.99251E-05	7.40799E-05	0.00013507	0.00249143	2.12169E-05	1.18523E-05	2.2501E-05	9.32141E-05	5.5733E-05	0.000108267
61.0288	1.63591E-05	3.8439E-05	0.00226932	2.92765E-05	1.56479E-05	4.97363E-05	3.02095E-05	2.70496E-05	0.00182236	0.000157627	0.000394232	0.00334252	0.000962005	2.35275E-06	3.91401E-05	0.000409476	2.54901E-05	0.00012097	0.0295935	0.00207472	0.000278185	3.53898E-05	0.0499396	8.01513E-05	1.01838E-05	0.000136941	0.000683592	0.0018052	0.000320424	0.000153442	0.000217537	6.11802E-05	0.000136985	0.000431827	0.00441236	0.00378791	9.06518E-05	4.5091E-05	6.6846E-05	4.05012E-05	7.54546E-05	0.000138319	0.0025786	2.16757E-05	1.2085E-05	2.295E-05	9.45962E-05	5.66467E-05	0.00010955
61.0225	1.66041E-05	3.91769E-05	0.00231427	3.0021E-05	1.58754E-05	5.07295E-05	3.0734E-05	2.75898E-05	0.00183978	0.000164184	0.00040461	0.00341416	0.000976631	2.40674E-06	3.98707E-05	0.000413789	2.59216E-05	0.000122578	0.0306743	0.00211385	0.000283664	3.60719E-05	0.0509564	8.12828E-05	1.03986E-05	0.000139742	0.000696782	0.0018441	0.000326977	0.000159951	0.000220112	6.24863E-05	0.000144257	0.00043618	0.00462195	0.00388927	9.20672E-05	4.58958E-05	6.82862E-05	4.10818E-05	7.68498E-05	0.00014164	0.00266866	2.21432E-05	1.23217E-05	2.3407E-05	9.59948E-05	5.75708E-05	0.000110843
61.0169	1.68511E-05	3.9928E-05	0.00236006	3.07823E-05	1.61047E-05	5.17399E-05	3.12637E-05	2.81397E-05	0.00185727	0.000171003	0.000415221	0.00348716	0.000991416	2.4618E-06	4.06122E-05	0.000418129	2.63588E-05	0.000124195	0.0317936	0.00215366	0.000289231	3.67633E-05	0.0519917	8.24276E-05	1.06179E-05	0.000142591	0.000710205	0.00188376	0.000333643	0.000166717	0.00022271	6.38154E-05	0.000151903	0.000440548	0.00484113	0.00399303	9.34993E-05	4.67113E-05	6.97529E-05	4.16667E-05	7.82657E-05	0.000145033	0.00276172	2.26195E-05	1.25625E-05	2.38722E-05	9.74103E-05	5.85055E-05	0.000112146
61.0118	1.71001E-05	4.06924E-05	0.0024067	3.15608E-05	1.63356E-05	5.27678E-05	3.17986E-05	2.86993E-05	0.00187483	0.000178093	0.000426069	0.00356155	0.00100636	2.51797E-06	4.1365E-05	0.000422498	2.68019E-05	0.000125822	0.0329527	0.00219417	0.000294888	3.74643E-05	0.0530459	8.35858E-05	1.0842E-05	0.00014549	0.000723864	0.00192419	0.000340424	0.000173751	0.000225332	6.51678E-05	0.000159942	0.000444934	0.00507033	0.00409924	9.49484E-05	4.75377E-05	7.12466E-05	4.22561E-05	7.97026E-05	0.0001485	0.00285788	2.31048E-05	1.28076E-05	2.43458E-05	9.8843E-05	5.94508E-05	0.000113459
61.0073	1.73512E-05	4.14706E-05	0.0024542	3.23568E-05	1.65683E-05	5.38137E-05	3.23386E-05	2.9269E-05	0.00189245	0.000185466	0.000437158	0.00363737	0.00102147	2.57526E-06	4.21292E-05	0.000426895	2.72511E-05	0.000127458	0.0341532	0.00223539	0.000300637	3.81749E-05	0.0541193	8.47579E-05	1.1071E-05	0.000148441	0.000737765	0.00196541	0.000347324	0.000181063	0.000227978	6.6544E-05	0.000168393	0.000449337	0.00531	0.00420795	9.64148E-05	4.8375E-05	7.27679E-05	4.28499E-05	8.1161E-05	0.000152043	0.00295723	2.35993E-05	1.30571E-05	2.48278E-05	0.000100293	6.04071E-05	0.000114783
61.0034	1.76043E-05	4.22628E-05	0.00250259	3.31709E-05	1.68028E-05	5.48779E-05	3.28839E-05	2.9849E-05	0.00191014	0.000193131	0.000448495	0.00371464	0.00103675	2.63371E-06	4.29051E-05	0.000431323	2.77063E-05	0.000129103	0.0353965	0.00227733	0.000306478	3.88954E-05	0.0552123	8.59442E-05	1.1305E-05	0.000151444	0.000751912	0.00200743	0.000354343	0.000188662	0.000230648	6.79445E-05	0.000177278	0.000453757	0.00556061	0.00431922	9.78987E-05	4.92235E-05	7.43173E-05	4.34482E-05	8.26413E-05	0.000155664	0.00305988	2.41031E-05	1.33109E-05	2.53186E-05	0.000101762	6.13744E-05	0.000116117
61	1.78595E-05	4.30694E-05	0.00255188	3.40034E-05	1.7039E-05	5.59608E-05	3.34343E-05	3.04394E-05	0.0019279	0.000201102	0.000460083	0.00379338	0.00105219	2.69334E-06	4.36928E-05	0.000435782	2.81678E-05	0.000130757	0.036684	0.00232001	0.000312414	3.9626E-05	0.0563252	8.71449E-05	1.15441E-05	0.0001545	0.000766309	0.00205027	0.000361484	0.00019656	0.000233343	6.93698E-05	0.000186618	0.000458196	0.00582265	0.00443311	9.94005E-05	5.00834E-05	7.58953E-05	4.40511E-05	8.41438E-05	0.000159364	0.00316594	2.46166E-05	1.35693E-05	2.58182E-05	0.000103248	6.2353E-05	0.000117462
60.9971	1.81169E-05	4.38905E-05	0.00260209	3.48547E-05	1.72771E-05	5.70627E-05	3.39901E-05	3.10405E-05	0.00194574	0.000209389	0.000471928	0.00387362	0.0010678	2.75419E-06	4.44927E-05	0.000440272	2.86356E-05	0.000132421	0.0380173	0.00236344	0.000318447	4.03667E-05	0.0574583	8.83603E-05	1.17886E-05	0.000157609	0.000780962	0.00209394	0.000368749	0.000204769	0.000236064	7.08203E-05	0.000196436	0.000462652	0.00609662	0.00454968	0.00010092	5.09549E-05	7.75023E-05	4.46584E-05	8.56688E-05	0.000163146	0.00327552	2.51397E-05	1.38323E-05	2.63269E-05	0.000104753	6.3343E-05	0.000118818
60.9948	1.83763E-05	4.47267E-05	0.00265324	3.57252E-05	1.75169E-05	5.81842E-05	3.45511E-05	3.16526E-05	0.00196365	0.000218004	0.000484035	0.00395539	0.00108359	2.81629E-06	4.53049E-05	0.000444795	2.91098E-05	0.000134094	0.0393981	0.00240764	0.000324578	4.11177E-05	0.0586122	8.95908E-05	1.20385E-05	0.000160774	0.000795874	0.00213845	0.000376141	0.000213299	0.000238811	7.22967E-05	0.000206756	0.000467128	0.00638307	0.00466899	0.000102459	5.1838E-05	7.91391E-05	4.52704E-05	8.72169E-05	0.00016701	0.00338873	2.56729E-05	1.41E-05	2.68448E-05	0.000106278	6.43447E-05	0.000120185
60.9929	1.86379E-05	4.55782E-05	0.00270535	3.66154E-05	1.77586E-05	5.93256E-05	3.51175E-05	3.22758E-05	0.00198164	0.000226962	0.000496411	0.00403873	0.00109956	2.87966E-06	4.61297E-05	0.00044935	2.95906E-05	0.000135776	0.0408281	0.00245263	0.000330808	4.18793E-05	0.059787	9.08368E-05	1.22941E-05	0.000163995	0.000811053	0.00218383	0.000383662	0.000222164	0.000241584	7.37994E-05	0.000217604	0.000471623	0.00668254	0.0047911	0.000104016	5.27331E-05	8.08062E-05	4.58871E-05	8.87885E-05	0.000170959	0.00350571	2.62162E-05	1.43725E-05	2.73723E-05	0.000107821	6.53582E-05	0.000121563
60.9916	1.89016E-05	4.64454E-05	0.00275844	3.75257E-05	1.80022E-05	6.04873E-05	3.56892E-05	3.29105E-05	0.0019997	0.000236274	0.000509059	0.00412365	0.0011157	2.94434E-06	4.69674E-05	0.00045394	3.00781E-05	0.000137468	0.0423089	0.00249841	0.000337141	4.26516E-05	0.0609833	9.20985E-05	1.25554E-05	0.000167274	0.000826501	0.00223009	0.000391314	0.000231375	0.000244384	7.53289E-05	0.000229006	0.000476138	0.00699563	0.00491607	0.000105592	5.36403E-05	8.2504E-05	4.65084E-05	9.03839E-05	0.000174994	0.00362656	2.67699E-05	1.465E-05	2.79094E-05	0.000109385	6.63837E-05	0.000122953
60.9907	1.91676E-05	4.73287E-05	0.00281253	3.84566E-05	1.82476E-05	6.16698E-05	3.62663E-05	3.35568E-05	0.00201785	0.000245955	0.000521987	0.00421019	0.00113203	3.01036E-06	4.78181E-05	0.000458565	3.05724E-05	0.00013917	0.0438424	0.00254501	0.000343576	4.34348E-05	0.0622014	9.33764E-05	1.28227E-05	0.00017061	0.000842226	0.00227724	0.000399099	0.000240945	0.000247211	7.68858E-05	0.000240989	0.000480672	0.00732294	0.00504397	0.000107188	5.45598E-05	8.42333E-05	4.71344E-05	9.20035E-05	0.000179118	0.00375141	2.73343E-05	1.49325E-05	2.84563E-05	0.000110968	6.74215E-05	0.000124355
60.9903	1.94357E-05	4.82283E-05	0.00286763	3.94086E-05	1.84949E-05	6.28735E-05	3.68488E-05	3.42151E-05	0.00203608	0.000256019	0.000535199	0.00429837	0.00114854	3.07776E-06	4.86823E-05	0.000463226	3.10737E-05	0.000140881	0.0454304	0.00259244	0.000350117	4.42291E-05	0.0634417	9.46708E-05	1.30961E-05	0.000174006	0.000858231	0.00232531	0.000407021	0.000250889	0.000250067	7.84707E-05	0.000253583	0.000485228	0.0076651	0.00517486	0.000108803	5.54919E-05	8.59946E-05	4.77651E-05	9.36479E-05	0.000183333	0.00388041	2.79094E-05	1.52202E-05	2.90134E-05	0.000112573	6.84718E-05	0.00012577
60.9904	1.9706E-05	4.91448E-05	0.00292377	4.03822E-05	1.87441E-05	6.40989E-05	3.74368E-05	3.48855E-05	0.0020544	0.000266481	0.000548702	0.00438824	0.00116525	3.14657E-06	4.95601E-05	0.000467923	3.1582E-05	0.000142601	0.0470749	0.00264073	0.000356766	4.50347E-05	0.0647046	9.5982E-05	1.33758E-05	0.000177462	0.000874522	0.00237431	0.000415081	0.00026122	0.000252951	8.00841E-05	0.000266819	0.000489804	0.00802279	0.00530882	0.000110439	5.64366E-05	8.77885E-05	4.84007E-05	9.53175E-05	0.00018764	0.00401367	2.84956E-05	1.55131E-05	2.95808E-05	0.000114198	6.95348E-05	0.000127196
60.9909	1.99786E-05	5.00784E-05	0.00298098	4.13777E-05	1.89952E-05	6.53464E-05	3.80302E-05	3.55684E-05	0.0020728	0.000277357	0.000562502	0.00447981	0.00118214	3.21684E-06	5.04518E-05	0.000472659	3.20975E-05	0.000144332	0.0487778	0.00268987	0.000363523	4.58518E-05	0.0659905	9.73106E-05	1.3662E-05	0.000180979	0.000891106	0.00242425	0.000423283	0.000271954	0.000255863	8.17267E-05	0.000280729	0.000494403	0.00839668	0.00544591	0.000112095	5.73943E-05	8.96156E-05	4.90411E-05	9.70127E-05	0.000192042	0.00415136	2.9093E-05	1.58114E-05	3.01587E-05	0.000115845	7.06106E-05	0.000128635
60.9919	2.02535E-05	5.10296E-05	0.00303926	4.23958E-05	1.92483E-05	6.66167E-05	3.86292E-05	3.62641E-05	0.0020913	0.000288662	0.000576604	0.00457313	0.00119923	3.28859E-06	5.13577E-05	0.000477433	3.26204E-05	0.000146071	0.0505413	0.0027399	0.000370392	4.66806E-05	0.0672999	9.86569E-05	1.39549E-05	0.00018456	0.000907987	0.00247516	0.000431628	0.000283104	0.000258806	8.3399E-05	0.000295347	0.000499023	0.0087875	0.00558621	0.000113772	5.83652E-05	9.14766E-05	4.96864E-05	9.8734E-05	0.000196541	0.0042936	2.9702E-05	1.61153E-05	3.07473E-05	0.000117513	7.16997E-05	0.000130088
60.9933	2.05307E-05	5.19988E-05	0.00309865	4.34369E-05	1.95034E-05	6.791E-05	3.92337E-05	3.69727E-05	0.00210988	0.000300414	0.000591015	0.00466822	0.00121651	3.36187E-06	5.22781E-05	0.000482247	3.31508E-05	0.000147821	0.0523674	0.00279084	0.000377374	4.75213E-05	0.0686332	0.000100021	1.42546E-05	0.000188204	0.000925172	0.00252704	0.00044012	0.000294687	0.000261779	8.51018E-05	0.000310707	0.000503666	0.00919602	0.00572978	0.00011547	5.93494E-05	9.33721E-05	5.03367E-05	0.000100482	0.000201139	0.00444054	3.03228E-05	1.64247E-05	3.1347E-05	0.000119205	7.28022E-05	0.000131553
60.9951	2.08102E-05	5.29863E-05	0.00315917	4.45017E-05	1.97605E-05	6.9227E-05	3.98438E-05	3.76947E-05	0.00212857	0.000312629	0.000605742	0.00476511	0.001234	3.43671E-06	5.32133E-05	0.000487101	3.36887E-05	0.00014958	0.0542584	0.00284269	0.000384471	4.83742E-05	0.0699908	0.000101404	1.45615E-05	0.000191914	0.000942665	0.00257993	0.000448762	0.000306718	0.000264782	8.68356E-05	0.000326848	0.000508332	0.00962301	0.0058767	0.000117189	6.03473E-05	9.53027E-05	5.09919E-05	0.000102257	0.000205838	0.00459236	3.09555E-05	1.674E-05	3.1958E-05	0.000120919	7.39183E-05	0.000133032
60.9973	2.1092E-05	5.39928E-05	0.00322083	4.55905E-05	2.00196E-05	7.05682E-05	4.04596E-05	3.84303E-05	0.00214734	0.000325326	0.00062079	0.00486385	0.0012517	3.51317E-06	5.41637E-05	0.000491998	3.42345E-05	0.000151349	0.0562166	0.00289548	0.000391685	4.92394E-05	0.0713731	0.000102806	1.48756E-05	0.000195689	0.000960474	0.00263384	0.000457555	0.000319216	0.000267817	8.86012E-05	0.000343808	0.000513022	0.0100693	0.00602705	0.00011893	6.13591E-05	9.72692E-05	5.16522E-05	0.000104059	0.00021064	0.00474919	3.16006E-05	1.70611E-05	3.25804E-05	0.000122656	7.50484E-05	0.000134525
61	2.13762E-05	5.50185E-05	0.00328367	4.6704E-05	2.02807E-05	7.19341E-05	4.1081E-05	3.91798E-05	0.00216622	0.000338524	0.000636167	0.00496445	0.0012696	3.59128E-06	5.51294E-05	0.000496937	3.47882E-05	0.000153127	0.0582443	0.00294923	0.000399019	5.01173E-05	0.0727806	0.000104227	1.51972E-05	0.000199533	0.000978605	0.00268878	0.000466503	0.000332197	0.000270883	9.03991E-05	0.000361629	0.000517736	0.0105358	0.0061809	0.000120694	6.23849E-05	9.92722E-05	5.23175E-05	0.00010589	0.000215548	0.00491121	3.22581E-05	1.73883E-05	3.32146E-05	0.000124417	7.61926E-05	0.000136032
61.003	2.16628E-05	5.60639E-05	0.0033477	4.78428E-05	2.0544E-05	7.33253E-05	4.17081E-05	3.99435E-05	0.0021852	0.000352241	0.000651879	0.00506697	0.00128771	3.67108E-06	5.61109E-05	0.00050192	3.535E-05	0.000154916	0.0603439	0.00300395	0.000406475	5.1008E-05	0.0742138	0.000105668	1.55266E-05	0.000203445	0.000997063	0.00274479	0.000475609	0.000345679	0.000273982	9.22302E-05	0.000380353	0.000522475	0.0110233	0.00633834	0.00012248	6.34251E-05	0.000101312	5.2988E-05	0.000107749	0.000220565	0.00507859	3.29285E-05	1.77217E-05	3.38608E-05	0.000126203	7.73513E-05	0.000137553
61.0064	2.19518E-05	5.71295E-05	0.00341296	4.90073E-05	2.08093E-05	7.47422E-05	4.2341E-05	4.07218E-05	0.00220428	0.000366498	0.000667934	0.00517142	0.00130604	3.75263E-06	5.71085E-05	0.000506948	3.592E-05	0.000156714	0.0625181	0.00305967	0.000414055	5.19118E-05	0.0756732	0.00010713	1.58639E-05	0.000207427	0.00101585	0.00280186	0.000484876	0.000359682	0.000277115	9.40951E-05	0.000400026	0.00052724	0.0115328	0.00649944	0.00012429	6.44799E-05	0.000103391	5.36637E-05	0.000109638	0.000225692	0.00525151	3.36119E-05	1.80614E-05	3.45193E-05	0.000128013	7.85248E-05	0.000139089
61.0102	2.22433E-05	5.82158E-05	0.00347946	5.01983E-05	2.10768E-05	7.61856E-05	4.29796E-05	4.1515E-05	0.00222347	0.000381316	0.000684337	0.00527786	0.0013246	3.83597E-06	5.81225E-05	0.000512022	3.64985E-05	0.000158523	0.0647695	0.00311641	0.000421762	5.28289E-05	0.0771591	0.000108612	1.62095E-05	0.000211481	0.00103499	0.00286003	0.000494306	0.000374224	0.000280281	9.59946E-05	0.000420695	0.00053203	0.0120653	0.00666429	0.000126123	6.55496E-05	0.000105507	5.43446E-05	0.000111556	0.000230931	0.00543014	3.43086E-05	1.84075E-05	3.51904E-05	0.000129849	7.97133E-05	0.00014064
61.0143	2.25372E-05	5.93232E-05	0.00354723	5.14163E-05	2.13465E-05	7.76559E-05	4.36241E-05	4.23234E-05	0.00224277	0.000396716	0.000701097	0.0053863	0.00134337	3.92116E-06	5.91533E-05	0.000517144	3.70855E-05	0.000160341	0.0671007	0.00317418	0.000429597	5.37596E-05	0.0786722	0.000110116	1.65635E-05	0.000215608	0.00105447	0.00291932	0.000503903	0.000389326	0.000283481	9.79294E-05	0.00044241	0.000536847	0.0126217	0.00683297	0.00012798	6.66344E-05	0.000107663	5.50309E-05	0.000113504	0.000236287	0.00561467	3.5019E-05	1.87603E-05	3.58744E-05	0.000131711	8.09171E-05	0.000142206
61.0188	2.28337E-05	6.04523E-05	0.0036163	5.2662E-05	2.16183E-05	7.91538E-05	4.42745E-05	4.31473E-05	0.00226218	0.000412722	0.00071822	0.0054968	0.00136237	4.00823E-06	6.02012E-05	0.000522314	3.76812E-05	0.00016217	0.0695147	0.00323301	0.000437564	5.47043E-05	0.0802128	0.000111642	1.69262E-05	0.000219809	0.0010743	0.00297974	0.00051367	0.000405008	0.000286717	9.99004E-05	0.000465223	0.000541692	0.0132033	0.00700558	0.000129862	6.77347E-05	0.00010986	5.57225E-05	0.000115483	0.000241761	0.0058053	3.57433E-05	1.91199E-05	3.65715E-05	0.000133599	8.21366E-05	0.000143788
61.0237	2.31327E-05	6.16035E-05	0.00368669	5.39359E-05	2.18924E-05	8.068E-05	4.49308E-05	4.39872E-05	0.00228171	0.000429357	0.000735715	0.00560939	0.00138161	4.09724E-06	6.12666E-05	0.000527534	3.82859E-05	0.000164008	0.0720142	0.00329293	0.000445664	5.5663E-05	0.0817816	0.00011319	1.72979E-05	0.000224085	0.0010945	0.00304132	0.000523611	0.000421294	0.000289988	0.000101908	0.000489189	0.000546564	0.013811	0.00718219	0.000131768	6.88506E-05	0.000112097	5.64195E-05	0.000117493	0.000247356	0.00600222	3.64818E-05	1.94864E-05	3.7282E-05	0.000135514	8.3372E-05	0.000145386
61.0289	2.34343E-05	6.27775E-05	0.00375844	5.52388E-05	2.21687E-05	8.22349E-05	4.55931E-05	4.48434E-05	0.00230135	0.000446645	0.000753589	0.00572409	0.00140108	4.18825E-06	6.23499E-05	0.000532805	3.88997E-05	0.000165857	0.0746024	0.00335394	0.0004539	5.66362E-05	0.0833789	0.000114761	1.76788E-05	0.000228439	0.00111506	0.00310408	0.000533727	0.000438204	0.000293296	0.000103954	0.000514366	0.000551464	0.0144461	0.0073629	0.0001337	6.99826E-05	0.000114376	5.71221E-05	0.000119536	0.000253074	0.00620565	3.72348E-05	1.98599E-05	3.80063E-05	0.000137457	8.46237E-05	0.000147
61.0344	2.37386E-05	6.39747E-05	0.00383156	5.65712E-05	2.24473E-05	8.38194E-05	4.62614E-05	4.57163E-05	0.00232111	0.000464611	0.000771849	0.00584097	0.00142079	4.28132E-06	6.34514E-05	0.000538129	3.95228E-05	0.000167716	0.0772823	0.00341608	0.000462275	5.76242E-05	0.0850054	0.000116356	1.80693E-05	0.000232871	0.001136	0.00316803	0.000544023	0.000455763	0.000296641	0.000106038	0.000540814	0.000556394	0.0151097	0.00754781	0.000135657	7.11308E-05	0.000116697	5.78302E-05	0.000121611	0.000258919	0.0064158	3.80027E-05	2.02408E-05	3.87447E-05	0.000139428	8.5892E-05	0.00014863
61.0402	2.40454E-05	6.51957E-05	0.00390609	5.79339E-05	2.27283E-05	8.5434E-05	4.69358E-05	4.66062E-05	0.00234099	0.000483282	0.000790504	0.00596004	0.00144074	4.37649E-06	6.45715E-05	0.000543506	4.01553E-05	0.000169585	0.0800572	0.00347936	0.000470792	5.86271E-05	0.0866616	0.000117975	1.84696E-05	0.000237383	0.00115732	0.0032332	0.000554502	0.000473994	0.000300024	0.000108162	0.000568596	0.000561354	0.0158031	0.007737	0.000137641	7.22956E-05	0.000119061	5.85439E-05	0.000123719	0.000264893	0.00663288	3.87857E-05	2.06291E-05	3.94974E-05	0.000141428	8.71773E-05	0.000150278
61.0463	2.43549E-05	6.6441E-05	0.00398205	5.93276E-05	2.30116E-05	8.70795E-05	4.76162E-05	4.75135E-05	0.002361	0.000502685	0.000809561	0.00608136	0.00146095	4.47383E-06	6.57108E-05	0.000548938	4.07975E-05	0.000171465	0.0829304	0.00354381	0.000479453	5.96454E-05	0.0883479	0.000119618	1.88801E-05	0.000241976	0.00117903	0.00329962	0.000565167	0.000492923	0.000303445	0.000110327	0.00059778	0.000566345	0.0165277	0.00793058	0.000139652	7.34773E-05	0.00012147	5.92634E-05	0.000125861	0.000270999	0.00685713	3.95842E-05	2.1025E-05	4.02649E-05	0.000143457	8.84798E-05	0.000151943
61.0527	2.46672E-05	6.77113E-05	0.00405948	6.0753E-05	2.32973E-05	8.87565E-05	4.83029E-05	4.84387E-05	0.00238113	0.000522848	0.00082903	0.00620496	0.00148141	4.57341E-06	6.68694E-05	0.000554426	4.14496E-05	0.000173355	0.0859054	0.00360946	0.00048826	6.06794E-05	0.0900651	0.000121287	1.93009E-05	0.000246653	0.00120114	0.0033673	0.000576022	0.000512576	0.000306906	0.000112532	0.000628435	0.000571366	0.0172848	0.00812865	0.00014169	7.46763E-05	0.000123923	5.99886E-05	0.000128037	0.00027724	0.00708878	4.03986E-05	2.14288E-05	4.10474E-05	0.000145517	8.98001E-05	0.000153626
61.0595	2.49822E-05	6.90071E-05	0.0041384	6.22109E-05	2.35854E-05	9.04658E-05	4.89958E-05	4.93822E-05	0.0024014	0.000543801	0.000848917	0.00633088	0.00150212	4.67527E-06	6.8048E-05	0.000559972	4.21117E-05	0.000175256	0.0889858	0.00367633	0.000497218	6.17293E-05	0.0918135	0.000122982	1.97326E-05	0.000251414	0.00122365	0.00343627	0.00058707	0.000532979	0.000310407	0.00011478	0.000660635	0.00057642	0.0180759	0.0083313	0.000143756	7.58928E-05	0.000126422	6.07196E-05	0.000130249	0.000283619	0.00732807	4.1229E-05	2.18405E-05	4.18454E-05	0.000147607	9.11384E-05	0.000155327
61.0665	2.52999E-05	7.03291E-05	0.00421884	6.37018E-05	2.3876E-05	9.2208E-05	4.96949E-05	5.03443E-05	0.0024218	0.000565574	0.000869233	0.00645917	0.0015231	4.7795E-06	6.92469E-05	0.000565577	4.27841E-05	0.000177167	0.0921753	0.00374443	0.000506328	6.27955E-05	0.0935938	0.000124704	2.01753E-05	0.000256261	0.00124658	0.00350654	0.000598315	0.000554161	0.000313949	0.000117071	0.000694456	0.000581507	0.0189025	0.00853864	0.00014585	7.71272E-05	0.000128968	6.14566E-05	0.000132496	0.00029014	0.00757526	4.20761E-05	2.22604E-05	4.26591E-05	0.000149729	9.24951E-05	0.000157046
61.0738	2.56205E-05	7.16778E-05	0.00430084	6.52268E-05	2.41691E-05	9.3984E-05	5.04004E-05	5.13256E-05	0.00244233	0.0005882	0.000889986	0.00658987	0.00154435	4.88615E-06	7.04666E-05	0.000571243	4.3467E-05	0.000179089	0.0954777	0.00381381	0.000515594	6.38783E-05	0.0954066	0.000126453	2.06295E-05	0.000261196	0.00126993	0.00357815	0.000609761	0.000576151	0.000317532	0.000119407	0.000729979	0.000586627	0.0197662	0.00875079	0.000147974	7.83798E-05	0.000131562	6.21995E-05	0.000134779	0.000296806	0.00783059	4.29399E-05	2.26887E-05	4.34889E-05	0.000151883	9.38706E-05	0.000158785
61.0813	2.5944E-05	7.3054E-05	0.00438442	6.67864E-05	2.44648E-05	9.57946E-05	5.11123E-05	5.23264E-05	0.00246301	0.00061171	0.000911184	0.00672301	0.00156587	4.9953E-06	7.17075E-05	0.000576971	4.41606E-05	0.000181022	0.098897	0.00388448	0.000525018	6.49782E-05	0.0972524	0.00012823	2.10955E-05	0.000266221	0.00129372	0.00365112	0.000621412	0.000598978	0.000321158	0.000121787	0.000767289	0.000591782	0.0206685	0.00896784	0.000150126	7.96511E-05	0.000134203	6.29486E-05	0.0001371	0.000303619	0.00809435	4.38211E-05	2.31256E-05	4.43353E-05	0.00015407	9.52654E-05	0.000160543
61.0891	2.62703E-05	7.44583E-05	0.00446962	6.83816E-05	2.47631E-05	9.76404E-05	5.18306E-05	5.33472E-05	0.00248383	0.00063614	0.000932838	0.00685865	0.00158768	5.10701E-06	7.297E-05	0.000582763	4.48652E-05	0.000182966	0.102437	0.00395646	0.000534604	6.60954E-05	0.0991319	0.000130036	2.15737E-05	0.000271336	0.00131793	0.00372547	0.00063327	0.000622675	0.000324828	0.000124215	0.000806476	0.000596971	0.0216113	0.00918991	0.000152309	8.09413E-05	0.000136894	6.37038E-05	0.000139459	0.000310583	0.00836681	4.47198E-05	2.35713E-05	4.51986E-05	0.00015629	9.66798E-05	0.00016232
61.0972	2.65996E-05	7.58913E-05	0.00455648	7.0013E-05	2.5064E-05	9.95224E-05	5.25554E-05	5.43886E-05	0.00250479	0.000661524	0.000954955	0.00699683	0.00160976	5.22137E-06	7.42548E-05	0.00058862	4.55808E-05	0.00018492	0.106103	0.0040298	0.000544355	6.72303E-05	0.101046	0.000131871	2.20644E-05	0.000276545	0.0013426	0.00380122	0.000645341	0.000647272	0.000328541	0.000126689	0.000847632	0.000602197	0.0225962	0.00941711	0.000154523	8.22508E-05	0.000139636	6.44652E-05	0.000141856	0.000317702	0.00864825	4.56365E-05	2.4026E-05	4.60792E-05	0.000158545	9.81142E-05	0.000164118
61.1055	2.69319E-05	7.73538E-05	0.00464501	7.16817E-05	2.53675E-05	0.000101441	5.32868E-05	5.54509E-05	0.00252591	0.000687901	0.000977546	0.00713758	0.00163213	5.33844E-06	7.55623E-05	0.000594545	4.63079E-05	0.000186886	0.109898	0.0041045	0.000554274	6.83833E-05	0.102994	0.000133737	2.2568E-05	0.000281847	0.00136773	0.0038784	0.000657628	0.000672805	0.000332299	0.000129212	0.000890857	0.00060746	0.0236253	0.00964956	0.000156767	8.358E-05	0.000142428	6.5233E-05	0.000144292	0.000324979	0.00893897	4.65717E-05	2.44899E-05	4.69775E-05	0.000160835	9.95692E-05	0.000165936
61.1141	2.72672E-05	7.88465E-05	0.00473527	7.33884E-05	2.56739E-05	0.000103398	5.40248E-05	5.65347E-05	0.00254717	0.000715307	0.00100062	0.00728097	0.0016548	5.45831E-06	7.68929E-05	0.000600537	4.70466E-05	0.000188862	0.113828	0.00418061	0.000564365	6.95548E-05	0.104978	0.000135634	2.3085E-05	0.000287247	0.00139331	0.00395704	0.000670134	0.000699306	0.000336103	0.000131785	0.000936251	0.000612761	0.0247004	0.00988738	0.000159044	8.49293E-05	0.000145273	6.60071E-05	0.000146769	0.000332417	0.00923926	4.75256E-05	2.49633E-05	4.78939E-05	0.00016316	0.000101045	0.000167776
61.1229	2.76056E-05	8.037E-05	0.00482728	7.51341E-05	2.59829E-05	0.000105394	5.47696E-05	5.76405E-05	0.00256859	0.000743783	0.00102419	0.00742703	0.00167777	5.58106E-06	7.82472E-05	0.000606601	4.77972E-05	0.00019085	0.117896	0.00425814	0.00057463	7.07452E-05	0.106999	0.000137562	2.36158E-05	0.000292744	0.00141938	0.00403716	0.000682865	0.000726814	0.000339954	0.000134409	0.000983925	0.0006181	0.0258235	0.0101307	0.000161353	8.62991E-05	0.000148171	6.67878E-05	0.000149286	0.000340021	0.00954946	4.84988E-05	2.54464E-05	4.88289E-05	0.000165523	0.000102543	0.000169637
61.1319	2.79471E-05	8.19252E-05	0.00492108	7.69195E-05	2.62949E-05	0.000107429	5.55211E-05	5.87687E-05	0.00259017	0.00077337	0.00104826	0.00757581	0.00170105	5.70678E-06	7.96258E-05	0.000612736	4.85599E-05	0.000192849	0.122108	0.00433714	0.000585073	7.1955E-05	0.109056	0.000139524	2.41607E-05	0.000298342	0.00144592	0.00411878	0.000695825	0.000755364	0.000343853	0.000137085	0.00103399	0.000623479	0.0269969	0.0103796	0.000163695	8.76899E-05	0.000151123	6.75751E-05	0.000151845	0.000347794	0.00986987	4.94915E-05	2.59395E-05	4.97828E-05	0.000167922	0.000104062	0.00017152
61.1411	2.82918E-05	8.35129E-05	0.0050167	7.87457E-05	2.66096E-05	0.000109504	5.62794E-05	5.992E-05	0.00261192	0.000804112	0.00107284	0.00772735	0.00172463	5.83554E-06	8.10291E-05	0.000618946	4.9335E-05	0.00019486	0.126469	0.00441762	0.000595698	7.31844E-05	0.111151	0.000141519	2.47203E-05	0.000304041	0.00147297	0.00420194	0.000709017	0.000784995	0.0003478	0.000139815	0.00108657	0.000628899	0.0282226	0.0106343	0.000166072	8.91019E-05	0.00015413	6.83692E-05	0.000154447	0.000355739	0.0102008	5.05044E-05	2.64427E-05	5.07562E-05	0.00017036	0.000105603	0.000173425
61.1505	2.86397E-05	8.51337E-05	0.00511419	8.06136E-05	2.69274E-05	0.000111621	5.70447E-05	6.10948E-05	0.00263382	0.000836052	0.00109795	0.00788172	0.00174854	5.96744E-06	8.24577E-05	0.000625231	5.01227E-05	0.000196882	0.130984	0.00449962	0.000606509	7.4434E-05	0.113283	0.000143548	2.52951E-05	0.000309844	0.00150051	0.00428666	0.000722445	0.000815748	0.000351797	0.000142599	0.00114178	0.00063436	0.0295032	0.0108948	0.000168482	9.05358E-05	0.000157194	6.917E-05	0.000157091	0.000363862	0.0105427	5.15378E-05	2.69564E-05	5.17496E-05	0.000172838	0.000107168	0.000175354
61.1602	2.89908E-05	8.67886E-05	0.00521357	8.25241E-05	2.7248E-05	0.00011378	5.78169E-05	6.22938E-05	0.0026559	0.000869237	0.0011236	0.00803894	0.00177277	6.10257E-06	8.39123E-05	0.000631594	5.09234E-05	0.000198915	0.135659	0.00458316	0.000617508	7.57042E-05	0.115455	0.000145613	2.58854E-05	0.000315753	0.00152857	0.00437296	0.000736116	0.000847665	0.000355844	0.000145439	0.00119976	0.000639863	0.0308408	0.0111614	0.000170928	9.19918E-05	0.000160315	6.99777E-05	0.000159779	0.000372165	0.0108958	5.25921E-05	2.74807E-05	5.27633E-05	0.000175355	0.000108756	0.000177306
61.17	2.93453E-05	8.84783E-05	0.00531489	8.44782E-05	2.75718E-05	0.000115983	5.85961E-05	6.35175E-05	0.00267815	0.000903715	0.00114979	0.00819908	0.00179733	6.24103E-06	8.53933E-05	0.000638037	5.17372E-05	0.00020096	0.140499	0.00466829	0.0006287	7.69954E-05	0.117666	0.000147714	2.64918E-05	0.00032177	0.00155715	0.00446088	0.000750032	0.000880787	0.000359942	0.000148337	0.00126065	0.000645411	0.0322382	0.0114341	0.00017341	9.34705E-05	0.000163494	7.07924E-05	0.000162513	0.000380653	0.0112606	5.36678E-05	2.8016E-05	5.37979E-05	0.000177913	0.000110368	0.000179282
61.1801	2.97031E-05	9.02037E-05	0.00541819	8.6477E-05	2.78986E-05	0.00011823	5.93825E-05	6.47665E-05	0.00270058	0.000939535	0.00117653	0.00836219	0.00182223	6.38292E-06	8.69014E-05	0.000644562	5.25645E-05	0.000203017	0.145509	0.00475503	0.000640089	7.83082E-05	0.119918	0.000149852	2.71148E-05	0.000327896	0.00158626	0.00455043	0.000764198	0.000915161	0.000364093	0.000151293	0.00132458	0.000651002	0.0336979	0.011713	0.000175928	9.49724E-05	0.000166732	7.16143E-05	0.000165292	0.00038933	0.0116374	5.47655E-05	2.85626E-05	5.48538E-05	0.000180513	0.000112004	0.000181283
61.1903	3.00643E-05	9.19657E-05	0.0055235	8.85214E-05	2.82286E-05	0.000120523	6.01762E-05	6.60413E-05	0.00272319	0.000976751	0.00120385	0.00852831	0.00184747	6.52833E-06	8.84372E-05	0.00065117	5.34056E-05	0.000205086	0.150697	0.00484341	0.000651678	7.9643E-05	0.12221	0.000152029	2.77549E-05	0.000334134	0.00161592	0.00464166	0.000778619	0.000950832	0.000368298	0.00015431	0.00139172	0.00065664	0.0352227	0.0119984	0.000178484	9.64979E-05	0.000170031	7.24433E-05	0.000168118	0.0003982	0.0120266	5.58855E-05	2.91207E-05	5.59317E-05	0.000183156	0.000113666	0.000183308
61.2007	3.0429E-05	9.37651E-05	0.00563087	9.06126E-05	2.85618E-05	0.000122862	6.0977E-05	6.73427E-05	0.00274598	0.00101541	0.00123174	0.0086975	0.00187307	6.67738E-06	9.00013E-05	0.000657864	5.42607E-05	0.000207167	0.156067	0.00493346	0.000663472	8.10003E-05	0.124545	0.000154245	2.84127E-05	0.000340486	0.00164614	0.00473458	0.000793301	0.000987848	0.000372556	0.000157388	0.00146221	0.000662324	0.0368155	0.0122904	0.000181078	9.80474E-05	0.000173392	7.32798E-05	0.000170991	0.000407268	0.0124285	5.70284E-05	2.96906E-05	5.7032E-05	0.000185843	0.000115353	0.00018536
61.2113	3.07973E-05	9.56029E-05	0.00574034	9.27516E-05	2.88982E-05	0.000125249	6.17853E-05	6.86713E-05	0.00276896	0.00105558	0.00126023	0.0088698	0.00189902	6.83017E-06	9.15944E-05	0.000664646	5.51302E-05	0.00020926	0.161627	0.00502523	0.000675474	8.23806E-05	0.126921	0.000156501	2.90887E-05	0.000346954	0.00167692	0.00482924	0.000808246	0.00102626	0.000376871	0.00016053	0.00153623	0.000668056	0.0384792	0.0125891	0.000183711	9.96216E-05	0.000176816	7.41237E-05	0.000173912	0.000416539	0.0128438	5.81947E-05	3.02726E-05	5.81552E-05	0.000188574	0.000117067	0.000187438
61.2221	3.11691E-05	9.74801E-05	0.00585195	9.49394E-05	2.9238E-05	0.000127684	6.2601E-05	7.00276E-05	0.00279213	0.00109731	0.00128932	0.00904528	0.00192533	6.98682E-06	9.32171E-05	0.000671519	5.60144E-05	0.000211365	0.167383	0.00511874	0.00068769	8.37844E-05	0.129341	0.000158799	2.97836E-05	0.00035354	0.00170828	0.00492564	0.000823461	0.00106612	0.000381242	0.000163737	0.00161395	0.000673838	0.040217	0.0128947	0.000186384	0.000101221	0.000180304	7.49752E-05	0.000176883	0.000426016	0.0132726	5.9385E-05	3.08671E-05	5.9302E-05	0.000191352	0.000118807	0.000189542
61.233	3.15446E-05	9.93975E-05	0.00596574	9.71774E-05	2.95812E-05	0.000130169	6.34243E-05	7.14124E-05	0.0028155	0.00114067	0.00131902	0.00922398	0.00195202	7.14743E-06	9.48702E-05	0.000678484	5.69135E-05	0.000213483	0.173342	0.00521403	0.000700122	8.52123E-05	0.131805	0.000161139	3.04979E-05	0.000360246	0.00174023	0.00502383	0.000838951	0.00110748	0.000385671	0.000167009	0.00169556	0.000679669	0.0420322	0.0132072	0.000189097	0.000102846	0.000183857	7.58344E-05	0.000179905	0.000435704	0.0137156	6.05996E-05	3.14743E-05	6.04729E-05	0.000194176	0.000120575	0.000191674
61.2441	3.19237E-05	0.000101356	0.00608176	9.94665E-05	2.99278E-05	0.000132706	6.42552E-05	7.28264E-05	0.00283907	0.0011857	0.00134935	0.00940597	0.00197909	7.31213E-06	9.65542E-05	0.000685544	5.7828E-05	0.000215613	0.179511	0.00531113	0.000712776	8.66649E-05	0.134314	0.000163523	3.12322E-05	0.000367075	0.00177278	0.00512384	0.00085472	0.00115039	0.000390158	0.00017035	0.00178125	0.000685553	0.0439282	0.013527	0.000191852	0.000104497	0.000187476	7.67015E-05	0.000182977	0.000445609	0.0141732	6.18393E-05	3.20946E-05	6.16684E-05	0.000197048	0.000122371	0.000193835
61.2553	3.23066E-05	0.000103357	0.00620005	0.000101808	3.0278E-05	0.000135294	6.50938E-05	7.42702E-05	0.00286284	0.00123249	0.00138033	0.00959129	0.00200655	7.48105E-06	9.827E-05	0.000692701	5.87581E-05	0.000217756	0.185898	0.00541009	0.000725655	8.81426E-05	0.136869	0.000165952	3.19872E-05	0.000374028	0.00180594	0.0052257	0.000870774	0.00119492	0.000394706	0.000173761	0.00187122	0.000691489	0.0459086	0.0138542	0.000194649	0.000106175	0.000191163	7.75765E-05	0.000186102	0.000455735	0.0146459	6.31045E-05	3.27282E-05	6.28893E-05	0.000199968	0.000124195	0.000196023
61.2667	3.26934E-05	0.000105401	0.00632065	0.000104203	3.06319E-05	0.000137936	6.59403E-05	7.57446E-05	0.00288682	0.0012811	0.00141196	0.00978	0.0020344	7.65431E-06	0.000100018	0.000699959	5.97042E-05	0.000219912	0.192509	0.00551094	0.000738765	8.9646E-05	0.13947	0.000168427	3.27636E-05	0.000381109	0.00183973	0.00532943	0.000887118	0.00124112	0.000399315	0.000177244	0.00196568	0.000697479	0.0479771	0.0141888	0.000197489	0.00010788	0.000194919	7.84597E-05	0.00018928	0.000466088	0.015134	6.43958E-05	3.33756E-05	6.4136E-05	0.000202939	0.000126049	0.000198242
61.2782	3.3084E-05	0.00010749	0.00644362	0.000106653	3.09894E-05	0.000140633	6.67946E-05	7.72503E-05	0.00291102	0.00133159	0.00144425	0.00997216	0.00206265	7.83204E-06	0.0001018	0.000707318	6.06667E-05	0.00022208	0.199354	0.00561371	0.000752111	9.11759E-05	0.142118	0.00017095	3.3562E-05	0.000388319	0.00187416	0.00543506	0.000903756	0.00128905	0.000403986	0.0001808	0.00206486	0.000703524	0.0501375	0.0145312	0.000200374	0.000109613	0.000198745	7.93511E-05	0.000192512	0.000476671	0.0156383	6.57138E-05	3.40371E-05	6.54093E-05	0.000205962	0.000127934	0.00020049
61.2899	3.34786E-05	0.000109624	0.00656899	0.000109159	3.13506E-05	0.000143385	6.7657E-05	7.87881E-05	0.00293543	0.00138404	0.00147723	0.0101678	0.00209132	8.01438E-06	0.000103615	0.000714783	6.16458E-05	0.000224262	0.206439	0.00571844	0.000765696	9.27326E-05	0.144815	0.000173521	3.43832E-05	0.000395661	0.00190923	0.00554264	0.000920696	0.00133879	0.00040872	0.000184431	0.00216899	0.000709626	0.0523939	0.0148814	0.000203303	0.000111375	0.000202643	8.02509E-05	0.000195799	0.000487491	0.0161591	6.70591E-05	3.47131E-05	6.67097E-05	0.000209036	0.000129849	0.000202769
61.3017	3.38772E-05	0.000111805	0.00669682	0.000111722	3.17157E-05	0.000146195	6.85275E-05	8.03588E-05	0.00296006	0.00143853	0.0015109	0.010367	0.00212041	8.20147E-06	0.000105465	0.000722355	6.26421E-05	0.000226457	0.213773	0.00582518	0.000779526	9.4317E-05	0.14756	0.000176142	3.52279E-05	0.000403138	0.00194497	0.00565219	0.000937942	0.00139039	0.00041352	0.000188139	0.00227831	0.000715786	0.0547506	0.0152396	0.000206278	0.000113166	0.000206613	8.11593E-05	0.000199143	0.000498553	0.016697	6.84324E-05	3.54039E-05	6.80381E-05	0.000212164	0.000131796	0.000205079
61.3136	3.42799E-05	0.000114033	0.00682716	0.000114345	3.20847E-05	0.000149064	6.94062E-05	8.19631E-05	0.00298492	0.00149514	0.00154527	0.0105699	0.00214992	8.39346E-06	0.000107351	0.000730038	6.36557E-05	0.000228665	0.221366	0.00593397	0.000793606	9.59296E-05	0.150355	0.000178814	3.60968E-05	0.000410751	0.00198139	0.00576374	0.000955499	0.00144392	0.000418385	0.000191926	0.00239309	0.000722006	0.057212	0.0156061	0.000209301	0.000114987	0.000210658	8.20764E-05	0.000202544	0.000509863	0.0172527	6.98341E-05	3.61099E-05	6.93949E-05	0.000215347	0.000133775	0.000207421
61.3256	3.46868E-05	0.000116311	0.00696006	0.000117027	3.24577E-05	0.000151993	7.02933E-05	8.36019E-05	0.00301001	0.00155393	0.00158038	0.0107764	0.00217987	8.59049E-06	0.000109273	0.000737833	6.46872E-05	0.000230886	0.229226	0.00604484	0.000807941	9.75711E-05	0.153202	0.000181539	3.69908E-05	0.000418503	0.0020185	0.00587733	0.000973374	0.00149946	0.000423318	0.000195794	0.0025136	0.000728287	0.0597827	0.015981	0.000212371	0.000116838	0.000214778	8.30023E-05	0.000206004	0.000521426	0.0178266	7.12651E-05	3.68315E-05	7.07811E-05	0.000218586	0.000135788	0.000209797
61.3378	3.50979E-05	0.000118638	0.00709556	0.00011977	3.28348E-05	0.000154983	7.11888E-05	8.5276E-05	0.00303533	0.00161501	0.00161621	0.0109867	0.00221027	8.79271E-06	0.000111232	0.000745745	6.57369E-05	0.000233122	0.237362	0.00615783	0.000822536	9.92422E-05	0.156099	0.000184319	3.79106E-05	0.000426398	0.00205631	0.00599299	0.000991572	0.00155708	0.00042832	0.000199746	0.00264011	0.00073463	0.0624676	0.0163645	0.00021549	0.00011872	0.000218975	8.39373E-05	0.000209524	0.000533247	0.0184194	7.27259E-05	3.75692E-05	7.21972E-05	0.000221883	0.000137835	0.000212205
61.3501	3.55133E-05	0.000121017	0.00723372	0.000122577	3.32161E-05	0.000158037	7.20928E-05	8.69863E-05	0.0030609	0.00167846	0.0016528	0.0112008	0.00224112	9.0003E-06	0.000113229	0.000753776	6.68052E-05	0.000235371	0.245784	0.006273	0.000837396	0.000100944	0.15905	0.000187154	3.88572E-05	0.000434436	0.00209484	0.00611075	0.0010101	0.00161685	0.000433391	0.000203783	0.00277293	0.000741037	0.0652715	0.0167568	0.000218659	0.000120634	0.000223251	8.48814E-05	0.000213104	0.000545333	0.0190317	7.42172E-05	3.83233E-05	7.3644E-05	0.000225238	0.000139916	0.000214649
61.3625	3.59331E-05	0.000123448	0.00737459	0.000125448	3.36017E-05	0.000161154	7.30055E-05	8.87336E-05	0.00308671	0.00174436	0.00169016	0.0114187	0.00227244	9.21341E-06	0.000115266	0.00076193	6.78926E-05	0.000237634	0.254502	0.00639037	0.000852527	0.000102676	0.162054	0.000190047	3.98312E-05	0.000442622	0.0021341	0.00623065	0.00102896	0.00167886	0.000438534	0.000207907	0.00291236	0.00074751	0.0681999	0.0171581	0.00022188	0.00012258	0.000227606	8.58349E-05	0.000216747	0.000557689	0.0196641	7.57397E-05	3.90943E-05	7.51223E-05	0.000228653	0.000142033	0.000217127
61.375	3.63573E-05	0.000125933	0.00751823	0.000128385	3.39916E-05	0.000164338	7.39271E-05	9.05189E-05	0.00311277	0.00181282	0.0017283	0.0116405	0.00230423	9.43222E-06	0.000117342	0.000770208	6.89994E-05	0.000239911	0.263527	0.00651	0.000867935	0.00010444	0.165112	0.000192998	4.08338E-05	0.000450958	0.00217411	0.00635272	0.00104817	0.00174318	0.000443749	0.000212122	0.00305875	0.000754051	0.0712581	0.0175686	0.000225152	0.00012456	0.000232043	8.67979E-05	0.000220452	0.000570323	0.0203173	7.72941E-05	3.98825E-05	7.66329E-05	0.000232129	0.000144187	0.000219641
61.3876	3.67861E-05	0.000128474	0.00766468	0.000131389	3.4386E-05	0.00016759	7.48575E-05	9.23431E-05	0.00313909	0.00188393	0.00176724	0.0118664	0.00233651	9.65689E-06	0.000119459	0.000778616	7.01261E-05	0.000242203	0.272868	0.00663193	0.000883624	0.000106237	0.168226	0.00019601	4.18657E-05	0.000459446	0.00221488	0.00647699	0.00106772	0.00180991	0.000449039	0.000216428	0.00321242	0.00076066	0.0744519	0.0179886	0.000228478	0.000126573	0.000236562	8.77707E-05	0.000224222	0.000583239	0.0209919	7.88811E-05	4.06886E-05	7.81766E-05	0.000235669	0.000146378	0.000222192
61.4003	3.72195E-05	0.000131071	0.00781401	0.000134462	3.47849E-05	0.00017091	7.5797E-05	9.42072E-05	0.00316566	0.00195779	0.00180699	0.0120963	0.00236928	9.88762E-06	0.000121618	0.000787155	7.12731E-05	0.000244509	0.282537	0.00675621	0.000899602	0.000108066	0.171396	0.000199084	4.2928E-05	0.000468089	0.00225643	0.00660351	0.00108762	0.00187913	0.000454404	0.000220829	0.00337375	0.00076734	0.0777872	0.0184181	0.000231859	0.000128622	0.000241166	8.87534E-05	0.000228057	0.000596445	0.0216887	8.05015E-05	4.15128E-05	7.97543E-05	0.000239272	0.000148608	0.000224781
61.4131	3.76577E-05	0.000133726	0.00796627	0.000137605	3.51885E-05	0.000174302	7.67457E-05	9.61121E-05	0.00319251	0.00203451	0.00184757	0.0123303	0.00240256	1.01246E-05	0.000123819	0.00079583	7.24409E-05	0.00024683	0.292545	0.00688287	0.000915873	0.00010993	0.174624	0.000202222	4.40215E-05	0.000476891	0.00229877	0.0067323	0.00110789	0.00195093	0.000459846	0.000225327	0.00354311	0.000774092	0.0812704	0.0188575	0.000235295	0.000130705	0.000245855	8.97461E-05	0.00023196	0.000609947	0.0224085	8.21559E-05	4.23558E-05	8.13666E-05	0.000242941	0.000150877	0.000227408
61.426	3.81006E-05	0.000136441	0.00812152	0.00014082	3.55969E-05	0.000177766	7.77037E-05	9.80588E-05	0.00321962	0.0021142	0.001889	0.0125685	0.00243635	1.0368E-05	0.000126065	0.000804643	7.36299E-05	0.000249166	0.302904	0.00701198	0.000932444	0.000111829	0.17791	0.000205426	4.51475E-05	0.000485853	0.00234192	0.00686341	0.00112852	0.00202541	0.000465367	0.000229924	0.00372089	0.000780918	0.0849078	0.019307	0.000238788	0.000132825	0.000250631	9.07492E-05	0.00023593	0.000623752	0.0231518	8.38453E-05	4.3218E-05	8.30147E-05	0.000246678	0.000153186	0.000230074
61.439	3.85484E-05	0.000139216	0.00827981	0.00014411	3.60101E-05	0.000181304	7.86711E-05	0.000100048	0.00324701	0.00219697	0.0019313	0.012811	0.00247067	1.0618E-05	0.000128355	0.000813599	7.48407E-05	0.000251517	0.313626	0.00714357	0.000949322	0.000113763	0.181256	0.000208697	4.63068E-05	0.00049498	0.00238589	0.00699686	0.00114953	0.00210267	0.000470968	0.000234624	0.00390753	0.000787821	0.0887062	0.0197667	0.000242339	0.000134983	0.000255497	9.17627E-05	0.00023997	0.000637866	0.0239196	8.55704E-05	4.40999E-05	8.46993E-05	0.000250483	0.000155537	0.000232781
61.4521	3.90012E-05	0.000142054	0.00844121	0.000147474	3.64284E-05	0.000184919	7.96482E-05	0.000102082	0.00327469	0.00228295	0.00197447	0.0130577	0.00250552	1.08749E-05	0.000130691	0.000822701	7.60737E-05	0.000253883	0.324724	0.00727771	0.000966511	0.000115734	0.184662	0.000212038	4.75007E-05	0.000504273	0.00243071	0.0071327	0.00117091	0.00218281	0.00047665	0.000239428	0.00410345	0.000794801	0.0926728	0.020237	0.000245949	0.000137178	0.000260453	9.2787E-05	0.000244081	0.000652297	0.0247127	8.73319E-05	4.50021E-05	8.64213E-05	0.000254359	0.00015793	0.000235529
61.4653	3.94591E-05	0.000144956	0.00860578	0.000150916	3.68517E-05	0.000188611	8.0635E-05	0.000104161	0.00330265	0.00237225	0.00201854	0.0133088	0.00254092	1.11389E-05	0.000133074	0.000831953	7.73293E-05	0.000256265	0.336211	0.00741442	0.00098402	0.000117743	0.18813	0.00021545	4.87302E-05	0.000513736	0.00247638	0.00727096	0.00119269	0.00226593	0.000482416	0.00024434	0.00430911	0.000801861	0.0968149	0.0207181	0.00024962	0.000139412	0.000265501	9.38221E-05	0.000248264	0.000667052	0.0255317	8.91308E-05	4.5925E-05	8.81818E-05	0.000258306	0.000160366	0.000238319
61.4785	3.99221E-05	0.000147923	0.00877358	0.000154437	3.72802E-05	0.000192383	8.16317E-05	0.000106285	0.0033309	0.002465	0.00206353	0.0135644	0.00257689	1.14101E-05	0.000135505	0.00084136	7.86082E-05	0.000258662	0.3481	0.00755378	0.00100185	0.000119789	0.191661	0.000218936	4.99965E-05	0.000523372	0.00252293	0.00741167	0.00121485	0.00235214	0.000488267	0.000249363	0.004525	0.000809003	0.10114	0.0212102	0.000253353	0.000141685	0.000270643	9.48684E-05	0.00025252	0.000682138	0.0263777	9.09678E-05	4.68693E-05	8.99817E-05	0.000262328	0.000162848	0.000241152
61.4918	4.03903E-05	0.000150958	0.00894467	0.000158039	3.77141E-05	0.000196237	8.26384E-05	0.000108457	0.00335946	0.00256134	0.00210946	0.0138245	0.00261342	1.16888E-05	0.000137985	0.000850924	7.99109E-05	0.000261075	0.360405	0.00769582	0.00102002	0.000121876	0.195255	0.000222497	5.13008E-05	0.000533184	0.00257037	0.00755489	0.00123742	0.00244157	0.000494204	0.000254498	0.00475162	0.000816229	0.105657	0.0217135	0.00025715	0.000144	0.000275881	9.59261E-05	0.000256851	0.000697562	0.0272515	9.28439E-05	4.78354E-05	9.1822E-05	0.000266424	0.000165374	0.00024403
61.5052	4.0864E-05	0.000154061	0.00911912	0.000161723	3.81535E-05	0.000200175	8.36554E-05	0.000110678	0.00338832	0.0026614	0.00215634	0.0140892	0.00265054	1.19752E-05	0.000140515	0.000860651	8.12377E-05	0.000263505	0.37314	0.0078406	0.00103853	0.000124002	0.198914	0.000226136	5.26443E-05	0.000543176	0.00261873	0.00770064	0.0012604	0.00253432	0.000500229	0.00025975	0.00498951	0.000823541	0.110373	0.0222284	0.000261012	0.000146356	0.000281216	9.69954E-05	0.000261259	0.000713333	0.028154	9.47599E-05	4.88241E-05	9.37037E-05	0.000270598	0.000167948	0.000246952
61.5186	4.13431E-05	0.000157235	0.00929699	0.000165492	3.85985E-05	0.000204198	8.46827E-05	0.000112948	0.00341749	0.00276533	0.00220419	0.0143586	0.00268826	1.22697E-05	0.000143097	0.000870544	8.25894E-05	0.00026595	0.38632	0.00798818	0.00105738	0.000126169	0.202639	0.000229855	5.40284E-05	0.000553349	0.00266801	0.00784896	0.00128379	0.00263051	0.000506345	0.000265122	0.00523922	0.000830942	0.115298	0.022755	0.000264939	0.000148754	0.000286649	9.80765E-05	0.000265744	0.000729458	0.0290861	9.67167E-05	4.98358E-05	9.56279E-05	0.000274851	0.000170569	0.000249921
61.5321	4.18277E-05	0.000160481	0.00947835	0.000169347	3.90492E-05	0.000208309	8.57206E-05	0.000115269	0.00344698	0.00287327	0.00225303	0.0146326	0.00272658	1.25724E-05	0.000145732	0.000880608	8.39665E-05	0.000268413	0.399961	0.00813861	0.00107658	0.000128379	0.206432	0.000233655	5.54544E-05	0.000563709	0.00271824	0.0079999	0.00130761	0.00273028	0.000512552	0.000270616	0.00550134	0.000838432	0.12044	0.0232937	0.000268935	0.000151196	0.000292184	9.91696E-05	0.000270309	0.000745945	0.0300488	9.87153E-05	5.08713E-05	9.75957E-05	0.000279184	0.00017324	0.000252937
61.5457	4.2318E-05	0.000163801	0.00966326	0.000173291	3.95058E-05	0.00021251	8.67692E-05	0.000117642	0.0034768	0.00298538	0.00230288	0.0149115	0.00276553	1.28835E-05	0.00014842	0.000890847	8.53695E-05	0.000270892	0.414078	0.00829194	0.00109615	0.000130632	0.210293	0.000237541	5.69236E-05	0.000574257	0.00276943	0.00815348	0.00133185	0.00283376	0.000518852	0.000276236	0.00577647	0.000846016	0.12581	0.0238448	0.000273	0.000153682	0.000297821	0.000100275	0.000274954	0.000762802	0.0310431	0.000100757	5.19311E-05	9.96082E-05	0.0002836	0.000175962	0.000256001
61.5594	4.28141E-05	0.000167196	0.0098518	0.000177325	3.99684E-05	0.000216803	8.78287E-05	0.000120069	0.00350694	0.00310181	0.00235376	0.0151952	0.00280511	1.32035E-05	0.000151164	0.000901267	8.67991E-05	0.000273389	0.428688	0.00844824	0.00111608	0.00013293	0.214223	0.000241513	5.84375E-05	0.000584998	0.00282161	0.00830976	0.00135653	0.00294108	0.000525248	0.000281986	0.00606528	0.000853694	0.131416	0.0244084	0.000277135	0.000156214	0.000303562	0.000101393	0.000279682	0.000780038	0.03207	0.000102842	5.30159E-05	0.000101667	0.000288101	0.000178735	0.000259115
61.5731	4.33161E-05	0.00017067	0.010044	0.000181451	4.04372E-05	0.00022119	8.88992E-05	0.00012255	0.00353742	0.00322275	0.0024057	0.0154839	0.00284534	1.35325E-05	0.000153965	0.000911871	8.82558E-05	0.000275902	0.443808	0.00860756	0.00113639	0.000135272	0.218225	0.000245574	5.99976E-05	0.000595934	0.0028748	0.00846877	0.00138166	0.00305238	0.000531741	0.000287868	0.00636842	0.00086147	0.13727	0.0249849	0.000281343	0.000158793	0.00030941	0.000102524	0.000284494	0.000797661	0.0331307	0.000104971	5.41265E-05	0.000103772	0.000292688	0.000181561	0.00026228
61.5868	4.38241E-05	0.000174223	0.01024	0.000185673	4.09123E-05	0.000225674	8.99811E-05	0.000125088	0.00356825	0.00334835	0.0024587	0.0157776	0.00288624	1.38708E-05	0.000156823	0.000922666	8.97402E-05	0.000278433	0.459455	0.00876995	0.00115708	0.000137662	0.222298	0.000249728	6.16053E-05	0.00060707	0.00292901	0.00863054	0.00140725	0.00316781	0.000538333	0.000293886	0.00668661	0.000869346	0.143383	0.0255746	0.000285625	0.000161419	0.000315366	0.000103668	0.000289391	0.000815681	0.0342262	0.000107147	5.52633E-05	0.000105926	0.000297364	0.000184442	0.000265496
61.6006	4.43383E-05	0.000177858	0.0104399	0.000189991	4.13939E-05	0.000230257	9.10744E-05	0.000127683	0.00359943	0.00347879	0.0025128	0.0160764	0.00292781	1.42187E-05	0.000159741	0.000933655	9.1253E-05	0.000280983	0.475647	0.00893548	0.00117817	0.000140099	0.226444	0.000253976	6.32623E-05	0.000618408	0.00298426	0.00879513	0.00143329	0.00328752	0.000545025	0.000300044	0.0070206	0.000877324	0.149765	0.0261778	0.000289983	0.000164095	0.000321431	0.000104826	0.000294375	0.000834105	0.0353577	0.000109369	5.64273E-05	0.000108129	0.00030213	0.000187379	0.000268766
61.6145	4.48586E-05	0.000181576	0.0106436	0.000194408	4.18821E-05	0.000234941	9.21794E-05	0.000130337	0.00363096	0.00361427	0.00256802	0.0163803	0.00297007	1.45766E-05	0.00016272	0.000944844	9.27948E-05	0.00028355	0.492402	0.00910421	0.00119965	0.000142585	0.230665	0.000258321	6.49701E-05	0.000629953	0.00304059	0.00896257	0.00145981	0.00341167	0.000551821	0.000306347	0.00737117	0.000885407	0.156428	0.0267947	0.000294418	0.00016682	0.000327609	0.000105997	0.000299448	0.000852943	0.0365263	0.000111639	5.76191E-05	0.000110383	0.000306988	0.000190373	0.00027209
61.6284	4.53854E-05	0.00018538	0.0108514	0.000198927	4.23771E-05	0.000239729	9.32963E-05	0.000133052	0.00366286	0.00375497	0.00262437	0.0166895	0.00301304	1.49447E-05	0.00016576	0.00095624	9.43663E-05	0.000286136	0.509741	0.0092762	0.00122155	0.000145121	0.234962	0.000262766	6.67305E-05	0.000641708	0.003098	0.0091329	0.0014868	0.00354042	0.000558722	0.000312796	0.00773912	0.000893598	0.163385	0.0274258	0.000298933	0.000169597	0.000333901	0.000107182	0.000304611	0.000872205	0.0377332	0.000113958	5.88395E-05	0.000112689	0.000311942	0.000193426	0.000275469
61.6423	4.59186E-05	0.000189272	0.0110632	0.000203549	4.28791E-05	0.000244623	9.44253E-05	0.000135829	0.00369514	0.0039011	0.00268188	0.017004	0.00305673	1.53233E-05	0.000168865	0.000967846	9.59682E-05	0.00028874	0.527683	0.00945152	0.00124386	0.000147709	0.239336	0.000267313	6.85451E-05	0.000653676	0.00315651	0.00930617	0.00151428	0.00367393	0.00056573	0.000319398	0.00812534	0.0009019	0.170648	0.0280712	0.000303528	0.000172426	0.000340308	0.000108382	0.000309866	0.000891899	0.0389797	0.000116327	6.00893E-05	0.000115049	0.000316992	0.000196539	0.000278906
61.6563	4.64585E-05	0.000193254	0.0112791	0.000208277	4.33883E-05	0.000249626	9.55666E-05	0.00013867	0.00372779	0.00405286	0.00274057	0.0173238	0.00310116	1.57129E-05	0.000172034	0.000979669	9.76011E-05	0.000291363	0.546248	0.00963022	0.00126659	0.000150349	0.243789	0.000271967	7.04158E-05	0.000665862	0.00321617	0.00948241	0.00154225	0.00381239	0.000572847	0.000326155	0.00853071	0.000910315	0.178232	0.0287314	0.000308206	0.000175308	0.000346834	0.000109596	0.000315215	0.000912037	0.0402672	0.000118747	6.13692E-05	0.000117463	0.000322142	0.000199714	0.000282401
61.6703	4.70051E-05	0.000197328	0.0114993	0.000213113	4.39048E-05	0.00025474	9.67204E-05	0.000141576	0.00376083	0.00421047	0.00280046	0.0176492	0.00314634	1.61138E-05	0.000175271	0.000991715	9.92657E-05	0.000294006	0.565458	0.00981238	0.00128977	0.000153043	0.248321	0.00027673	7.23444E-05	0.000678269	0.00327697	0.00966167	0.00157073	0.00395597	0.000580076	0.000333073	0.00895619	0.000918846	0.186149	0.0294067	0.000312969	0.000178246	0.000353479	0.000110826	0.00032066	0.000932627	0.0415969	0.00012122	6.26801E-05	0.000119934	0.000327394	0.000202953	0.000285955
61.6844	4.75586E-05	0.000201497	0.0117237	0.000218061	4.44288E-05	0.000259969	9.7887E-05	0.000144548	0.00379426	0.00437415	0.00286158	0.01798	0.00319229	1.65262E-05	0.000178576	0.00100399	0.000100963	0.000296668	0.585335	0.00999805	0.00131338	0.000155792	0.252935	0.000281604	7.43329E-05	0.000690901	0.00333895	0.00984399	0.00159973	0.00410487	0.000587418	0.000340154	0.00940276	0.000927496	0.194415	0.0300974	0.000317818	0.00018124	0.000360247	0.00011207	0.000326202	0.00095368	0.0429702	0.000123746	6.40229E-05	0.000122463	0.000332749	0.000206257	0.00028957
61.6985	4.81191E-05	0.000205762	0.0119526	0.000223121	4.49605E-05	0.000265315	9.90666E-05	0.00014759	0.0038281	0.00454414	0.00292396	0.0183165	0.00323903	1.69507E-05	0.00018195	0.0010165	0.000102693	0.00029935	0.6059	0.0101873	0.00133745	0.000158598	0.257631	0.000286594	7.63831E-05	0.000703762	0.00340214	0.0100294	0.00162924	0.00425927	0.000594875	0.000347405	0.00987148	0.000936268	0.203045	0.0308039	0.000322757	0.000184292	0.000367139	0.00011333	0.000331844	0.000975206	0.0443885	0.000126328	6.53984E-05	0.000125051	0.000338211	0.000209629	0.000293248
61.7126	4.86869E-05	0.000210126	0.0121859	0.000228298	4.55002E-05	0.000270781	0.000100259	0.000150701	0.00386234	0.00472068	0.00298761	0.0186587	0.00328657	1.73875E-05	0.000185397	0.00102925	0.000104457	0.000302052	0.627179	0.0103802	0.00136198	0.000161463	0.262411	0.000291702	7.84972E-05	0.000716855	0.00346654	0.010218	0.00165928	0.00441938	0.000602451	0.000354829	0.0103634	0.000945165	0.212054	0.0315265	0.000327785	0.000187403	0.000374157	0.000114606	0.000337586	0.000997217	0.0458534	0.000128965	6.68075E-05	0.0001277	0.000343781	0.000213068	0.00029699
61.7268	4.92619E-05	0.000214593	0.0124238	0.000233593	4.6048E-05	0.00027637	0.000101466	0.000153885	0.00389701	0.00490401	0.00305256	0.0190067	0.00333494	1.78371E-05	0.000188917	0.00104225	0.000106257	0.000304775	0.649194	0.0105769	0.00138698	0.000164387	0.267276	0.000296932	8.06772E-05	0.000730186	0.0035322	0.0104097	0.00168987	0.00458541	0.000610146	0.000362432	0.0108798	0.000954191	0.221459	0.0322655	0.000332907	0.000190574	0.000381303	0.000115899	0.000343432	0.00101972	0.0473664	0.000131659	6.82512E-05	0.000130411	0.000349463	0.000216579	0.000300798
61.741	4.98444E-05	0.000219163	0.0126663	0.000239009	4.66041E-05	0.000282084	0.000102686	0.000157143	0.0039321	0.00509441	0.00311883	0.0193605	0.00338414	1.82998E-05	0.000192512	0.0010555	0.000108091	0.000307519	0.671971	0.0107773	0.00141246	0.000167372	0.272229	0.000302287	8.29254E-05	0.000743758	0.00359913	0.0106047	0.001721	0.00475757	0.000617965	0.000370217	0.0114217	0.000963349	0.231278	0.0330215	0.000338123	0.000193807	0.000388581	0.000117208	0.000349382	0.00104273	0.0489289	0.000134413	6.97303E-05	0.000133187	0.000355259	0.000220161	0.000304672
61.7552	5.04345E-05	0.00022384	0.0129135	0.00024455	4.71688E-05	0.000287927	0.00010392	0.000160476	0.00396763	0.00529214	0.00318646	0.0197202	0.0034342	1.87762E-05	0.000196184	0.00106902	0.000109962	0.000310283	0.695535	0.0109816	0.00143844	0.00017042	0.277269	0.000307772	8.5244E-05	0.000757575	0.00366736	0.010803	0.00175269	0.00493608	0.000625908	0.000378191	0.0119905	0.000972642	0.241528	0.0337946	0.000343437	0.000197104	0.000395991	0.000118535	0.000355439	0.00106626	0.0505427	0.000137226	7.1246E-05	0.000136029	0.000361171	0.000223818	0.000308615
61.7695	5.10324E-05	0.000228626	0.0131655	0.000250217	4.77422E-05	0.000293903	0.000105169	0.000163888	0.0040036	0.00549748	0.00325547	0.020086	0.00348514	1.92666E-05	0.000199935	0.00108281	0.00011187	0.00031307	0.719913	0.0111899	0.00146492	0.000173532	0.2824	0.000313389	8.76353E-05	0.000771641	0.00373691	0.0110046	0.00178495	0.00512119	0.000633979	0.000386359	0.0125874	0.000982074	0.252228	0.0345854	0.00034885	0.000200466	0.000403537	0.000119879	0.000361605	0.00109032	0.0522094	0.000140101	7.27991E-05	0.000138938	0.000367203	0.000227552	0.000312629
61.7838	5.16383E-05	0.000233524	0.0134225	0.000256014	4.83247E-05	0.000300014	0.000106432	0.000167379	0.00404002	0.00571072	0.00332588	0.0204578	0.00353697	1.97715E-05	0.000203766	0.00109687	0.000113816	0.000315878	0.745132	0.0114021	0.00149191	0.00017671	0.287622	0.000319143	9.01017E-05	0.00078596	0.00380781	0.0112095	0.00181779	0.00531313	0.00064218	0.000394725	0.0132139	0.000991648	0.263397	0.0353943	0.000354364	0.000203895	0.000411221	0.000121241	0.000367882	0.00111492	0.0539308	0.000143039	7.43907E-05	0.000141917	0.000373356	0.000231364	0.000316714
61.7981	5.22522E-05	0.000238537	0.0136844	0.000261944	4.89165E-05	0.000306263	0.00010771	0.000170952	0.0040769	0.00593217	0.00339772	0.0208358	0.00358971	2.02914E-05	0.000207681	0.00111122	0.000115801	0.000318709	0.77122	0.0116185	0.00151943	0.000179956	0.292936	0.000325038	9.26457E-05	0.000800538	0.0038801	0.0114179	0.00185122	0.00551215	0.000650514	0.000403295	0.0138715	0.00100137	0.275057	0.0362215	0.000359983	0.000207392	0.000419044	0.000122621	0.000374272	0.00114007	0.0557086	0.000146041	7.6022E-05	0.000144967	0.000379635	0.000235256	0.000320873
61.8124	5.28745E-05	0.000243667	0.0139514	0.000268009	4.95177E-05	0.000312655	0.000109003	0.000174609	0.00411425	0.00616213	0.00347101	0.02122	0.00364339	2.08267E-05	0.00021168	0.00112585	0.000117826	0.000321562	0.798207	0.011839	0.00154748	0.000183271	0.298345	0.000331077	9.52699E-05	0.000815378	0.00395378	0.0116297	0.00188524	0.00571851	0.000658983	0.000412076	0.0145616	0.00101124	0.287228	0.0370676	0.000365708	0.000210959	0.00042701	0.00012402	0.000380777	0.00116578	0.0575446	0.000149109	7.76939E-05	0.00014809	0.000386042	0.00023923	0.000325108
61.8267	5.35051E-05	0.000248918	0.0142236	0.000274213	5.01288E-05	0.000319192	0.000110312	0.000178352	0.00415208	0.00640095	0.0035458	0.0216106	0.00369803	2.1378E-05	0.000215766	0.00114079	0.000119892	0.000324439	0.826123	0.0120638	0.00157608	0.000186657	0.303851	0.000337266	9.79769E-05	0.000830485	0.0040289	0.011845	0.00191987	0.00593248	0.00066759	0.000421072	0.0152859	0.00102126	0.299933	0.037933	0.000371542	0.000214598	0.00043512	0.000125438	0.0003874	0.00119208	0.0594409	0.000152245	7.94077E-05	0.000151289	0.000392579	0.00024329	0.00032942
61.8411	5.41444E-05	0.000254292	0.0145011	0.000280558	5.07499E-05	0.000325878	0.000111637	0.000182183	0.0041904	0.00664894	0.0036221	0.0220076	0.00375364	2.19457E-05	0.000219941	0.00115604	0.000121999	0.000327339	0.854997	0.0122929	0.00160524	0.000190116	0.309454	0.000343607	0.000100769	0.000845863	0.00410548	0.0120638	0.00195513	0.00615434	0.000676338	0.00043029	0.016046	0.00103144	0.313194	0.0388181	0.000377487	0.000218311	0.000443378	0.000126876	0.000394141	0.00121896	0.0613993	0.000155449	8.11644E-05	0.000154565	0.00039925	0.000247436	0.00033381
61.8555	5.47925E-05	0.000259793	0.014784	0.000287049	5.13813E-05	0.000332717	0.000112978	0.000186105	0.00422922	0.00690648	0.00369994	0.0224111	0.00381026	2.25304E-05	0.000224206	0.00117161	0.000124149	0.000330263	0.884864	0.0125264	0.00163496	0.00019365	0.315156	0.000350106	0.00010365	0.000861517	0.00418356	0.0122862	0.00199101	0.00638437	0.000685229	0.000439736	0.0168438	0.00104179	0.327036	0.0397234	0.000383547	0.000222099	0.000451785	0.000128334	0.000401004	0.00124645	0.0634218	0.000158724	8.29654E-05	0.00015792	0.000406059	0.000251672	0.000338282
61.8699	5.54496E-05	0.000265423	0.0150724	0.000293687	5.20232E-05	0.000339713	0.000114335	0.00019012	0.00426854	0.00717391	0.00377936	0.0228211	0.00386789	2.31327E-05	0.000228565	0.0011875	0.000126343	0.000333211	0.915754	0.0127644	0.00166527	0.00019726	0.320959	0.000356767	0.000106623	0.000877451	0.00426315	0.0125123	0.00202753	0.00662287	0.000694266	0.000449416	0.017681	0.00105229	0.341484	0.0406493	0.000389723	0.000225964	0.000460344	0.000129813	0.000407991	0.00127456	0.0655107	0.000162071	8.48117E-05	0.000161357	0.000413007	0.000256	0.000342837
61.8843	5.61159E-05	0.000271186	0.0153663	0.000300478	5.26761E-05	0.000346869	0.000115709	0.00019423	0.00430838	0.00745163	0.00386038	0.0232378	0.00392657	2.37531E-05	0.00023302	0.00120373	0.000128581	0.000336183	0.947703	0.013007	0.00169617	0.00020095	0.326865	0.000363595	0.000109689	0.00089367	0.00434429	0.0127421	0.0020647	0.00687016	0.000703453	0.000459338	0.0185597	0.00106297	0.356564	0.0415962	0.000396019	0.000229909	0.000469059	0.000131313	0.000415104	0.0013033	0.067668	0.000165492	8.67048E-05	0.000164878	0.000420099	0.000260422	0.000347477
61.8987	5.67916E-05	0.000277085	0.0156659	0.000307423	5.33402E-05	0.000354189	0.000117101	0.000198438	0.00434875	0.00774002	0.00394304	0.0236613	0.00398631	2.43922E-05	0.000237572	0.0012203	0.000130865	0.000339181	0.980744	0.0132542	0.00172768	0.00020472	0.332875	0.000370595	0.000112853	0.00091018	0.00442701	0.0129755	0.00210254	0.00712655	0.000712791	0.000469507	0.0194819	0.00107383	0.372303	0.0425647	0.000402437	0.000233935	0.00047793	0.000132835	0.000422346	0.00133268	0.0698959	0.000168989	8.86459E-05	0.000168484	0.000427338	0.00026494	0.000352203
61.9131	5.74768E-05	0.000283123	0.0159713	0.000314526	5.40157E-05	0.000361679	0.00011851	0.000202747	0.00438966	0.00803949	0.00402736	0.0240915	0.00404714	2.50506E-05	0.000242225	0.00123723	0.000133195	0.000342205	1.01492	0.0135062	0.00175981	0.000208573	0.338991	0.000377771	0.000116118	0.000926984	0.00451134	0.0132128	0.00214104	0.00739237	0.000722285	0.000479931	0.0204496	0.00108486	0.388731	0.0435553	0.000408981	0.000238044	0.000486962	0.000134379	0.000429718	0.00136273	0.0721969	0.000172562	9.06364E-05	0.00017218	0.000434727	0.000269559	0.000357019
61.9275	5.81718E-05	0.000289303	0.0162826	0.000321792	5.47031E-05	0.00036934	0.000119937	0.000207158	0.00443111	0.00835047	0.00411337	0.0245287	0.00410908	2.57289E-05	0.00024698	0.00125453	0.000135573	0.000345255	1.05025	0.0137631	0.00179257	0.000212511	0.345215	0.00038513	0.000119486	0.000944087	0.00459732	0.0134538	0.00218023	0.00766798	0.000731938	0.000490616	0.0214653	0.00109608	0.405875	0.0445683	0.000415653	0.000242239	0.000496156	0.000135946	0.000437224	0.00139345	0.0745732	0.000176215	9.26776E-05	0.000175966	0.000442269	0.000274279	0.000361926
61.942	5.88768E-05	0.00029563	0.0165999	0.000329223	5.54027E-05	0.000377179	0.000121383	0.000211675	0.00447313	0.0086734	0.00420112	0.0249728	0.00417217	2.64278E-05	0.000251841	0.0012722	0.000138	0.000348331	1.08679	0.0140248	0.00182598	0.000216537	0.351549	0.000392675	0.000122962	0.000961496	0.00468497	0.0136987	0.00222012	0.00795373	0.000741752	0.000501571	0.0225312	0.00110748	0.423768	0.0456044	0.000422456	0.000246521	0.000505515	0.000137536	0.000444865	0.00142485	0.0770274	0.00017995	9.47709E-05	0.000179845	0.000449969	0.000279104	0.000366926
61.9564	5.9592E-05	0.000302107	0.0169233	0.000336823	5.61147E-05	0.000385199	0.000122847	0.000216301	0.00451571	0.00900873	0.00429062	0.0254241	0.00423642	2.7148E-05	0.000256809	0.00129025	0.000140478	0.000351434	1.12458	0.0142916	0.00186005	0.000220652	0.357994	0.000400414	0.000126549	0.000979214	0.00477434	0.0139476	0.00226071	0.00824998	0.00075173	0.000512803	0.0236498	0.00111908	0.442442	0.0466641	0.000429393	0.000250893	0.000515043	0.000139149	0.000452645	0.00145697	0.0795619	0.000183766	9.69179E-05	0.00018382	0.00045783	0.000284037	0.000372022
61.9709	6.03176E-05	0.000308737	0.017253	0.000344596	5.68396E-05	0.000393405	0.000124331	0.000221037	0.00455887	0.00935694	0.00438192	0.0258824	0.00430185	2.78902E-05	0.000261888	0.00130871	0.000143006	0.000354565	1.16365	0.0145635	0.00189479	0.000224859	0.364552	0.00040835	0.000130251	0.000997246	0.00486544	0.0142003	0.00230203	0.00855712	0.000761877	0.000524319	0.0248237	0.00113088	0.46193	0.0477478	0.000436468	0.000255358	0.000524741	0.000140788	0.000460565	0.0014898	0.0821794	0.000187668	9.91201E-05	0.000187894	0.000465856	0.000289081	0.000377216
61.9854	6.10538E-05	0.000315523	0.017589	0.000352546	5.75777E-05	0.000401801	0.000125834	0.000225888	0.00460263	0.00971852	0.00447505	0.026348	0.00436851	2.8655E-05	0.000267079	0.00132757	0.000145586	0.000357724	1.20405	0.0148406	0.00193022	0.00022916	0.371225	0.000416491	0.000134071	0.0010156	0.00495833	0.0144571	0.00234407	0.00887555	0.000772195	0.000536127	0.0260556	0.00114288	0.482267	0.0488562	0.000443684	0.000259917	0.000534613	0.000142451	0.000468628	0.00152337	0.0848826	0.000191657	0.000101379	0.000192069	0.00047405	0.000294238	0.00038251
61.9998	6.1801E-05	0.000322471	0.0179314	0.000360676	5.83294E-05	0.000410393	0.000127358	0.000230856	0.00464698	0.010094	0.00457004	0.0268209	0.00443641	2.94432E-05	0.000272387	0.00134686	0.000148221	0.000360912	1.24581	0.015123	0.00196635	0.000233558	0.378015	0.000424841	0.000138013	0.00103428	0.00505302	0.0147179	0.00238686	0.00920569	0.000782688	0.000548237	0.0273485	0.00115509	0.503489	0.0499898	0.000451045	0.000264573	0.000544661	0.00014414	0.000476837	0.00155769	0.0876742	0.000195734	0.000103696	0.000196349	0.000482417	0.000299513	0.000387907
62.0143	6.25592E-05	0.000329584	0.0182804	0.000368992	5.90952E-05	0.000419184	0.000128902	0.000235944	0.00469195	0.0104839	0.00466693	0.0273012	0.00450558	3.02556E-05	0.000277813	0.00136657	0.00015091	0.000364129	1.28899	0.0154108	0.0020032	0.000238055	0.384925	0.000433407	0.000142082	0.00105328	0.00514956	0.0149828	0.00243041	0.00954795	0.00079336	0.000560656	0.0287052	0.00116752	0.525635	0.0511491	0.000458553	0.000269329	0.000554889	0.000145856	0.000485195	0.00159278	0.0905573	0.000199903	0.000106073	0.000200735	0.00049096	0.000304907	0.000393409
62.0288	6.33288E-05	0.000336865	0.0186361	0.000377496	5.98752E-05	0.000428181	0.000130467	0.000241156	0.00473755	0.0108887	0.00476575	0.027789	0.00457604	3.1093E-05	0.000283361	0.00138674	0.000153655	0.000367375	1.33363	0.0157041	0.00204079	0.000242655	0.391954	0.000442196	0.000146281	0.00107263	0.00524799	0.0152519	0.00247472	0.00990278	0.000804213	0.000573394	0.030129	0.00118017	0.548743	0.0523347	0.000466212	0.000274186	0.000565298	0.000147598	0.000493704	0.00162866	0.0935347	0.000204164	0.000108512	0.000205232	0.000499683	0.000310425	0.000399019
62.0432	6.411E-05	0.000344319	0.0189986	0.000386193	6.06701E-05	0.000437388	0.000132054	0.000246494	0.00478378	0.0113091	0.00486654	0.0282843	0.00464784	3.19562E-05	0.000289033	0.00140736	0.000156457	0.000370651	1.37977	0.016003	0.00207912	0.000247359	0.399107	0.000451214	0.000150615	0.00109231	0.00534834	0.0155251	0.00251981	0.0102706	0.000815253	0.000586459	0.0316232	0.00119304	0.572856	0.0535472	0.000474026	0.000279149	0.000575893	0.000149369	0.000502366	0.00166534	0.0966096	0.000208521	0.000111014	0.000209841	0.000508592	0.000316069	0.000404739
62.0577	6.49031E-05	0.00035195	0.0193681	0.000395087	6.14803E-05	0.00044681	0.000133663	0.000251963	0.00483067	0.0117456	0.00496933	0.0287873	0.004721	3.2846E-05	0.000294833	0.00142845	0.000159318	0.000373959	1.42747	0.0163076	0.00211821	0.00025217	0.406384	0.000460467	0.000155088	0.00111234	0.00545065	0.0158026	0.0025657	0.010652	0.000826482	0.00059986	0.0331912	0.00120614	0.598016	0.0547873	0.000481999	0.000284219	0.000586677	0.000151167	0.000511186	0.00170285	0.099785	0.000212975	0.000113581	0.000214567	0.000517689	0.000321844	0.000410572
62.0722	6.57083E-05	0.000359763	0.0197446	0.000404182	6.23061E-05	0.000456453	0.000135295	0.000257564	0.00487822	0.0121989	0.00507417	0.0292979	0.00479555	3.37634E-05	0.000300764	0.00145004	0.000162239	0.000377298	1.47677	0.016618	0.00215809	0.000257092	0.413788	0.000469962	0.000159704	0.00113273	0.00555495	0.0160844	0.0026124	0.0110474	0.000837904	0.000613608	0.0348367	0.00121949	0.624267	0.0560555	0.000490135	0.0002894	0.000597651	0.000152995	0.000520165	0.00174119	0.103064	0.000217529	0.000116216	0.000219413	0.00052698	0.000327752	0.000416522
62.0867	6.65259E-05	0.000367761	0.0201283	0.000413484	6.31481E-05	0.000466322	0.00013695	0.000263303	0.00492644	0.0126695	0.00518109	0.0298164	0.00487152	3.47091E-05	0.000306828	0.00147212	0.000165222	0.000380668	1.52773	0.0169343	0.00219876	0.000262127	0.421321	0.000479707	0.00016447	0.00115347	0.00566129	0.0163704	0.00265991	0.0114572	0.000849524	0.000627711	0.0365634	0.00123308	0.651655	0.0573525	0.000498437	0.000294693	0.00060882	0.000154853	0.000529307	0.00178039	0.106451	0.000222185	0.000118919	0.000224382	0.000536469	0.000333799	0.000422589
62.1011	6.73561E-05	0.00037595	0.0205193	0.000422996	6.40066E-05	0.000476423	0.000138629	0.000269182	0.00497535	0.0131582	0.00529012	0.0303428	0.00494894	3.56842E-05	0.00031303	0.00149471	0.000168268	0.000384072	1.58039	0.0172566	0.00224025	0.000267278	0.428984	0.000489708	0.000169388	0.00117457	0.00576971	0.0166609	0.00270826	0.0118821	0.000861345	0.000642181	0.0383755	0.00124692	0.68023	0.0586788	0.000506909	0.000300103	0.000620186	0.000156741	0.000538614	0.00182047	0.109948	0.000226946	0.000121694	0.000229477	0.000546161	0.000339986	0.000428779
62.1156	6.81993E-05	0.000384333	0.0209178	0.000432723	6.48823E-05	0.000486762	0.000140332	0.000275206	0.00502497	0.0136656	0.00540132	0.0308772	0.00502784	3.66896E-05	0.000319373	0.00151784	0.000171377	0.000387508	1.63482	0.017585	0.00228257	0.000272549	0.436781	0.000499973	0.000174465	0.00119605	0.00588025	0.0169557	0.00275746	0.0123226	0.000873372	0.000657028	0.040277	0.00126101	0.710042	0.0600353	0.000515556	0.000305633	0.000631752	0.000158661	0.00054809	0.00186145	0.11356	0.000231813	0.000124541	0.000234703	0.000556059	0.000346319	0.000435092
62.13	6.90557E-05	0.000392915	0.0213239	0.00044267	6.57756E-05	0.000497344	0.00014206	0.000281378	0.00507529	0.0141925	0.00551471	0.0314196	0.00510826	3.77263E-05	0.00032586	0.00154152	0.000174553	0.000390979	1.69105	0.0179197	0.00232574	0.000277942	0.444712	0.00051051	0.000179705	0.0012179	0.00599294	0.0172551	0.00280751	0.0127792	0.000885609	0.000672263	0.0422724	0.00127538	0.741142	0.0614224	0.000524382	0.000311284	0.000643523	0.000160613	0.000557737	0.00190334	0.11729	0.00023679	0.000127463	0.000240062	0.00056617	0.000352801	0.000441534
62.1445	6.99256E-05	0.000401702	0.0217376	0.000452841	6.66871E-05	0.000508177	0.000143814	0.000287702	0.00512635	0.0147397	0.00563034	0.0319701	0.00519024	3.87954E-05	0.000332494	0.00156575	0.000177796	0.000394484	1.74916	0.0182607	0.00236977	0.000283461	0.45278	0.000521327	0.000185115	0.00124013	0.00610784	0.0175589	0.00285845	0.0132526	0.00089806	0.000687896	0.0443663	0.00129001	0.773585	0.062841	0.000533392	0.000317062	0.0006555	0.000162598	0.000567559	0.00194616	0.121142	0.00024188	0.000130462	0.000245559	0.000576498	0.000359437	0.000448105
62.1589	7.08094E-05	0.000410698	0.0221593	0.000463241	6.76172E-05	0.000519265	0.000145594	0.000294182	0.00517815	0.0153077	0.00574825	0.0325288	0.00527381	3.98979E-05	0.00033928	0.00159057	0.000181109	0.000398025	1.80921	0.0186082	0.0024147	0.000289109	0.460988	0.000532431	0.000190698	0.00126275	0.00622498	0.0178673	0.00291027	0.0137433	0.00091073	0.00070394	0.0465637	0.00130493	0.807428	0.0642918	0.000542589	0.000322969	0.000667688	0.000164617	0.000577558	0.00198995	0.125119	0.000247084	0.000133541	0.000251198	0.000587048	0.00036623	0.000454811
62.1734	7.17072E-05	0.000419908	0.0225889	0.000473876	6.85665E-05	0.000530617	0.000147401	0.000300822	0.00523071	0.0158976	0.00586849	0.0330958	0.00535899	4.10349E-05	0.000346221	0.00161598	0.000184491	0.000401601	1.87124	0.0189623	0.00246052	0.00029489	0.469337	0.000543832	0.000196462	0.00128576	0.00634441	0.0181803	0.002963	0.014252	0.000923623	0.000720405	0.0488694	0.00132013	0.842729	0.0657753	0.000551978	0.000329008	0.000680089	0.00016667	0.000587738	0.00203471	0.129227	0.000252405	0.000136701	0.000256982	0.000597825	0.000373186	0.000461654
62.1878	7.26195E-05	0.000429337	0.0230266	0.00048475	6.95357E-05	0.000542237	0.000149235	0.000307628	0.00528403	0.01651	0.00599108	0.0336712	0.00544584	4.22075E-05	0.00035332	0.00164201	0.000187947	0.000405214	1.93532	0.019323	0.00250727	0.000300807	0.47783	0.000555537	0.000202411	0.00130917	0.00646617	0.018498	0.00301664	0.0147793	0.000936743	0.000737305	0.051289	0.00133562	0.87955	0.0672925	0.000561565	0.000335183	0.000692708	0.00016876	0.000598103	0.00208046	0.133469	0.000257847	0.000139945	0.000262917	0.000608835	0.000380308	0.000468637
62.2022	7.35466E-05	0.00043899	0.0234727	0.000495868	7.05253E-05	0.000554133	0.000151098	0.000314602	0.00533815	0.017146	0.00611609	0.034255	0.00553439	4.3417E-05	0.000360583	0.00166867	0.000191475	0.000408865	2.00152	0.0196906	0.00255496	0.000306864	0.486469	0.000567555	0.000208553	0.00133298	0.00659031	0.0188203	0.00307122	0.015326	0.000950097	0.000754652	0.053828	0.00135142	0.917955	0.068844	0.000571353	0.000341498	0.000705546	0.000170886	0.000608655	0.00212724	0.137849	0.000263411	0.000143276	0.000269006	0.000620082	0.000387601	0.000475764
62.2166	7.44888E-05	0.000448874	0.0239271	0.000507236	7.15359E-05	0.000566312	0.00015299	0.00032175	0.00539306	0.0178063	0.00624354	0.0348473	0.00562467	4.46646E-05	0.000368012	0.00169599	0.00019508	0.000412554	2.06989	0.0200651	0.00260362	0.000313065	0.495256	0.000579896	0.000214892	0.00135721	0.00671688	0.0191474	0.00312675	0.0158926	0.000963688	0.000772458	0.0564922	0.00136753	0.958009	0.0704305	0.000581349	0.000347957	0.000718609	0.00017305	0.000619397	0.00217506	0.142373	0.000269102	0.000146695	0.000275253	0.000631573	0.000395071	0.000483038
62.231	7.54465E-05	0.000458992	0.0243902	0.000518859	7.25683E-05	0.000578781	0.000154912	0.000329076	0.00544879	0.0184919	0.00637349	0.0354482	0.00571673	4.59514E-05	0.000375613	0.00172397	0.000198762	0.000416282	2.14051	0.0204467	0.00265326	0.000319414	0.504194	0.000592569	0.000221436	0.00138186	0.00684591	0.0194793	0.00318325	0.01648	0.000977521	0.000790737	0.0592879	0.00138395	0.999782	0.072053	0.000591557	0.000354563	0.000731899	0.000175253	0.000630334	0.00222395	0.147044	0.000274921	0.000150206	0.000281664	0.000643313	0.000402722	0.000490463
62.2454	7.64199E-05	0.000469351	0.0248619	0.000530743	7.36229E-05	0.000591547	0.000156864	0.000336586	0.00550535	0.0192037	0.00650598	0.0360578	0.00581061	4.72789E-05	0.000383388	0.00175265	0.000202523	0.000420049	2.21344	0.0208354	0.00270391	0.000325914	0.513284	0.000605584	0.000228192	0.00140693	0.00697747	0.019816	0.00324072	0.0170889	0.000991603	0.000809503	0.0622215	0.00140071	1.04334	0.0737121	0.000601981	0.000361321	0.00074542	0.000177495	0.000641469	0.00227392	0.151868	0.000280873	0.00015381	0.000288244	0.000655307	0.000410559	0.000498043
62.2598	7.74094E-05	0.000479957	0.0253426	0.000542893	7.47005E-05	0.000604619	0.000158848	0.000344283	0.00556275	0.0199429	0.00664106	0.0366762	0.00590634	4.86483E-05	0.000391344	0.00178205	0.000206366	0.000423857	2.28875	0.0212315	0.00275558	0.00033257	0.52253	0.00061895	0.000235165	0.00143243	0.0071116	0.0201576	0.00329919	0.0177201	0.00100594	0.000828769	0.0652998	0.0014178	1.08877	0.0754086	0.000612629	0.000368234	0.000759175	0.000179778	0.000652804	0.00232501	0.156849	0.00028696	0.000157512	0.000294996	0.000667562	0.000418588	0.000505781
62.2742	7.84155E-05	0.000490815	0.0258322	0.000555314	7.58019E-05	0.000618002	0.000160864	0.000352174	0.00562102	0.0207103	0.00677877	0.0373033	0.00600398	5.00611E-05	0.000399483	0.00181218	0.000210291	0.000427707	2.36652	0.021635	0.0028083	0.000339386	0.531933	0.000632677	0.000242364	0.00145837	0.00724834	0.0205042	0.00335867	0.0183744	0.00102053	0.000848551	0.0685299	0.00143523	1.13614	0.0771435	0.000623505	0.000375307	0.000773168	0.000182102	0.000664345	0.00237723	0.161993	0.000293185	0.000161312	0.000301927	0.000680084	0.000426814	0.000513682
62.2885	7.94385E-05	0.000501932	0.0263311	0.000568013	7.69278E-05	0.000631706	0.000162913	0.000360263	0.00568017	0.0215071	0.00691917	0.0379394	0.00610355	5.15186E-05	0.000407811	0.00184307	0.000214302	0.000431599	2.4468	0.0220461	0.00286209	0.000346367	0.541496	0.000646776	0.000249794	0.00148475	0.00738776	0.0208557	0.00341918	0.0190526	0.00103539	0.000868863	0.0719192	0.00145302	1.18553	0.0789176	0.000634615	0.000382545	0.000787403	0.00018447	0.000676094	0.00243061	0.167304	0.000299551	0.000165215	0.000309041	0.000692879	0.000435242	0.000521749
62.3029	8.04788E-05	0.000513312	0.0268393	0.000580996	7.80788E-05	0.000645739	0.000164996	0.000368556	0.00574022	0.0223345	0.00706229	0.0385844	0.00620511	5.30225E-05	0.000416332	0.00187474	0.000218399	0.000435534	2.52969	0.0224648	0.00291697	0.000353516	0.551222	0.000661258	0.000257465	0.00151159	0.0075299	0.0212122	0.00348074	0.0197556	0.00105051	0.000889721	0.0754757	0.00147118	1.23702	0.0807317	0.000645964	0.000389951	0.000801884	0.000186881	0.000688055	0.00248518	0.172789	0.000306063	0.000169223	0.000316344	0.000705953	0.000443878	0.000529986
62.3172	8.15367E-05	0.000524964	0.027357	0.000594268	7.92559E-05	0.000660108	0.000167114	0.000377058	0.00580118	0.0231935	0.00720819	0.0392385	0.00630871	5.45741E-05	0.000425051	0.00190721	0.000222586	0.000439513	2.61525	0.0228914	0.00297297	0.000360839	0.561113	0.000676133	0.000265383	0.00153888	0.00767481	0.0215737	0.00354336	0.0204843	0.00106592	0.00091114	0.0792075	0.0014897	1.2907	0.0825867	0.000657559	0.000397531	0.000816613	0.000189338	0.000700232	0.00254096	0.178453	0.000312723	0.000173339	0.000323842	0.000719312	0.000452729	0.000538398
62.3315	8.26127E-05	0.000536892	0.0278844	0.000607835	8.04597E-05	0.000674823	0.000169268	0.000385775	0.00586307	0.0240854	0.00735692	0.0399017	0.00641438	5.61751E-05	0.000433974	0.00194052	0.000226863	0.000443537	2.70356	0.023326	0.00303011	0.000368341	0.571171	0.000691413	0.000273556	0.00156664	0.00782256	0.0219404	0.00360705	0.0212397	0.0010816	0.000933138	0.0831231	0.00150861	1.34667	0.0844836	0.000669407	0.000405288	0.000831596	0.000191841	0.000712628	0.00259797	0.184301	0.000319535	0.000177566	0.00033154	0.000732964	0.000461799	0.000546988
62.3458	8.37072E-05	0.000549103	0.0284216	0.000621703	8.16912E-05	0.000689892	0.000171459	0.000394713	0.0059259	0.0250114	0.00750853	0.0405741	0.00652217	5.78272E-05	0.000443104	0.00197468	0.000231234	0.000447607	2.7947	0.0237687	0.00308842	0.000376026	0.581399	0.00070711	0.000281993	0.00159487	0.00797318	0.0223122	0.00367184	0.0220227	0.00109757	0.00095573	0.0872318	0.00152792	1.405	0.0864232	0.000681512	0.000413229	0.000846836	0.000194392	0.000725249	0.00265625	0.190341	0.000326502	0.000181908	0.000339444	0.000746914	0.000471096	0.000555762
62.3601	8.48206E-05	0.000561605	0.0289689	0.00063588	8.29512E-05	0.000705325	0.000173687	0.000403878	0.0059897	0.0259729	0.00766307	0.0412557	0.00663214	5.9532E-05	0.000452448	0.00200972	0.0002357	0.000451724	2.88875	0.0242196	0.00314792	0.000383899	0.591799	0.000723235	0.000290701	0.00162358	0.00812675	0.0226892	0.00373775	0.0228342	0.00111384	0.000978934	0.0915428	0.00154763	1.46581	0.0884065	0.000693882	0.000421358	0.000862337	0.000196992	0.000738096	0.00271581	0.196577	0.000333629	0.000186367	0.000347561	0.00076117	0.000480627	0.000564724
62.3744	8.59534E-05	0.000574403	0.0295263	0.000650371	8.42405E-05	0.000721129	0.000175955	0.000413276	0.00605449	0.0269712	0.00782059	0.0419467	0.00674434	6.12914E-05	0.00046201	0.00204568	0.000240264	0.000455889	2.98579	0.0246789	0.00320863	0.000391966	0.602375	0.000739801	0.00029969	0.00165278	0.00828331	0.0230715	0.00380479	0.0236755	0.0011304	0.00100277	0.0960663	0.00156776	1.52919	0.0904345	0.000706524	0.000429681	0.000878102	0.000199642	0.000751176	0.0027767	0.203016	0.000340919	0.000190948	0.000355896	0.000775739	0.000490396	0.000573878
62.3886	8.71059E-05	0.000587505	0.0300941	0.000665183	8.55603E-05	0.000737315	0.000178263	0.000422914	0.00612028	0.0280076	0.00798115	0.0426471	0.00685881	6.3107E-05	0.000471797	0.00208257	0.000244928	0.000460103	3.08591	0.0251468	0.00327058	0.000400232	0.613128	0.00075682	0.000308969	0.00168246	0.00844293	0.023459	0.00387297	0.0245474	0.00114727	0.00102725	0.100812	0.00158831	1.59523	0.0925081	0.000719443	0.000438202	0.000894137	0.000202344	0.000764491	0.00283892	0.209665	0.000348376	0.000195652	0.000364457	0.000790629	0.000500412	0.00058323
62.4029	8.82787E-05	0.000600917	0.0306724	0.000680322	8.69112E-05	0.000753893	0.000180612	0.000432798	0.00618709	0.0290838	0.00814479	0.0433569	0.0069756	6.49808E-05	0.000481813	0.00212044	0.000249694	0.000464366	3.1892	0.0256233	0.0033338	0.000408702	0.624062	0.000774305	0.000318546	0.00171265	0.00860566	0.0238519	0.00394233	0.0254513	0.00116446	0.0010524	0.105792	0.0016093	1.66406	0.0946284	0.000732648	0.000446928	0.000910444	0.000205099	0.000778046	0.00290253	0.216531	0.000356003	0.000200485	0.000373251	0.000805845	0.000510681	0.000592783
62.4171	8.94723E-05	0.000614647	0.0312615	0.000695795	8.82945E-05	0.000770873	0.000183003	0.000442935	0.00625494	0.030201	0.00831158	0.0440762	0.00709477	6.69148E-05	0.000492064	0.0021593	0.000254565	0.000468681	3.29572	0.0261087	0.00339831	0.000417383	0.635179	0.000792269	0.000328431	0.00174335	0.00877156	0.0242501	0.00401287	0.0263881	0.00118197	0.00107824	0.111018	0.00163075	1.73578	0.0967963	0.000746146	0.000455864	0.000927028	0.000207909	0.000791845	0.00296753	0.22362	0.000363806	0.00020545	0.000382283	0.000821397	0.000521211	0.000602543
62.4313	9.0687E-05	0.000628702	0.0318614	0.00071161	8.97111E-05	0.000788264	0.000185438	0.000453331	0.00632384	0.0313611	0.00848157	0.0448052	0.00721638	6.89109E-05	0.000502557	0.00219919	0.000259543	0.000473048	3.40559	0.026603	0.00346414	0.00042628	0.646482	0.000810726	0.000338633	0.00177457	0.0089407	0.0246538	0.00408462	0.0273591	0.0011998	0.00110478	0.1165	0.00165266	1.8105	0.099013	0.000759943	0.000465016	0.000943894	0.000210774	0.000805892	0.00303397	0.23094	0.000371788	0.00021055	0.000391562	0.000837291	0.00053201	0.000612516
62.4455	9.19235E-05	0.00064309	0.0324724	0.000727772	9.1162E-05	0.000806077	0.000187917	0.000463994	0.00639383	0.0325655	0.00865482	0.0455438	0.00734047	7.09712E-05	0.000513297	0.00224014	0.000264632	0.000477469	3.51888	0.0271065	0.00353133	0.000435399	0.657973	0.000829691	0.000349163	0.0018063	0.00911314	0.0250629	0.0041576	0.0283656	0.00121797	0.00113206	0.122252	0.00167504	1.88835	0.10128	0.000774048	0.000474391	0.000961045	0.000213697	0.000820192	0.00310187	0.238498	0.000379953	0.00021579	0.000401095	0.000853535	0.000543084	0.000622706
62.4597	9.31821E-05	0.000657817	0.0330947	0.00074429	9.26483E-05	0.000824323	0.000190443	0.000474932	0.00646492	0.0338159	0.00883138	0.0462921	0.00746711	7.30979E-05	0.000524291	0.00228219	0.000269832	0.000481944	3.63569	0.0276192	0.00359989	0.000444746	0.669655	0.000849176	0.000360031	0.00183857	0.00928893	0.0254775	0.00423182	0.0294088	0.00123649	0.00116008	0.128287	0.00169792	1.96944	0.103597	0.000788468	0.000483994	0.000978486	0.000216679	0.000834749	0.00317127	0.246302	0.000388306	0.000221172	0.000410889	0.000870139	0.000554441	0.000633118
62.4738	9.44635E-05	0.000672893	0.0337285	0.00076117	9.41713E-05	0.000843013	0.000193016	0.000486152	0.00653714	0.0351141	0.0090113	0.0470502	0.00759635	7.52931E-05	0.000535544	0.00232537	0.000275148	0.000486474	3.75611	0.0281415	0.00366987	0.000454329	0.681531	0.000869198	0.000371247	0.00187138	0.00946815	0.0258976	0.00430731	0.0304901	0.00125535	0.00118888	0.13462	0.00172129	2.05391	0.105966	0.000803212	0.000493832	0.00099622	0.000219722	0.000849568	0.00324218	0.25436	0.000396852	0.000226702	0.000420953	0.000887109	0.000566091	0.000643759
62.4879	9.57682E-05	0.000688325	0.0343739	0.00077842	9.5732E-05	0.000862159	0.000195638	0.000497661	0.00661049	0.036462	0.00919466	0.0478181	0.00772825	7.75592E-05	0.000547064	0.00236972	0.000280581	0.000491061	3.88023	0.0286733	0.00374128	0.000464152	0.693605	0.00088977	0.000382823	0.00190473	0.00965087	0.0263233	0.00438408	0.0316108	0.00127458	0.00121846	0.141263	0.00174519	2.14189	0.108389	0.000818287	0.000503912	0.00101425	0.000222827	0.000864653	0.00331466	0.26268	0.000405594	0.000232384	0.000431295	0.000904454	0.000578041	0.000654633
62.502	9.70966E-05	0.00070412	0.0350311	0.000796047	9.73318E-05	0.000881771	0.00019831	0.000509468	0.006685	0.0378614	0.00938151	0.048596	0.00786288	7.98986E-05	0.000558856	0.00241527	0.000286136	0.000495707	4.00815	0.0292149	0.00381416	0.000474224	0.705878	0.000910909	0.000394768	0.00193864	0.00983714	0.0267546	0.00446216	0.0327724	0.00129417	0.00124887	0.148234	0.00176961	2.23351	0.110866	0.000833703	0.00051424	0.00103259	0.000225996	0.00088001	0.00338873	0.27127	0.000414538	0.000238221	0.000441924	0.000922183	0.0005903	0.000665747
62.5161	9.84494E-05	0.000720288	0.0357004	0.000814058	9.89717E-05	0.000901862	0.000201033	0.000521581	0.00676071	0.0393143	0.00957192	0.0493838	0.00800029	8.23136E-05	0.000570929	0.00246206	0.000291813	0.000500412	4.13997	0.0297664	0.00388854	0.000484552	0.718353	0.00093263	0.000407096	0.00197311	0.010027	0.0271916	0.00454157	0.0339764	0.00131413	0.00128012	0.155547	0.00179458	2.32891	0.113398	0.000849467	0.000524824	0.00105123	0.000229232	0.000895642	0.00346441	0.28014	0.000423688	0.000244219	0.000452847	0.000940304	0.000602877	0.000677107
62.5302	9.98272E-05	0.000736836	0.036382	0.000832462	0.000100653	0.000922444	0.00020381	0.000534008	0.00683761	0.0408228	0.00976593	0.0501816	0.00814055	8.48069E-05	0.000583288	0.00251013	0.000297617	0.000505177	4.27578	0.030328	0.00396445	0.000495142	0.731035	0.000954949	0.000419816	0.00200815	0.0102206	0.0276343	0.00462233	0.0352243	0.00133449	0.00131224	0.163219	0.00182011	2.42823	0.115987	0.000865589	0.000535672	0.00107019	0.000232534	0.000911554	0.00354176	0.289297	0.000433049	0.000250381	0.000464075	0.000958827	0.000615781	0.000688718
62.5443	0.00010123	0.000753773	0.037076	0.000851267	0.000102378	0.000943529	0.000206642	0.000546759	0.00691575	0.0423888	0.00996362	0.0509894	0.00828372	8.7381E-05	0.000595942	0.00255952	0.000303551	0.000510005	4.41567	0.0308999	0.00404193	0.000506001	0.743924	0.000977884	0.000432943	0.00204377	0.010418	0.0280828	0.00470446	0.0365177	0.00135523	0.00134524	0.171269	0.00184621	2.53164	0.118634	0.000882078	0.00054679	0.00108946	0.000235907	0.000927752	0.00362079	0.298752	0.000442627	0.000256713	0.000475617	0.00097776	0.000629021	0.000700587
62.5583	0.00010266	0.000771108	0.0377827	0.000870479	0.000104146	0.000965131	0.000209531	0.000559841	0.00699515	0.0440147	0.010165	0.0518074	0.00842987	9.00386E-05	0.000608897	0.00261027	0.000309617	0.000514896	4.55976	0.0314822	0.00412101	0.000517139	0.757025	0.00100145	0.000446486	0.00207997	0.0106192	0.028537	0.00478798	0.0378583	0.00137638	0.00137917	0.179714	0.00187291	2.63927	0.12134	0.000898944	0.000558186	0.00110905	0.000239351	0.000944241	0.00370155	0.308514	0.000452427	0.000263219	0.000487482	0.000997114	0.000642608	0.000712721
62.5723	0.000104116	0.000788849	0.0385022	0.000890108	0.000105961	0.000987263	0.000212477	0.000573265	0.00707582	0.0457028	0.0103703	0.0526356	0.00857907	9.27826E-05	0.00062216	0.00266244	0.000315818	0.000519852	4.70814	0.0320751	0.00420172	0.000528562	0.770341	0.00102567	0.000460461	0.00211678	0.0108243	0.0289971	0.00487292	0.0392477	0.00139793	0.00141404	0.188574	0.00190022	2.75129	0.124107	0.000916196	0.000569869	0.00112897	0.000242868	0.000961024	0.00378408	0.318592	0.000462453	0.000269905	0.000499681	0.0010169	0.000656551	0.000725125
62.5863	0.0001056	0.000807006	0.0392348	0.000910161	0.000107822	0.00100994	0.000215483	0.00058704	0.00715778	0.0474553	0.0105794	0.053474	0.00873138	9.56159E-05	0.000635741	0.00271605	0.000322159	0.000524874	4.86091	0.0326788	0.00428409	0.000540279	0.783874	0.00105055	0.000474878	0.00215418	0.0110334	0.029463	0.0049593	0.0406877	0.00141991	0.00144989	0.197869	0.00192815	2.86786	0.126936	0.000933844	0.000581847	0.00114922	0.000246461	0.000978109	0.00386839	0.328997	0.000472712	0.000276774	0.000512223	0.00103712	0.00067086	0.000737807
62.6002	0.000107111	0.000825588	0.0399807	0.000930647	0.000109733	0.00103317	0.000218551	0.000601175	0.00724108	0.0492747	0.0107924	0.0543226	0.00888689	9.85414E-05	0.000649646	0.00277116	0.000328642	0.000529964	5.01818	0.0332934	0.00436817	0.000552299	0.797628	0.00107612	0.000489753	0.0021922	0.0112466	0.0299349	0.00504714	0.0421803	0.00144233	0.00148674	0.20762	0.00195672	2.98916	0.129828	0.000951898	0.000594129	0.00116981	0.000250131	0.0009955	0.00395455	0.33974	0.000483209	0.000283833	0.00052512	0.00105779	0.000685547	0.000750773
62.6142	0.000108651	0.000844604	0.0407402	0.000951574	0.000111694	0.00105697	0.000221683	0.000615681	0.00732572	0.0511636	0.0110094	0.0551816	0.00904565	0.000101562	0.000663883	0.00282782	0.00033527	0.000535123	5.18003	0.0339192	0.00445399	0.000564629	0.811605	0.0011024	0.000505098	0.00223084	0.0114639	0.0304127	0.00513647	0.0437272	0.00146518	0.00152463	0.21785	0.00198595	3.11534	0.132784	0.000970369	0.000606722	0.00119074	0.000253882	0.0010132	0.00404257	0.350831	0.000493949	0.000291086	0.000538383	0.00107892	0.000700622	0.000764031
62.6281	0.000110221	0.000864064	0.0415134	0.000972951	0.000113707	0.00108136	0.00022488	0.000630568	0.00741174	0.0531247	0.0112306	0.0560509	0.00920774	0.000104682	0.000678462	0.00288608	0.000342048	0.000540354	5.34659	0.0345563	0.00454159	0.000577279	0.825809	0.0011294	0.000520927	0.00227011	0.0116854	0.0308964	0.00522732	0.0453304	0.00148849	0.00156358	0.228582	0.00201586	3.2466	0.135806	0.000989269	0.000619637	0.00121201	0.000257714	0.00103122	0.0041325	0.362281	0.000504938	0.00029854	0.000552022	0.00110053	0.000716096	0.000777587
62.642	0.000111821	0.000883977	0.0423005	0.000994786	0.000115773	0.00110635	0.000228145	0.000645846	0.00749916	0.0551606	0.0114558	0.0569307	0.00937325	0.000107903	0.000693391	0.00294598	0.000348978	0.000545657	5.51794	0.0352049	0.004631	0.000590258	0.840243	0.00115714	0.000537256	0.00231002	0.0119112	0.0313862	0.00531969	0.046992	0.00151226	0.00160362	0.239841	0.00204647	3.38311	0.138896	0.00100861	0.000632883	0.00123363	0.00026163	0.00104956	0.00422439	0.374102	0.000516183	0.000306199	0.00056605	0.00112261	0.000731981	0.000791449
62.6559	0.000113451	0.000904354	0.0431018	0.00101709	0.000117896	0.00113195	0.000231479	0.000661527	0.00758801	0.0572742	0.0116853	0.0578208	0.00954224	0.000111229	0.000708677	0.00300758	0.000356065	0.000551034	5.6942	0.0358652	0.00472226	0.000603575	0.85491	0.00118565	0.000554097	0.00235058	0.0121414	0.0318821	0.00541364	0.0487142	0.0015365	0.00164479	0.251651	0.0020778	3.52506	0.142054	0.00102839	0.000646469	0.00125561	0.000265634	0.00106823	0.00431826	0.386306	0.000527689	0.00031407	0.000580479	0.00114518	0.000748288	0.000805626
62.6697	0.000115114	0.000925204	0.0439176	0.00103987	0.000120075	0.00115819	0.000234885	0.000677622	0.00767831	0.0594685	0.011919	0.0587215	0.0097148	0.000114665	0.000724331	0.00307094	0.000363312	0.000556487	5.87546	0.0365373	0.00481541	0.000617241	0.869814	0.00121494	0.000571468	0.00239179	0.0123761	0.0323841	0.00550916	0.050499	0.00156123	0.00168713	0.26404	0.00210986	3.67264	0.145283	0.00104865	0.000660406	0.00127795	0.000269726	0.00108723	0.00441416	0.398904	0.000539463	0.000322158	0.000595322	0.00116826	0.000765031	0.000820123
62.6836	0.000116808	0.000946538	0.044748	0.00106313	0.000122314	0.00118507	0.000238365	0.000694141	0.00777008	0.0617466	0.0121571	0.0596328	0.009891	0.000118213	0.000740362	0.0031361	0.000370723	0.000562017	6.06183	0.0372215	0.0049105	0.000631265	0.884956	0.00124503	0.000589382	0.00243367	0.0126153	0.0328922	0.00560631	0.0523488	0.00158646	0.00173066	0.277037	0.00214269	3.82604	0.148583	0.00106937	0.000674703	0.00130065	0.00027391	0.00110657	0.00451212	0.411909	0.000551511	0.00033047	0.000610591	0.00119185	0.000782222	0.00083495
62.6974	0.000118536	0.000968365	0.0455933	0.00108689	0.000124615	0.00121262	0.000241922	0.000711098	0.00786337	0.0641116	0.0123996	0.0605546	0.0100709	0.000121877	0.000756778	0.00320314	0.000378302	0.000567627	6.25341	0.037918	0.00500756	0.000645658	0.900342	0.00127596	0.000607856	0.00247622	0.0128592	0.0334064	0.00570509	0.0542659	0.0016122	0.00177542	0.290669	0.00217629	3.98548	0.151957	0.00109058	0.000689372	0.00132373	0.000278188	0.00112626	0.0046122	0.425335	0.000563839	0.000339011	0.0006263	0.00121597	0.000799874	0.000850115
62.7111	0.000120297	0.000990697	0.0464537	0.00111115	0.000126978	0.00124085	0.000245557	0.000728504	0.00795819	0.0665668	0.0126467	0.061487	0.0102547	0.000125661	0.00077359	0.0032721	0.000386052	0.000573319	6.45029	0.0386269	0.00510664	0.000660431	0.915974	0.00130773	0.000626906	0.00251946	0.0131078	0.0339269	0.00580554	0.0562528	0.00163846	0.00182145	0.30497	0.00221069	4.15115	0.155406	0.00111229	0.000704423	0.00134718	0.000282563	0.0011463	0.00471443	0.439195	0.000576455	0.000347788	0.000642463	0.00124062	0.000817999	0.000865626
62.7249	0.000122093	0.00101354	0.0473295	0.00113592	0.000129407	0.00126977	0.000249273	0.000746371	0.00805458	0.0691157	0.0128983	0.06243	0.0104423	0.00012957	0.000790807	0.00334305	0.000393979	0.000579093	6.65259	0.0393485	0.00520777	0.000675594	0.931856	0.00134037	0.000646549	0.0025634	0.0133612	0.0344537	0.00590769	0.058312	0.00166526	0.00186879	0.31997	0.00224591	4.32326	0.158931	0.00113451	0.000719868	0.00137102	0.000287037	0.0011667	0.00481886	0.453502	0.000589365	0.000356807	0.000659094	0.00126582	0.000836613	0.000881492
62.7386	0.000123925	0.00103692	0.0482209	0.00116122	0.000131904	0.00129942	0.000253073	0.000764713	0.00815256	0.0717618	0.0131546	0.0633837	0.0106339	0.000133607	0.00080844	0.00341606	0.000402086	0.000584952	6.86039	0.0400829	0.00531101	0.00069116	0.94799	0.00137391	0.0006668	0.00260803	0.0136195	0.0349867	0.00601156	0.0604461	0.00169261	0.00191747	0.335705	0.00228198	4.50203	0.162535	0.00115726	0.000735719	0.00139524	0.000291614	0.00118746	0.00492553	0.46827	0.000602576	0.000366075	0.000676207	0.00129159	0.000855729	0.000897721
62.7523	0.000125793	0.00106083	0.0491282	0.00118705	0.00013447	0.00132979	0.000256959	0.000783542	0.00825217	0.0745088	0.0134156	0.0643481	0.0108296	0.000137776	0.000826499	0.00349119	0.000410378	0.000590899	7.0738	0.0408304	0.0054164	0.000707139	0.96438	0.00140837	0.000687678	0.00265339	0.0138828	0.0355261	0.00611719	0.0626578	0.00172052	0.00196755	0.352208	0.00231892	4.68768	0.166218	0.00118055	0.000751986	0.00141986	0.000296296	0.00120859	0.00503448	0.483515	0.000616095	0.000375599	0.000693819	0.00131793	0.000875361	0.000914323
62.766	0.000127698	0.00108529	0.0500515	0.00121342	0.000137109	0.00136092	0.000260935	0.000802873	0.00835343	0.0773605	0.0136814	0.0653233	0.0110295	0.000142083	0.000844994	0.0035685	0.000418859	0.000596934	7.29291	0.0415911	0.00552398	0.000723544	0.98103	0.00144376	0.000709201	0.00269946	0.0141511	0.0360718	0.0062246	0.0649499	0.00174901	0.00201905	0.369519	0.00235675	4.88042	0.169983	0.00120439	0.000768684	0.00144487	0.000301086	0.00123009	0.00514576	0.499251	0.000629931	0.000385386	0.000711944	0.00134486	0.000895525	0.000931306
62.7797	0.000129642	0.00111031	0.0509913	0.00124034	0.000139823	0.00139282	0.000265002	0.000822718	0.00845637	0.080321	0.0139521	0.0663092	0.0112336	0.000146532	0.000863936	0.00364807	0.000427534	0.000603061	7.51781	0.0423653	0.0056338	0.000740388	0.997943	0.00148013	0.000731385	0.00274627	0.0144247	0.0366239	0.00633383	0.0673254	0.00177809	0.00207202	0.387675	0.00239551	5.08049	0.173831	0.0012288	0.000785824	0.00147029	0.000305987	0.00125198	0.00525941	0.515495	0.000644089	0.000395442	0.0007306	0.00137239	0.000916236	0.000948681
62.7933	0.000131625	0.0011359	0.0519477	0.00126782	0.000142614	0.00142551	0.000269165	0.000843093	0.00856102	0.0833943	0.0142278	0.067306	0.0114421	0.000151127	0.000883336	0.00372998	0.000436407	0.000609281	7.74861	0.0431531	0.0057459	0.000757682	1.01512	0.00151748	0.00075425	0.00279382	0.0147036	0.0371825	0.0064449	0.0697872	0.00180777	0.0021265	0.406718	0.00243521	5.2881	0.177764	0.00125379	0.000803421	0.00149613	0.000311003	0.00127426	0.00537548	0.53226	0.000658578	0.000405776	0.000749803	0.00140054	0.00093751	0.000966457
62.8069	0.000133648	0.00116207	0.052921	0.00129588	0.000145485	0.00145901	0.000273425	0.000864012	0.00866743	0.0865848	0.0145085	0.0683135	0.011655	0.000155874	0.000903206	0.00381428	0.000445483	0.000615596	7.98538	0.0439548	0.00586034	0.000775442	1.03257	0.00155585	0.000777813	0.00284212	0.0149878	0.0377475	0.00655785	0.0723385	0.00183808	0.00218255	0.42669	0.00247588	5.5035	0.181785	0.00127938	0.000821486	0.00152237	0.000316137	0.00129694	0.00549403	0.549566	0.000673406	0.000416395	0.000769569	0.00142931	0.000959364	0.000984644
62.8205	0.000135712	0.00118884	0.0539114	0.00132451	0.000148438	0.00149334	0.000277787	0.000885489	0.00877561	0.0898969	0.0147944	0.0693319	0.0118725	0.000160778	0.000923557	0.00390107	0.000454767	0.000622009	8.22821	0.0447706	0.00597717	0.000793679	1.0503	0.00159526	0.000802095	0.00289119	0.0152775	0.038319	0.00667271	0.0749825	0.00186903	0.00224021	0.447637	0.00251755	5.72692	0.185893	0.00130559	0.000840035	0.00154904	0.000321391	0.00132002	0.00561508	0.567427	0.00068858	0.000427305	0.000789918	0.00145872	0.000981813	0.00100325
62.834	0.000137818	0.00121622	0.0549193	0.00135374	0.000151477	0.00152853	0.000282253	0.000907541	0.0088856	0.0933351	0.0150855	0.0703611	0.0120946	0.000165843	0.000944402	0.00399041	0.000464265	0.000628522	8.4772	0.0456007	0.00609644	0.000812409	1.0683	0.00163574	0.000827113	0.00294103	0.0155728	0.0388971	0.00678951	0.0777225	0.00190063	0.00229952	0.469604	0.00256025	5.95859	0.190093	0.00133242	0.000859082	0.00157614	0.00032677	0.00134351	0.00573871	0.585863	0.00070411	0.000438516	0.000810867	0.00148879	0.00100488	0.00102229
62.8475	0.000139967	0.00124422	0.0559448	0.00138357	0.000154604	0.00156459	0.000286826	0.000930183	0.00899744	0.0969043	0.0153819	0.0714013	0.0123215	0.000171076	0.000965751	0.00408239	0.000473981	0.000635138	8.73241	0.0464453	0.00621819	0.000831646	1.08658	0.00167732	0.00085289	0.00299166	0.0158738	0.0394817	0.00690828	0.0805621	0.0019329	0.00236054	0.492643	0.002604	6.19876	0.194385	0.00135991	0.000878642	0.00160368	0.000332277	0.00136741	0.00586495	0.60489	0.000720003	0.000450035	0.000832435	0.00151954	0.00102857	0.00104177
62.861	0.000142161	0.00127284	0.0569883	0.00141402	0.000157822	0.00160154	0.000291511	0.000953432	0.00911116	0.100609	0.0156837	0.0724523	0.0125532	0.000176482	0.000987619	0.0041771	0.00048392	0.000641858	8.99393	0.0473047	0.00634248	0.000851405	1.10514	0.00172002	0.000879443	0.00304308	0.0161806	0.040073	0.00702907	0.0835048	0.00196585	0.00242331	0.516803	0.00264885	6.44765	0.198771	0.00138805	0.000898731	0.00163165	0.000337915	0.00139175	0.00599385	0.624528	0.000736267	0.000461871	0.000854643	0.00155096	0.00105291	0.00106171
62.8745	0.000144399	0.00130212	0.05805	0.00144509	0.000161135	0.0016394	0.000296311	0.000977303	0.0092268	0.104456	0.015991	0.0735142	0.0127899	0.000182067	0.00101002	0.00427461	0.000494089	0.000648685	9.26182	0.048179	0.00646937	0.000871701	1.124	0.00176387	0.000906794	0.00309531	0.0164932	0.0406709	0.0071519	0.0865543	0.00199952	0.0024879	0.542139	0.00269481	6.70553	0.203254	0.00141688	0.000919363	0.00166007	0.000343688	0.00141651	0.00612547	0.644795	0.000752913	0.000474031	0.000877509	0.00158309	0.00107792	0.00108211
62.8879	0.000146685	0.00133205	0.0591303	0.00147679	0.000164546	0.00167821	0.00030123	0.00100181	0.00934438	0.108448	0.0163039	0.0745871	0.0130317	0.000187837	0.00103296	0.00437502	0.000504492	0.000655623	9.53617	0.0490685	0.0065989	0.000892551	1.14314	0.0018089	0.000934963	0.00314836	0.0168119	0.0412755	0.00727682	0.0897145	0.0020339	0.00255435	0.568707	0.00274191	6.97261	0.207836	0.00144641	0.000940556	0.00168895	0.000349601	0.00144172	0.00625986	0.665711	0.000769947	0.000486524	0.000901056	0.00161594	0.00110362	0.00110299
62.9014	0.000149017	0.00136265	0.0602293	0.00150914	0.000168057	0.00171798	0.000306271	0.00102698	0.00946395	0.112593	0.0166224	0.0756709	0.0132786	0.000193799	0.00105645	0.00447842	0.000515135	0.000662672	9.81702	0.0499733	0.00673114	0.00091397	1.16258	0.00185513	0.000963971	0.00320223	0.0171367	0.0418868	0.00740385	0.0929894	0.00206903	0.00262272	0.596566	0.0027902	7.24916	0.212518	0.00147665	0.000962326	0.00171828	0.000355657	0.00146737	0.00639706	0.687297	0.000787381	0.000499359	0.000925304	0.00164952	0.00113002	0.00112435
62.9147	0.000151399	0.00139393	0.0613474	0.00154214	0.000171673	0.00175874	0.000311439	0.00105282	0.00958554	0.116895	0.0169467	0.0767657	0.0135308	0.000199958	0.00108052	0.00458489	0.000526025	0.000669837	10.1045	0.0508938	0.00686615	0.000935976	1.18232	0.00190261	0.000993841	0.00325694	0.0174678	0.0425049	0.00753304	0.0963832	0.00210493	0.00269308	0.625778	0.00283971	7.5354	0.217302	0.00150764	0.00098469	0.00174808	0.00036186	0.00149347	0.00653714	0.709573	0.000805222	0.000512545	0.000950276	0.00168385	0.00115715	0.00114622
62.9281	0.00015383	0.00142592	0.0624849	0.00157582	0.000175398	0.0018005	0.000316738	0.00107936	0.00970919	0.121362	0.0172768	0.0778715	0.0137885	0.000206321	0.00110517	0.00469455	0.000537167	0.00067712	10.3985	0.0518302	0.00700397	0.000958586	1.20236	0.00195134	0.00102459	0.0033125	0.0178051	0.0431297	0.00766443	0.0999001	0.0021416	0.00276547	0.656408	0.00289046	7.83158	0.222192	0.00153937	0.00100767	0.00177836	0.000368215	0.00152004	0.00668015	0.73256	0.000823481	0.00052609	0.000975994	0.00171894	0.00118503	0.0011686
62.9414	0.000156313	0.00145861	0.063642	0.00161017	0.000179234	0.0018433	0.000322171	0.00110661	0.00983493	0.125998	0.0176129	0.0789882	0.0140517	0.000212896	0.00113042	0.00480747	0.000548567	0.000684523	10.6992	0.0527826	0.00714468	0.000981818	1.22271	0.00200138	0.00105625	0.00336893	0.018149	0.0437614	0.00779805	0.103545	0.00217907	0.00283997	0.688522	0.0029425	8.13794	0.227188	0.00157189	0.00103128	0.00180911	0.000374725	0.00154709	0.00682614	0.756282	0.000842167	0.000540005	0.00100248	0.00175482	0.00121368	0.0011915
62.9547	0.000158848	0.00149202	0.0648191	0.00164521	0.000183185	0.00188716	0.000327745	0.00113458	0.00996281	0.13081	0.0179551	0.0801159	0.0143205	0.000219689	0.00115628	0.00492377	0.000560232	0.00069205	11.0067	0.0537514	0.00728833	0.00100569	1.24337	0.00205274	0.00108883	0.00342622	0.0184994	0.0443999	0.00793394	0.107321	0.00221737	0.00291663	0.722193	0.00299586	8.45471	0.232294	0.0016052	0.00105553	0.00184035	0.000381395	0.00157461	0.00697516	0.78076	0.00086129	0.000554298	0.00102976	0.0017915	0.00124312	0.00121494
62.968	0.000161437	0.00152618	0.0660164	0.00168095	0.000187257	0.0019321	0.000333463	0.00116331	0.0100929	0.135805	0.0183033	0.0812546	0.0145951	0.000226707	0.00118277	0.00504355	0.000572168	0.000699704	11.3209	0.0547367	0.00743498	0.00103022	1.26434	0.00210546	0.00112237	0.00348441	0.0188566	0.0450453	0.00807216	0.111235	0.00225651	0.00299553	0.757493	0.00305058	8.78211	0.237511	0.00163933	0.00108046	0.00187208	0.00038823	0.00160261	0.00712728	0.806018	0.00088086	0.000568979	0.00105786	0.00182899	0.00127337	0.00123894
62.9813	0.000164081	0.00156108	0.0672343	0.0017174	0.000191452	0.00197816	0.00033933	0.00119281	0.0102251	0.140991	0.0186578	0.0824042	0.0148756	0.00023396	0.0012099	0.00516691	0.000584381	0.000707487	11.6418	0.0557388	0.0075847	0.00105544	1.28563	0.00215957	0.00115687	0.00354348	0.0192205	0.0456976	0.00821273	0.11529	0.00229652	0.00307672	0.7945	0.00310669	9.12038	0.242842	0.0016743	0.00110608	0.00190432	0.000395235	0.00163112	0.00728255	0.83208	0.000900887	0.000584058	0.00108681	0.00186732	0.00130446	0.0012635
62.9945	0.000166782	0.00159675	0.0684729	0.00175458	0.000195776	0.00202535	0.000345351	0.0012231	0.0103596	0.146373	0.0190186	0.0835649	0.015162	0.000241453	0.00123768	0.00529397	0.000596879	0.000715402	11.9696	0.0567578	0.00773755	0.00108135	1.30724	0.0022151	0.00119237	0.00360347	0.0195914	0.0463569	0.0083557	0.119492	0.00233741	0.00316028	0.833295	0.00316424	9.46973	0.248289	0.00171013	0.0011324	0.00193706	0.000402413	0.00166013	0.00744104	0.858971	0.000921383	0.000599545	0.00111663	0.00190651	0.00133641	0.00128864
63.0077	0.00016954	0.0016332	0.0697328	0.00179249	0.000200232	0.0020737	0.000351532	0.0012542	0.0104964	0.15196	0.0193859	0.0847366	0.0154547	0.000249196	0.00126614	0.00542483	0.000609669	0.000723454	12.3042	0.0577942	0.0078936	0.00110798	1.32918	0.00227208	0.00122889	0.00366438	0.0199694	0.0470232	0.00850112	0.123847	0.00237922	0.00324628	0.873962	0.00322327	9.83039	0.253854	0.00174684	0.00115946	0.00197031	0.000409771	0.00168965	0.00760278	0.886716	0.000942357	0.00061545	0.00114734	0.00194657	0.00136924	0.00131438
63.0208	0.000172358	0.00167045	0.071014	0.00183115	0.000204825	0.00212325	0.000357877	0.00128613	0.0106356	0.157759	0.0197597	0.0859192	0.0157536	0.000257197	0.00129529	0.0055596	0.000622757	0.000731645	12.6456	0.058848	0.00805291	0.00113536	1.35145	0.00233055	0.00126645	0.00372622	0.0203546	0.0476965	0.00864903	0.128359	0.00242196	0.0033348	0.916589	0.00328381	10.2025	0.259541	0.00178446	0.00118727	0.00200409	0.000417314	0.0017197	0.00776786	0.915341	0.00096382	0.000631784	0.00117898	0.00198751	0.00140298	0.00134072
63.034	0.000175237	0.0017085	0.072317	0.00187056	0.000209561	0.00217401	0.000364392	0.00131891	0.0107771	0.163778	0.0201401	0.0871128	0.0160589	0.000265465	0.00132514	0.00569841	0.000636151	0.000739978	12.9939	0.0599196	0.00821556	0.0011635	1.37405	0.00239054	0.00130508	0.003789	0.0207471	0.0483769	0.00879947	0.133035	0.00246566	0.00342591	0.961269	0.00334592	10.5864	0.265351	0.00182301	0.00121586	0.00203839	0.000425045	0.00175028	0.00793632	0.944874	0.000985784	0.000648557	0.00121158	0.00202937	0.00143766	0.00136769
63.0471	0.000178179	0.00174738	0.0736421	0.00191075	0.000214443	0.00222602	0.000371084	0.00135257	0.010921	0.170026	0.0205273	0.0883175	0.0163707	0.000274008	0.00135571	0.00584137	0.000649859	0.000748457	13.3489	0.0610091	0.0083816	0.00119242	1.39698	0.00245207	0.00134479	0.00385274	0.021147	0.0490643	0.0089525	0.137879	0.00251035	0.0035197	1.0081	0.00340964	10.9822	0.271287	0.00186251	0.00124525	0.00207323	0.000432972	0.00178139	0.00810823	0.975342	0.00100826	0.000665779	0.00124516	0.00207216	0.00147329	0.0013953
63.0602	0.000181184	0.00178709	0.0749895	0.00195172	0.000219477	0.0022793	0.000377957	0.00138713	0.0110674	0.176511	0.0209213	0.0895331	0.0166892	0.000282837	0.00138702	0.0059886	0.000663887	0.000757086	13.7108	0.0621169	0.00855113	0.00122216	1.42026	0.0025152	0.00138562	0.00391745	0.0215546	0.0497589	0.00910817	0.1429	0.00255605	0.00361623	1.05718	0.003475	11.39	0.277352	0.001903	0.00127546	0.00210861	0.0004411	0.00181306	0.00828366	1.00677	0.00103126	0.000683462	0.00127975	0.00211591	0.00150992	0.00142356
63.0732	0.000184255	0.00182765	0.0763597	0.00199348	0.000224669	0.00233389	0.000385019	0.00142261	0.0112164	0.183243	0.0213223	0.0907596	0.0170145	0.000291959	0.00141908	0.00614023	0.000678244	0.000765868	14.0794	0.0632431	0.0087242	0.00125273	1.44388	0.00257994	0.00142759	0.00398315	0.0219699	0.0504607	0.00926652	0.148101	0.00260278	0.0037156	1.10861	0.00354207	11.81	0.283548	0.00194448	0.00130651	0.00214455	0.000449434	0.00184529	0.00846265	1.0392	0.00105479	0.000701617	0.00131539	0.00216062	0.00154756	0.0014525
63.0862	0.000187393	0.00186909	0.0777528	0.00203605	0.000230024	0.00238982	0.000392275	0.00145903	0.0113678	0.190229	0.0217303	0.0919971	0.0173467	0.000301387	0.00145191	0.00629639	0.000692939	0.000774806	14.4548	0.064388	0.00890089	0.00128417	1.46786	0.00264634	0.00147072	0.00404984	0.022393	0.0511696	0.0094276	0.153491	0.00265058	0.0038179	1.16251	0.00361088	12.2425	0.289878	0.001987	0.00133844	0.00218104	0.000457979	0.00187809	0.00864528	1.07265	0.00107887	0.000720255	0.00135211	0.00220633	0.00158623	0.00148212
63.0992	0.000190601	0.0019114	0.0791692	0.00207943	0.000235548	0.0024471	0.000399732	0.00149642	0.0115219	0.197481	0.0221455	0.0932456	0.0176861	0.000311129	0.00148553	0.00645719	0.000707978	0.000783906	14.8368	0.0655519	0.00908128	0.00131648	1.49218	0.00271442	0.00151504	0.00411754	0.0228242	0.0518858	0.00959146	0.159076	0.00269946	0.00392321	1.21898	0.00368148	12.6874	0.296344	0.00203058	0.00137127	0.0022181	0.000466744	0.00191147	0.00883162	1.10715	0.00110351	0.000739388	0.00138993	0.00225305	0.00162598	0.00151245
63.1122	0.000193879	0.00195461	0.0806092	0.00212365	0.000241246	0.00250578	0.000407398	0.0015348	0.0116786	0.205007	0.0225679	0.094505	0.0180326	0.000321197	0.00151996	0.00662278	0.000723371	0.000793169	15.2255	0.0667349	0.00926544	0.00134971	1.51687	0.00278423	0.00156057	0.00418626	0.0232635	0.0526092	0.00975817	0.164863	0.00274947	0.00403162	1.27816	0.00375393	13.145	0.30295	0.00207525	0.00140503	0.00225573	0.000475732	0.00194543	0.00902171	1.14273	0.00112872	0.000759027	0.0014289	0.00230081	0.00166683	0.0015435
63.1251	0.00019723	0.00199874	0.0820732	0.0021687	0.000247124	0.00256588	0.000415279	0.00157419	0.011838	0.212819	0.0229978	0.0957754	0.0183866	0.000331602	0.00155521	0.00679329	0.000739127	0.000802602	15.6207	0.0679374	0.00945345	0.00138388	1.54191	0.0028558	0.00160733	0.00425602	0.0237111	0.05334	0.00992777	0.170859	0.00280063	0.00414324	1.34015	0.00382828	13.6153	0.309698	0.00212102	0.00143973	0.00229395	0.000484952	0.00198	0.00921564	1.17944	0.00115451	0.000779183	0.00146905	0.00234963	0.00170881	0.0015753
63.138	0.000200655	0.00204379	0.0835615	0.00221461	0.00025319	0.00262744	0.000423383	0.00161462	0.0120001	0.220927	0.0234351	0.0970566	0.018748	0.000342354	0.00159131	0.00696886	0.000755254	0.000812207	16.0225	0.0691595	0.0096454	0.00141902	1.56732	0.00292916	0.00165536	0.00432682	0.0241671	0.054078	0.0101003	0.177071	0.00285296	0.00425815	1.4051	0.00390458	14.0985	0.316591	0.00216794	0.00147542	0.00233275	0.000494409	0.00201518	0.00941347	1.21729	0.0011809	0.00079987	0.00151041	0.00239953	0.00175195	0.00160785
63.1509	0.000204157	0.00208978	0.0850744	0.00226139	0.000259449	0.00269048	0.000431717	0.00165612	0.012165	0.229342	0.0238801	0.0983488	0.0191172	0.000353466	0.00162826	0.00714961	0.000771761	0.000821989	16.4306	0.0704016	0.00984136	0.00145516	1.5931	0.00300434	0.00170467	0.00439869	0.0246317	0.0548235	0.0102759	0.183508	0.0029065	0.00437646	1.47314	0.00398289	14.5945	0.323633	0.00221603	0.00151212	0.00237215	0.00050411	0.00205098	0.00961527	1.25633	0.0012079	0.000821099	0.00155302	0.00245053	0.00179627	0.00164118
63.1637	0.000207737	0.00213673	0.0866121	0.00230904	0.000265909	0.00275503	0.000440289	0.0016987	0.0123327	0.238075	0.0243328	0.0996518	0.0194941	0.00036495	0.00166609	0.0073357	0.000788658	0.000831952	16.845	0.0716639	0.0100414	0.00149232	1.61925	0.00308139	0.00175528	0.00447163	0.025105	0.0555763	0.0104545	0.190177	0.00296127	0.00449828	1.5444	0.00406326	15.1035	0.330825	0.00226532	0.00154985	0.00241215	0.000514063	0.00208741	0.00982109	1.2966	0.00123552	0.000842882	0.00159692	0.00250266	0.00184182	0.00167531
63.1765	0.000211398	0.00218466	0.0881751	0.00235758	0.000272576	0.00282114	0.000449108	0.0017424	0.0125033	0.247139	0.0247934	0.100966	0.019879	0.000376818	0.00170482	0.00752726	0.000805955	0.0008421	17.2657	0.0729466	0.0102456	0.00153053	1.64578	0.00316034	0.00180723	0.00454567	0.0255872	0.0563366	0.0106362	0.197086	0.00301732	0.00462371	1.61904	0.00414575	15.6255	0.338171	0.00231584	0.00158866	0.00245277	0.000524274	0.00212448	0.010031	1.33812	0.00126377	0.000865233	0.00164214	0.00255595	0.00188863	0.00171026
63.1893	0.00021514	0.00223358	0.0897637	0.00240702	0.000279459	0.00288882	0.000458182	0.00178724	0.0126769	0.256546	0.0252619	0.10229	0.0202721	0.000389084	0.00174446	0.00772444	0.00082366	0.000852439	17.6924	0.0742499	0.0104542	0.00156984	1.67269	0.00324122	0.00186054	0.00462081	0.0260784	0.0571043	0.0108211	0.204245	0.00307467	0.00475286	1.69721	0.00423042	16.1604	0.345675	0.00236763	0.00162857	0.00249401	0.000534751	0.00216221	0.0102451	1.38093	0.00129267	0.000888163	0.00168873	0.00261041	0.00193672	0.00174604
63.2021	0.000218968	0.0022835	0.0913782	0.00245738	0.000286563	0.00295811	0.00046752	0.00183324	0.0128534	0.266309	0.0257385	0.103626	0.0206734	0.00040176	0.00178504	0.00792738	0.000841785	0.000862972	18.125	0.0755742	0.010667	0.00161026	1.69998	0.00332407	0.00191523	0.00469707	0.0265788	0.0578796	0.0110093	0.211662	0.00313335	0.00488585	1.77906	0.00431733	16.7083	0.353338	0.00242071	0.00166961	0.00253588	0.000545501	0.0022006	0.0104635	1.42508	0.00132223	0.000911685	0.00173672	0.00266608	0.00198613	0.00178269
63.2148	0.000222882	0.00233444	0.0930189	0.00250866	0.000293898	0.00302905	0.000477131	0.00188044	0.013033	0.276441	0.0262233	0.104972	0.0210832	0.000414861	0.00182658	0.00813624	0.000860339	0.000873705	18.5635	0.0769196	0.0108843	0.00165184	1.72767	0.00340893	0.00197133	0.00477446	0.0270886	0.0586624	0.0112008	0.219346	0.00319339	0.0050228	1.86477	0.00440654	17.269	0.361165	0.00247511	0.00171181	0.00257839	0.000556532	0.00223967	0.0106861	1.4706	0.00135246	0.000935814	0.00178615	0.00272297	0.00203689	0.00182021
63.2275	0.000226885	0.00238642	0.0946861	0.00256087	0.000301471	0.00310165	0.000487025	0.00192885	0.0132156	0.286955	0.0267164	0.106329	0.0215016	0.000428401	0.00186909	0.00835115	0.000879332	0.000884642	19.0076	0.0782865	0.0111062	0.0016946	1.75575	0.00349583	0.00202886	0.004853	0.0276078	0.0594528	0.0113956	0.227307	0.00325484	0.00516382	1.9545	0.00449812	17.8426	0.369159	0.00253088	0.00175521	0.00262155	0.000567852	0.00227943	0.0109132	1.51753	0.00138339	0.000960561	0.00183707	0.00278112	0.00208904	0.00185863
63.2401	0.000230979	0.00243944	0.0963802	0.00261404	0.000309291	0.00317597	0.000497211	0.00197851	0.0134014	0.297867	0.0272179	0.107697	0.0219287	0.000442395	0.00191259	0.00857228	0.000898777	0.000895788	19.4573	0.079675	0.0113326	0.00173859	1.78422	0.0035848	0.00208784	0.0049327	0.0281367	0.0602508	0.0115939	0.235555	0.00331773	0.00530905	2.04844	0.00459213	18.4288	0.377323	0.00258804	0.00179985	0.00266536	0.00057947	0.00231989	0.0111447	1.56592	0.00141501	0.00098594	0.00188951	0.00284055	0.00214262	0.00189798
63.2528	0.000235167	0.00249354	0.0981015	0.00266817	0.000317367	0.00325202	0.0005077	0.00202943	0.0135904	0.309191	0.0277281	0.109076	0.0223648	0.000456857	0.0019571	0.00879978	0.000918684	0.000907149	19.9122	0.0810854	0.0115638	0.00178384	1.8131	0.00367589	0.00214829	0.00501358	0.0286754	0.0610565	0.0117957	0.244099	0.00338208	0.00545861	2.14676	0.00468864	19.0276	0.38566	0.00264662	0.00184576	0.00270983	0.000591394	0.00236106	0.0113807	1.6158	0.00144735	0.00101196	0.00194353	0.00290129	0.00219765	0.00193828
63.2654	0.000239451	0.00254872	0.0998503	0.00272327	0.000325707	0.00332984	0.000518502	0.00208166	0.0137826	0.320942	0.0282469	0.110465	0.02281	0.000471805	0.00200265	0.00903379	0.000939063	0.000918729	20.3723	0.0825179	0.0117998	0.00183038	1.84238	0.00376913	0.00221025	0.00509566	0.0292241	0.0618699	0.0120011	0.252951	0.00344794	0.00561263	2.24967	0.00478773	19.6388	0.394173	0.00270668	0.00189297	0.00275498	0.000603632	0.00240295	0.0116213	1.66722	0.00148042	0.00103865	0.00199916	0.00296336	0.00225419	0.00197954
63.278	0.000243834	0.00260499	0.101627	0.00277936	0.000334322	0.00340946	0.000529628	0.00213521	0.0139781	0.333137	0.0287745	0.111865	0.0232644	0.000487254	0.00204925	0.00927447	0.000959928	0.000930534	20.8373	0.0839728	0.0120408	0.00187825	1.87207	0.00386455	0.00227372	0.00517894	0.0297829	0.0626909	0.0122102	0.262122	0.00351534	0.00577127	2.35736	0.00488945	20.2622	0.402867	0.00276823	0.00194152	0.00280081	0.000616193	0.00244559	0.0118667	1.72022	0.00151423	0.00106601	0.00205644	0.0030268	0.00231225	0.0020218
63.2905	0.000248318	0.00266238	0.103432	0.00283644	0.00034322	0.00349092	0.000541091	0.00219011	0.014177	0.345791	0.0293111	0.113276	0.0237282	0.000503221	0.00209693	0.00952198	0.000981289	0.00094257	21.3071	0.0854504	0.0122867	0.0019275	1.90218	0.00396218	0.00233874	0.00526345	0.0303521	0.0635198	0.0124229	0.271622	0.00358433	0.00593465	2.47004	0.00499388	20.8976	0.411745	0.00283132	0.00199145	0.00284732	0.000629087	0.00248897	0.0121167	1.77485	0.0015488	0.00109405	0.00211544	0.00309163	0.00237188	0.00206507
63.303	0.000252905	0.0027209	0.105265	0.00289453	0.000352412	0.00357424	0.0005529	0.00224638	0.0143793	0.358922	0.0298568	0.114697	0.0242017	0.000519723	0.00214569	0.00977646	0.00100316	0.000954841	21.7814	0.0869508	0.0125378	0.00197816	1.9327	0.00406207	0.00240533	0.00534919	0.0309317	0.0643565	0.0126395	0.281463	0.00365493	0.00610293	2.58792	0.0051011	21.5448	0.420809	0.00289598	0.0020428	0.00289454	0.000642323	0.00253312	0.0123717	1.83115	0.00158414	0.00112279	0.00217618	0.00315788	0.00243312	0.00210939
63.3155	0.000257599	0.00278056	0.107127	0.00295364	0.000361909	0.00365946	0.00056507	0.00230407	0.014585	0.372548	0.0304116	0.116129	0.0246849	0.000536779	0.00219557	0.0100381	0.00102555	0.000967354	22.26	0.0884743	0.0127941	0.00203028	1.96365	0.00416424	0.0024735	0.00543619	0.0315219	0.065201	0.0128599	0.291657	0.00372718	0.00627625	2.71124	0.00521119	22.2033	0.430065	0.00296225	0.00209561	0.00294246	0.000655911	0.00257804	0.0126315	1.88917	0.00162027	0.00115226	0.00223873	0.00322558	0.00249601	0.00215478
63.3279	0.000262402	0.00284139	0.109019	0.00301379	0.00037172	0.0037466	0.000577611	0.00236318	0.0147943	0.386686	0.0309758	0.117571	0.025178	0.000554407	0.00224658	0.010307	0.00104847	0.000980115	22.7427	0.0900211	0.0130557	0.00208389	1.99502	0.00426874	0.00254328	0.00552447	0.032123	0.0660533	0.0130843	0.302218	0.00380113	0.00645477	2.84021	0.00532421	22.873	0.439515	0.00303017	0.00214992	0.0029911	0.00066986	0.00262375	0.0128963	1.94897	0.0016572	0.00118245	0.00230312	0.00329477	0.00256058	0.00220126
63.3404	0.000267318	0.00290338	0.110939	0.00307497	0.000381858	0.0038357	0.000590538	0.00242375	0.0150071	0.401357	0.0315495	0.119024	0.0256813	0.000572627	0.00229875	0.0105834	0.00107195	0.00099313	23.2293	0.0915915	0.0133228	0.00213904	2.02682	0.00437559	0.00261468	0.00561403	0.0327351	0.0669136	0.0133127	0.313157	0.0038768	0.00663867	2.97508	0.00544026	23.5534	0.449164	0.00309979	0.00220576	0.00304047	0.000684181	0.00267027	0.0131662	2.01058	0.00169494	0.00121338	0.0023694	0.00336546	0.00262688	0.00224887
63.3528	0.000272348	0.00296657	0.11289	0.00313722	0.000392333	0.00392679	0.000603865	0.0024858	0.0152236	0.416579	0.0321327	0.120487	0.0261949	0.000591458	0.00235208	0.0108673	0.00109598	0.0010064	23.7194	0.0931857	0.0135954	0.00219577	2.05906	0.00448483	0.00268774	0.0057049	0.0333583	0.0677819	0.0135452	0.324489	0.00395426	0.00682809	3.1161	0.00555941	24.2443	0.459015	0.00317113	0.00226319	0.00309056	0.000698884	0.0027176	0.0134412	2.07407	0.00173351	0.00124507	0.00243764	0.0034377	0.00269494	0.00229762
63.3651	0.000277496	0.00303097	0.114871	0.00320052	0.000403159	0.0040199	0.000617604	0.00254936	0.0154437	0.432373	0.0327257	0.121961	0.0267189	0.00061092	0.00240661	0.0111591	0.00112059	0.00101994	24.2128	0.094804	0.0138736	0.00225414	2.09173	0.00459649	0.00276246	0.00579708	0.0339929	0.0686581	0.0137819	0.336226	0.00403352	0.00702322	3.26353	0.00568174	24.9451	0.469072	0.00324424	0.00232224	0.00314141	0.000713981	0.00276577	0.0137215	2.13947	0.00177292	0.00127754	0.00250787	0.00351152	0.0027648	0.00234755
63.3775	0.000282766	0.00309658	0.116882	0.00326491	0.000414347	0.00411505	0.000631771	0.00261446	0.0156676	0.44876	0.0333285	0.123445	0.0272535	0.000631036	0.00246235	0.0114587	0.00114578	0.00103376	24.7093	0.0964465	0.0141576	0.00231417	2.12485	0.0047106	0.00283886	0.00589061	0.0346389	0.0695424	0.0140229	0.348383	0.00411463	0.00722422	3.41761	0.00580735	25.6554	0.479339	0.00331916	0.00238296	0.003193	0.000729482	0.00281478	0.014007	2.20685	0.00181319	0.0013108	0.00258014	0.00358695	0.00283651	0.00239869
63.3898	0.00028816	0.00316343	0.118923	0.00333038	0.00042591	0.00421228	0.000646382	0.00268112	0.0158954	0.465762	0.0339413	0.12494	0.027799	0.000651826	0.00251932	0.0117664	0.00117158	0.00104785	25.2086	0.0981135	0.0144475	0.00237594	2.15841	0.0048272	0.00291697	0.00598549	0.0352967	0.0704347	0.0142682	0.360976	0.00419764	0.00743129	3.57863	0.00593633	26.3747	0.489821	0.00339594	0.00244539	0.00324536	0.000745398	0.00286465	0.014298	2.27627	0.00185433	0.00134486	0.00265452	0.00366401	0.00291011	0.00245107
63.4021	0.000293682	0.00323153	0.120996	0.00339695	0.000437862	0.00431161	0.00066145	0.00274937	0.0161269	0.483401	0.0345643	0.126445	0.0283554	0.000673313	0.00257754	0.0120823	0.00119799	0.00106223	25.7104	0.0998052	0.0147434	0.00243947	2.19242	0.00494631	0.0029968	0.00608174	0.0359664	0.0713352	0.014518	0.374019	0.00428258	0.00764462	3.74687	0.00606875	27.1027	0.50052	0.00347461	0.00250957	0.00329848	0.000761742	0.0029154	0.0145944	2.34776	0.00189636	0.00137973	0.00273105	0.00374275	0.00298563	0.00250471
63.4143	0.000299334	0.0033009	0.1231	0.00346464	0.000450216	0.00441308	0.000676994	0.00281924	0.0163625	0.501702	0.0351976	0.12796	0.0289231	0.000695522	0.00263703	0.0124066	0.00122504	0.0010769	26.2144	0.101522	0.0150454	0.00250483	2.22689	0.00506797	0.00307836	0.00617939	0.0366481	0.0722438	0.0147723	0.387528	0.0043695	0.00786439	3.92261	0.00620471	27.8386	0.511441	0.00355522	0.00257557	0.00335239	0.000778525	0.00296703	0.0148964	2.4214	0.00193928	0.00141545	0.00280979	0.00382321	0.00306312	0.00255965
63.4265	0.000305121	0.00337154	0.125236	0.00353344	0.000462987	0.0045167	0.00069303	0.00289074	0.016602	0.520688	0.0358412	0.129485	0.0295021	0.000718475	0.00269781	0.0127394	0.00125274	0.00109187	26.7204	0.103264	0.0153537	0.00257207	2.26181	0.00519221	0.00316168	0.00627844	0.037342	0.0731607	0.0150313	0.401519	0.00445843	0.00809081	4.10616	0.00634431	28.582	0.52259	0.00363781	0.00264341	0.00340709	0.000795759	0.00301958	0.0152041	2.49724	0.00198312	0.00145201	0.00289078	0.00390541	0.00314262	0.00261591
63.4387	0.000311046	0.00344348	0.127404	0.00360337	0.000476189	0.00462251	0.000709575	0.0029639	0.0168455	0.540384	0.0364954	0.131021	0.0300926	0.000742198	0.0027599	0.0130809	0.0012811	0.00110715	27.228	0.105031	0.0156683	0.00264123	2.2972	0.00531906	0.00324676	0.00637892	0.0380484	0.0740857	0.015295	0.41601	0.00454943	0.00832409	4.29781	0.00648765	29.3322	0.533968	0.00372243	0.00271316	0.00346258	0.000813457	0.00307304	0.0155174	2.57533	0.00202788	0.00148944	0.00297409	0.00398938	0.00322418	0.00267354
63.4509	0.000317112	0.00351673	0.129604	0.00367445	0.000489839	0.00473052	0.000726647	0.00303875	0.0170932	0.560817	0.0371603	0.132567	0.0306949	0.000766716	0.00282332	0.0134311	0.00131013	0.00112274	27.737	0.106823	0.0159894	0.00271237	2.33305	0.00544854	0.00333362	0.00648084	0.0387674	0.0750191	0.0155635	0.431018	0.00464253	0.00856443	4.49787	0.00663481	30.0887	0.545582	0.00380913	0.00278485	0.00351888	0.000831633	0.00312744	0.0158366	2.65574	0.00207359	0.00152775	0.00305977	0.00407518	0.00330783	0.00273256
63.463	0.000323324	0.00359129	0.131837	0.00374668	0.000503951	0.00484077	0.000744265	0.00311531	0.017345	0.582014	0.037836	0.134123	0.031309	0.000792056	0.00288808	0.0137904	0.00133987	0.00113865	28.247	0.108642	0.0163171	0.00278555	2.36936	0.00558069	0.00342227	0.00658422	0.0394992	0.0759607	0.0158369	0.44656	0.00473777	0.00881207	4.70667	0.00678591	30.8509	0.557436	0.00389794	0.00285855	0.003576	0.000850299	0.00318279	0.0161616	2.73853	0.00212025	0.00156696	0.00314788	0.00416283	0.00339362	0.00279302
63.4751	0.000329685	0.00366719	0.134102	0.00382007	0.000518542	0.00495328	0.000762449	0.0031936	0.0176011	0.604001	0.0385227	0.135689	0.0319353	0.000818246	0.0029542	0.0141587	0.00137032	0.0011549	28.7577	0.110486	0.0166516	0.00286082	2.40616	0.00571552	0.00351272	0.00668908	0.0402439	0.0769107	0.0161153	0.462656	0.00483521	0.00906723	4.92454	0.00694104	31.618	0.569533	0.00398892	0.00293429	0.00363395	0.000869469	0.00323911	0.0164927	2.82376	0.00216788	0.00160708	0.00323847	0.00425237	0.0034816	0.00285493
63.4872	0.000336199	0.00374444	0.1364	0.00389463	0.00053363	0.00506807	0.000781219	0.00327365	0.0178615	0.626809	0.0392205	0.137266	0.0325738	0.000845313	0.0030217	0.0145363	0.00140149	0.00117148	29.269	0.112357	0.0169929	0.00293824	2.44342	0.00585308	0.003605	0.00679544	0.0410018	0.0778692	0.0163988	0.479324	0.00493488	0.00933014	5.15181	0.00710031	32.3895	0.581879	0.00408211	0.00301214	0.00369273	0.000889157	0.00329642	0.0168298	2.91149	0.00221649	0.00164812	0.00333161	0.00434384	0.00357179	0.00291835
63.4992	0.000342871	0.00382306	0.138732	0.00397038	0.000549232	0.00518516	0.000800595	0.00335548	0.0181262	0.650467	0.0399296	0.138852	0.0332248	0.000873287	0.00309061	0.0149232	0.00143342	0.00118841	29.7803	0.114254	0.0173412	0.00301787	2.48117	0.00599337	0.0036991	0.00690332	0.0417731	0.0788361	0.0166875	0.496585	0.00503682	0.00960105	5.38881	0.00726383	33.1647	0.594478	0.00417756	0.00309214	0.00375236	0.000909377	0.00335473	0.0171731	3.00178	0.00226609	0.00169012	0.00342734	0.00443729	0.00366426	0.00298329
63.5112	0.000349703	0.00390304	0.141098	0.00404731	0.000565366	0.00530458	0.000820599	0.00343911	0.0183954	0.675005	0.04065	0.140448	0.0338885	0.000902197	0.00316093	0.0153196	0.00146611	0.00120569	30.2915	0.116177	0.0176967	0.00309977	2.51941	0.00613644	0.00379503	0.00701274	0.042558	0.0798114	0.0169816	0.514459	0.00514109	0.00988021	5.6359	0.0074317	33.9427	0.607335	0.00427532	0.00317435	0.00381284	0.000930145	0.00341406	0.0175227	3.09471	0.0023167	0.00173308	0.00352572	0.00453274	0.00375904	0.00304982
63.5232	0.000356702	0.00398442	0.143497	0.00412545	0.000582051	0.00542633	0.000841254	0.00352456	0.018669	0.700457	0.041382	0.142054	0.0345649	0.000932075	0.00323268	0.0157257	0.00149959	0.00122333	30.8022	0.118128	0.0180594	0.003184	2.55813	0.0062823	0.00389281	0.00712372	0.0433565	0.0807954	0.0172811	0.532967	0.00524772	0.0101679	5.89343	0.00760404	34.7231	0.620454	0.00437543	0.00325883	0.00387419	0.000951475	0.00347442	0.0178785	3.19034	0.00236833	0.00177701	0.00362683	0.00463024	0.00385618	0.00311795
63.5352	0.00036387	0.00406719	0.145931	0.0042048	0.000599307	0.00555045	0.000862583	0.00361186	0.0189472	0.726854	0.0421257	0.14367	0.0352544	0.000962954	0.00330588	0.0161415	0.00153387	0.00124135	31.3121	0.120105	0.0184295	0.00327063	2.59734	0.00643097	0.00399244	0.00723627	0.044169	0.0817879	0.017586	0.552132	0.00535677	0.0104643	6.16177	0.00778096	35.5049	0.633841	0.00447795	0.00334562	0.00393641	0.000973382	0.00353584	0.0182409	3.28874	0.00242099	0.00182194	0.00373071	0.00472983	0.00395572	0.00318773
63.5471	0.000371213	0.00415138	0.148399	0.00428536	0.000617153	0.00567694	0.00088461	0.00370102	0.01923	0.754231	0.0428813	0.145296	0.0359571	0.000994865	0.00338055	0.0165672	0.00156897	0.00125974	31.821	0.122109	0.0188072	0.00335971	2.63704	0.00658247	0.00409393	0.00735041	0.0449957	0.082789	0.0178967	0.571975	0.00546827	0.0107698	6.44126	0.00796258	36.2876	0.6475	0.00458293	0.00343478	0.00399952	0.000995884	0.00359834	0.0186097	3.38996	0.0024747	0.00186789	0.00383742	0.00483155	0.0040577	0.0032592
63.559	0.000378735	0.00423699	0.150902	0.00436716	0.000635612	0.00580583	0.000907359	0.00379205	0.0195175	0.782624	0.0436488	0.146932	0.0366732	0.00102784	0.0034567	0.0170029	0.00160492	0.00127853	32.3284	0.12414	0.0191926	0.00345132	2.67725	0.00673684	0.00419727	0.00746618	0.0458366	0.0837988	0.018213	0.592521	0.00558227	0.0110846	6.73229	0.00814902	37.0704	0.661436	0.00469042	0.00352638	0.00406351	0.00101899	0.00366192	0.0189851	3.49409	0.00252946	0.00191486	0.00394703	0.00493545	0.00416217	0.0033324
63.5708	0.000386441	0.00432403	0.153439	0.00445019	0.000654704	0.00593712	0.000930857	0.00388499	0.0198097	0.812068	0.0444285	0.148578	0.0374029	0.00106192	0.00353435	0.0174487	0.00164173	0.00129771	32.8343	0.126199	0.0195859	0.00354552	2.71795	0.00689408	0.00430249	0.00758358	0.0466921	0.0848174	0.0185353	0.613794	0.00569882	0.011409	7.03521	0.0083404	37.8526	0.675654	0.00480047	0.00362046	0.00412841	0.00104273	0.00372661	0.0193673	3.6012	0.0025853	0.00196288	0.00405959	0.00504156	0.00426918	0.00340737
63.5827	0.000394336	0.00441253	0.156012	0.00453446	0.000674452	0.00607084	0.00095513	0.00397985	0.0201068	0.842602	0.0452204	0.150233	0.0381463	0.00109714	0.00361351	0.0179047	0.00167942	0.0013173	33.3381	0.128286	0.0199871	0.00364238	2.75916	0.00705422	0.00440957	0.00770264	0.0475623	0.0858447	0.0188635	0.635817	0.00581796	0.0117434	7.35041	0.00853684	38.6334	0.69016	0.00491313	0.00371709	0.00419423	0.00106711	0.00379243	0.0197563	3.71135	0.00264221	0.00201197	0.00417518	0.00514994	0.00437877	0.00348416
63.5945	0.000402425	0.00450248	0.15862	0.00461999	0.00069488	0.006207	0.000980205	0.00407665	0.0204087	0.874264	0.0460248	0.151898	0.0389037	0.00113354	0.00369419	0.0183711	0.00171802	0.0013373	33.8397	0.1304	0.0203965	0.00374198	2.80088	0.00721727	0.00451853	0.00782338	0.0484474	0.0868808	0.0191977	0.658618	0.00593974	0.012088	7.67826	0.00873848	39.4122	0.704959	0.00502845	0.00381633	0.00426096	0.00109216	0.0038594	0.0201522	3.82461	0.00270021	0.00206214	0.00429384	0.00526063	0.00449097	0.0035628
63.6063	0.000410713	0.0045939	0.161264	0.00470678	0.000716011	0.0063456	0.00100611	0.0041754	0.0207155	0.907095	0.0468417	0.153573	0.0396753	0.00117114	0.00377642	0.0188479	0.00175755	0.00135774	34.3388	0.132542	0.0208142	0.00384437	2.84311	0.00738325	0.00462936	0.00794581	0.0493476	0.0879258	0.0195382	0.682223	0.0060642	0.0124431	8.01913	0.00894543	40.1882	0.720055	0.00514649	0.00391824	0.00432862	0.00111788	0.00392753	0.020555	3.94106	0.00275932	0.0021134	0.00441564	0.00537367	0.00460585	0.00364334
63.618	0.000419205	0.0046868	0.163944	0.00479483	0.000737869	0.00648666	0.00103288	0.00427612	0.0210274	0.941137	0.0476714	0.155257	0.0404612	0.00121001	0.0038602	0.0193353	0.00179802	0.00137861	34.8351	0.134712	0.0212403	0.00394964	2.88585	0.00755218	0.00474206	0.00806997	0.050263	0.0889797	0.0198851	0.706659	0.00619139	0.0128092	8.37339	0.00915783	40.9608	0.735454	0.0052673	0.00402287	0.00439723	0.0011443	0.00399685	0.020965	4.06077	0.00281953	0.00216579	0.00454065	0.0054891	0.00472344	0.00372584
63.6298	0.000427907	0.00478118	0.166659	0.00488417	0.000760482	0.00663018	0.00106054	0.00437882	0.0213444	0.976433	0.048514	0.156951	0.0412616	0.00125016	0.00394555	0.0198333	0.00183947	0.00139993	35.3283	0.13691	0.0216751	0.00405785	2.92911	0.00772407	0.00485664	0.00819587	0.051194	0.0900426	0.0202383	0.731954	0.00632135	0.0131864	8.74142	0.00937582	41.7293	0.751162	0.00539093	0.0041303	0.00446678	0.00117144	0.00406737	0.0213821	4.18382	0.00288087	0.00221931	0.00466892	0.00560699	0.00484378	0.00381032
63.6415	0.000436824	0.00487707	0.169411	0.00497478	0.000783875	0.00677618	0.00108912	0.00448353	0.0216664	1.01303	0.0493696	0.158654	0.0420768	0.00129166	0.00403248	0.0203421	0.00188191	0.00142171	35.8181	0.139137	0.0221186	0.0041691	2.9729	0.00789893	0.00497308	0.00832354	0.0521407	0.0911145	0.0205982	0.758137	0.00645414	0.0135753	9.12359	0.00959953	42.493	0.767184	0.00551745	0.00424058	0.0045373	0.00119931	0.00413912	0.0218066	4.31028	0.00294334	0.00227399	0.00480052	0.00572737	0.00496693	0.00389685
63.6531	0.000445962	0.00497446	0.1722	0.00506668	0.000808075	0.00692466	0.00111867	0.00459026	0.0219937	1.05096	0.0502383	0.160367	0.0429068	0.00133454	0.004121	0.0208617	0.00192537	0.00144395	36.3044	0.141392	0.0225711	0.00428344	3.0172	0.00807679	0.0050914	0.00845299	0.0531032	0.0921955	0.0209647	0.78524	0.00658979	0.0139761	9.52025	0.00982911	43.2513	0.783526	0.00564691	0.00435378	0.00460878	0.00122794	0.00421212	0.0222384	4.44022	0.00300695	0.00232984	0.00493552	0.0058503	0.00509293	0.00398547
63.6648	0.000455327	0.00507337	0.175025	0.00515989	0.000833112	0.00707562	0.0011492	0.00469901	0.0223263	1.09029	0.0511204	0.162089	0.043752	0.00137884	0.00421113	0.0213922	0.00196987	0.00146668	36.7869	0.143675	0.0230326	0.00440096	3.06203	0.00825764	0.00521157	0.00858426	0.0540819	0.0932855	0.0213381	0.813293	0.00672837	0.0143892	9.93176	0.0100647	44.0035	0.800192	0.00577935	0.00446996	0.00468124	0.00125734	0.00428638	0.0226777	4.57373	0.00307172	0.00238688	0.00507398	0.00597582	0.00522182	0.00407622
63.6764	0.000464925	0.00517381	0.177886	0.00525439	0.000859014	0.00722907	0.00118075	0.00480981	0.0226642	1.13106	0.052016	0.16382	0.0446124	0.00142461	0.00430287	0.0219337	0.00201545	0.00148989	37.2653	0.145987	0.0235034	0.00452175	3.1074	0.0084415	0.0053336	0.00871736	0.0550768	0.0943848	0.0217184	0.842327	0.0068699	0.014815	10.3585	0.0103064	44.749	0.81719	0.00591485	0.0045892	0.00475469	0.00128754	0.00436194	0.0231246	4.71087	0.00313764	0.00244514	0.00521596	0.00610398	0.00535365	0.00416917
63.688	0.000474762	0.00527578	0.180785	0.0053502	0.000885812	0.00738502	0.00121337	0.00492266	0.0230075	1.17332	0.0529253	0.165561	0.0454883	0.0014719	0.00439625	0.0224863	0.00206211	0.00151361	37.7394	0.148328	0.0239837	0.00464587	3.15329	0.00862838	0.00545748	0.00885231	0.0560882	0.0954933	0.0221059	0.872376	0.00701445	0.0152539	10.8007	0.0105544	45.4873	0.834525	0.00605346	0.00471154	0.00482914	0.00131856	0.0044388	0.0235792	4.85172	0.00320473	0.00250462	0.00536153	0.00623484	0.00548846	0.00426436
63.6995	0.000484845	0.00537929	0.183721	0.00544733	0.000913537	0.00754346	0.00124709	0.00503758	0.0233563	1.21713	0.0538483	0.167311	0.0463799	0.00152076	0.00449126	0.0230501	0.00210989	0.00153784	38.209	0.150697	0.0244735	0.00477343	3.19972	0.00881828	0.00558321	0.00898914	0.0571163	0.096611	0.0225005	0.903475	0.00716205	0.0157063	11.2588	0.0108089	46.2178	0.852202	0.00619523	0.00483708	0.00490459	0.00135042	0.004517	0.0240415	4.99637	0.003273	0.00256536	0.00551076	0.00636845	0.0056263	0.00436184
63.7111	0.00049518	0.00548434	0.186694	0.00554578	0.000942221	0.00770439	0.00128195	0.00515459	0.0237106	1.26252	0.0547853	0.16907	0.0472873	0.00157125	0.00458792	0.0236252	0.00215882	0.00156259	38.6739	0.153095	0.0249731	0.00490449	3.24669	0.00901122	0.00571077	0.00912788	0.0581613	0.0977381	0.0229025	0.935658	0.00731276	0.0161727	11.7331	0.01107	46.94	0.870228	0.00634023	0.00496586	0.00498106	0.00138314	0.00459655	0.0245118	5.14488	0.00334245	0.00262737	0.0056637	0.00650487	0.00576721	0.00446168
63.7226	0.000505773	0.00559096	0.189704	0.00564555	0.000971899	0.00786782	0.00131798	0.00527369	0.0240705	1.30958	0.0557364	0.170839	0.0482108	0.0016234	0.00468625	0.0242115	0.00220892	0.00158789	39.1338	0.155523	0.0254827	0.00503916	3.29419	0.0092072	0.00584016	0.00926854	0.0592233	0.0988746	0.0233121	0.968961	0.00746662	0.0166534	12.2238	0.0113379	47.6533	0.888608	0.00648852	0.00509797	0.00505855	0.00141675	0.00467748	0.0249901	5.29733	0.0034131	0.00269067	0.00582043	0.00664414	0.00591125	0.00456391
63.7341	0.000516632	0.00569913	0.192752	0.00574665	0.0010026	0.00803374	0.00135524	0.00539489	0.0244361	1.35834	0.0567017	0.172616	0.0491505	0.00167727	0.00478624	0.0248093	0.00226022	0.00161373	39.5887	0.157979	0.0260024	0.0051775	3.34224	0.00940622	0.00597137	0.00941115	0.0603026	0.10002	0.0237293	1.00342	0.00762369	0.0171489	12.7313	0.0116126	48.3573	0.907349	0.00664015	0.00523346	0.00513708	0.00145127	0.00475981	0.0254765	5.4538	0.00348494	0.00275528	0.00598102	0.00678632	0.00605845	0.00466861
63.7455	0.000527764	0.00580888	0.195838	0.00584909	0.00103437	0.00820216	0.00139376	0.00551822	0.0248075	1.40887	0.0576814	0.174403	0.0501066	0.00173293	0.00488791	0.0254185	0.00231275	0.00164014	40.0383	0.160465	0.0265325	0.00531963	3.39083	0.00960829	0.00610438	0.00955575	0.0613993	0.101176	0.0241542	1.03908	0.00778401	0.0176597	13.2558	0.0118945	49.0515	0.926457	0.0067952	0.00537243	0.00521665	0.00148671	0.00484356	0.0259711	5.61436	0.00355799	0.00282122	0.00614553	0.00693147	0.00620887	0.00477583
63.757	0.000539176	0.00592019	0.198961	0.00595287	0.00106724	0.00837306	0.0014336	0.00564366	0.0251847	1.46123	0.0586757	0.176199	0.0510794	0.00179042	0.00499128	0.0260392	0.00236654	0.00166712	40.4824	0.16298	0.027073	0.00546562	3.43997	0.00981341	0.00623919	0.00970234	0.0625138	0.102341	0.0245871	1.07597	0.00794764	0.0181862	13.7974	0.0121836	49.7356	0.945938	0.00695371	0.00551493	0.00529728	0.00152311	0.00492876	0.026474	5.7791	0.00363225	0.00288852	0.00631402	0.00707965	0.00636255	0.00488562
63.7684	0.000550875	0.00603309	0.202122	0.00605799	0.00110125	0.00854645	0.00147478	0.00577125	0.0255677	1.51548	0.0596847	0.178003	0.0520689	0.0018498	0.00509634	0.0266716	0.00242162	0.00169468	40.9209	0.165523	0.0276243	0.00561557	3.48966	0.0100216	0.00637577	0.00985096	0.0636461	0.103515	0.0250281	1.11414	0.00811462	0.018729	14.3566	0.0124801	50.4092	0.965799	0.00711576	0.00566104	0.00537897	0.0015605	0.00501543	0.0269853	5.94809	0.00370774	0.0029572	0.00648658	0.00723091	0.00651953	0.00499804
63.7797	0.000562869	0.00614757	0.205322	0.00616447	0.00113643	0.00872231	0.00151737	0.00590099	0.0259567	1.57168	0.0607086	0.179817	0.0530755	0.00191114	0.00520311	0.0273156	0.00247801	0.00172285	41.3536	0.168097	0.0281864	0.00576958	3.5399	0.0102328	0.00651413	0.0100016	0.0647964	0.1047	0.0254774	1.15363	0.008285	0.0192885	14.9333	0.0127843	51.0718	0.986046	0.00728141	0.00581083	0.00546172	0.00159889	0.0051036	0.0275052	6.12139	0.00378444	0.00302727	0.00666327	0.00738532	0.00667987	0.00511316
63.7911	0.000575166	0.00626364	0.208559	0.00627229	0.00117283	0.00890065	0.00156141	0.00603288	0.0263518	1.62991	0.0617475	0.181639	0.0540992	0.0019745	0.00531159	0.0279714	0.00253575	0.00175164	41.7805	0.170699	0.0287596	0.00592774	3.5907	0.0104471	0.00665424	0.0101544	0.065965	0.105894	0.025935	1.19448	0.00845884	0.0198653	15.5277	0.0130962	51.7232	1.00669	0.00745072	0.00596439	0.00554556	0.00163831	0.00519328	0.0280338	6.29909	0.00386238	0.00309876	0.00684415	0.00754293	0.00684361	0.00523105
63.8024	0.000587774	0.00638131	0.211834	0.00638147	0.00121049	0.00908146	0.00160696	0.00616694	0.0267529	1.69023	0.0628016	0.183471	0.0551403	0.00203994	0.0054218	0.028639	0.00259487	0.00178105	42.2014	0.173331	0.0293441	0.00609015	3.64205	0.0106644	0.00679608	0.0103092	0.0671521	0.107097	0.0264012	1.23674	0.00863618	0.0204598	16.1401	0.013416	52.3631	1.02772	0.00762376	0.00612178	0.00563049	0.00167879	0.00528452	0.0285711	6.48126	0.00394155	0.0031717	0.00702931	0.00770381	0.00701081	0.00535175
63.8137	0.000600701	0.00650057	0.215147	0.00649201	0.00124945	0.00926472	0.00165406	0.00630319	0.0271602	1.75271	0.0638711	0.185311	0.0561989	0.00210752	0.00553374	0.0293185	0.0026554	0.00181111	42.6161	0.175993	0.0299401	0.00625691	3.69395	0.0108848	0.00693965	0.0104662	0.0683578	0.108311	0.0268761	1.28045	0.00881709	0.0210727	16.7703	0.013744	52.9913	1.04917	0.0078006	0.00628309	0.00571652	0.00172036	0.00537732	0.0291173	6.66797	0.00402196	0.0032461	0.0072188	0.00786801	0.0071815	0.00547534
63.825	0.000613955	0.00662143	0.218499	0.00660391	0.00128976	0.00945043	0.00170277	0.00644162	0.0275738	1.81743	0.064956	0.18716	0.0572753	0.00217731	0.00564742	0.0300099	0.00271738	0.00184182	43.0247	0.178683	0.0305477	0.00642812	3.74642	0.0111082	0.00708493	0.0106254	0.0695823	0.109535	0.0273599	1.32566	0.00900161	0.0217045	17.4186	0.0140803	53.6075	1.07103	0.0079813	0.00644839	0.00580366	0.00176304	0.00547172	0.0296725	6.8593	0.00410362	0.00332199	0.00741271	0.00803561	0.00735574	0.00560188
63.8362	0.000627545	0.0067439	0.221888	0.00671717	0.00133146	0.00963859	0.00175314	0.00658225	0.0279936	1.88445	0.0660566	0.189017	0.0583696	0.00224938	0.00576285	0.0307133	0.00278084	0.00187321	43.4269	0.181403	0.0311672	0.00660389	3.79944	0.0113347	0.00723189	0.0107867	0.0708258	0.110768	0.0278527	1.37242	0.0091898	0.0223558	18.0848	0.0144252	54.2115	1.0933	0.00816593	0.00661776	0.00589191	0.00180686	0.00556775	0.0302368	7.05531	0.00418653	0.0033994	0.00761111	0.00820667	0.00753358	0.00573145
63.8474	0.000641481	0.00686797	0.225316	0.0068318	0.0013746	0.00982918	0.00180525	0.0067251	0.0284198	1.95386	0.0671729	0.190884	0.0594821	0.0023238	0.00588004	0.0314288	0.00284581	0.00190528	43.8226	0.184153	0.0317989	0.00678432	3.85302	0.0115642	0.00738053	0.0109503	0.0720886	0.112012	0.0283547	1.42078	0.00938171	0.0230271	18.7689	0.0147787	54.8031	1.116	0.00835457	0.00679129	0.00598129	0.00185185	0.00566543	0.0308103	7.25606	0.00427069	0.00347834	0.00781407	0.00838125	0.00771507	0.0058641
63.8586	0.00065577	0.00699365	0.228782	0.0069478	0.00141923	0.0100222	0.00185913	0.00687016	0.0288525	2.02573	0.0683053	0.192759	0.0606128	0.00240065	0.00599899	0.0321564	0.00291233	0.00193805	44.212	0.186932	0.0324428	0.00696952	3.90717	0.0117967	0.00753082	0.0111161	0.0733708	0.113265	0.0288661	1.47078	0.00957741	0.0237191	19.4709	0.0151412	55.3823	1.13914	0.00854729	0.00696906	0.0060718	0.00189805	0.00576478	0.0313932	7.46164	0.00435611	0.00355884	0.00802166	0.00855942	0.00790025	0.00599991
63.8698	0.000670422	0.00712094	0.232287	0.00706517	0.00146539	0.0102176	0.00191486	0.00701746	0.0292917	2.10015	0.0694537	0.194642	0.061762	0.00247999	0.00611971	0.0328963	0.00298043	0.00197154	44.5948	0.18974	0.0330992	0.0071596	3.96188	0.0120322	0.00768274	0.0112842	0.0746726	0.114529	0.029387	1.52249	0.00977694	0.0244324	20.1906	0.0155128	55.9488	1.16272	0.00874415	0.00715115	0.00616346	0.00194547	0.00586585	0.0319856	7.67209	0.00444279	0.00364093	0.00823397	0.00874125	0.00808919	0.00613894
63.8809	0.000685448	0.00724984	0.235829	0.00718392	0.00151315	0.0104155	0.00197251	0.007167	0.0297376	2.17719	0.0706184	0.196534	0.0629299	0.00256191	0.00624222	0.0336485	0.00305015	0.00200576	44.971	0.192578	0.0337684	0.00735467	4.01716	0.0122708	0.00783628	0.0114546	0.0759941	0.115803	0.0299176	1.57596	0.00998037	0.0251677	20.9279	0.0158937	56.5027	1.18674	0.00894522	0.00733765	0.00625627	0.00199416	0.00596864	0.0325875	7.88749	0.00453074	0.00372463	0.00845106	0.00892681	0.00828193	0.00628128
63.892	0.000700856	0.00738035	0.23941	0.00730403	0.00156254	0.0106157	0.00203212	0.0073188	0.03019	2.25695	0.0717995	0.198434	0.0641166	0.00264648	0.00636651	0.034413	0.00312154	0.00204073	45.3406	0.195445	0.0344506	0.00755484	4.073	0.0125124	0.00799141	0.0116273	0.0773357	0.117088	0.0304582	1.63124	0.0101878	0.0259255	21.6824	0.0162841	57.0439	1.21122	0.0091506	0.00752864	0.00635024	0.00204413	0.0060732	0.0331992	8.10789	0.00461996	0.00380997	0.00867302	0.00911616	0.00847853	0.00642699
63.9031	0.000716657	0.00751248	0.243029	0.00742553	0.00161364	0.0108183	0.00209379	0.00747286	0.0306493	2.3395	0.0729972	0.200343	0.0653224	0.00273379	0.00649259	0.03519	0.00319462	0.00207647	45.7035	0.198341	0.0351459	0.00776023	4.12941	0.0127569	0.00814811	0.0118023	0.0786974	0.118383	0.0310089	1.68839	0.0103992	0.0267067	22.4539	0.0166843	57.5724	1.23616	0.00936034	0.00772422	0.00644538	0.00209543	0.00617955	0.0338207	8.33336	0.00471045	0.00389698	0.00889993	0.00930939	0.00867905	0.00657615
63.9142	0.00073286	0.00764622	0.246687	0.00754839	0.00166648	0.0110233	0.00215756	0.00762921	0.0311153	2.42495	0.0742117	0.20226	0.0665474	0.00282391	0.00662049	0.0359795	0.00326943	0.00211298	46.0598	0.201267	0.0358547	0.00797096	4.18639	0.0130045	0.00830637	0.0119798	0.0800795	0.119688	0.0315698	1.74746	0.0106146	0.0275118	23.2421	0.0170944	58.0881	1.26157	0.00957454	0.00792446	0.0065417	0.00214808	0.00628772	0.0344522	8.56394	0.00480222	0.00398567	0.00913186	0.00950657	0.00888352	0.00672884
63.9252	0.000749477	0.00778157	0.250382	0.00767264	0.00172114	0.0112306	0.00222352	0.00778784	0.0315883	2.51337	0.075443	0.204186	0.0677917	0.00291693	0.00675019	0.0367817	0.00334602	0.00215029	46.4093	0.204222	0.0365771	0.00818715	4.24393	0.013255	0.00846616	0.0121597	0.0814822	0.121004	0.0321412	1.80853	0.0108343	0.0283416	24.0466	0.0175148	58.5911	1.28746	0.00979326	0.00812946	0.00663921	0.00220212	0.00639775	0.0350938	8.79969	0.00489527	0.00407609	0.00936891	0.00970776	0.00909203	0.00688512
63.9362	0.000766518	0.00791854	0.254115	0.00779826	0.00177767	0.0114403	0.00229174	0.00794879	0.0320682	2.60488	0.0766914	0.20612	0.0690557	0.00301294	0.00688171	0.0375966	0.00342443	0.00218842	46.7522	0.207206	0.0373133	0.00840891	4.30205	0.0135085	0.00862747	0.0123421	0.0829055	0.12233	0.0327232	1.87165	0.0110581	0.0291969	24.8668	0.0179455	59.0814	1.31384	0.0100166	0.00833932	0.00673792	0.00225759	0.00650965	0.0357456	9.04066	0.00498959	0.00416825	0.00961114	0.00991305	0.00930461	0.00704509
63.9472	0.000783995	0.00805712	0.257887	0.00792526	0.00183612	0.0116523	0.0023623	0.00811205	0.0325552	2.69955	0.077957	0.208062	0.0703394	0.00311202	0.00701506	0.0384243	0.0035047	0.00222738	47.0884	0.21022	0.0380638	0.00863638	4.36073	0.0137649	0.00879026	0.0125269	0.0843498	0.123668	0.0333161	1.93688	0.0112862	0.0300783	25.7024	0.0183869	59.5592	1.3407	0.0102446	0.00855412	0.00683782	0.00231451	0.00662347	0.0364078	9.28689	0.0050852	0.00426218	0.00985865	0.0101225	0.00952133	0.00720881
63.9582	0.000801917	0.00819731	0.261696	0.00805364	0.00189657	0.0118666	0.00243528	0.00827765	0.0330493	2.7975	0.0792399	0.210012	0.0716431	0.00321427	0.00715025	0.0392649	0.00358686	0.00226719	47.4178	0.213262	0.0388285	0.00886967	4.41998	0.0140243	0.00895451	0.0127143	0.0858152	0.125015	0.0339201	2.00429	0.0115187	0.0309866	26.5528	0.0188392	60.0243	1.36807	0.0104774	0.00877396	0.00693894	0.00237292	0.00673924	0.0370805	9.53843	0.0051821	0.00435791	0.0101115	0.0103362	0.00974225	0.00737637
63.9691	0.000820297	0.00833911	0.265543	0.0081834	0.00195907	0.0120833	0.00251075	0.0084456	0.0335506	2.89881	0.0805404	0.21197	0.0729668	0.00331978	0.00728728	0.0401186	0.00367097	0.00230786	47.7407	0.216333	0.0396079	0.00910892	4.4798	0.0142866	0.00912022	0.0129042	0.0873019	0.126374	0.0345353	2.07395	0.0117555	0.0319227	27.4173	0.0193027	60.4771	1.39595	0.010715	0.00899894	0.00704129	0.00243285	0.00685698	0.0377638	9.79531	0.00528029	0.00445547	0.0103698	0.0105543	0.00996743	0.00754786
63.98	0.000839147	0.00848252	0.269428	0.00831453	0.0020237	0.0123022	0.0025888	0.00861592	0.0340592	3.0036	0.0818585	0.213937	0.0743109	0.00342865	0.00742617	0.0409854	0.00375707	0.00234942	48.0568	0.219433	0.0404021	0.00935426	4.54019	0.0145518	0.00928734	0.0130967	0.08881	0.127744	0.0351619	2.14592	0.0119969	0.0328873	28.2952	0.0197775	60.9175	1.42434	0.0109576	0.00922916	0.00714486	0.00249435	0.00697673	0.0384578	10.0576	0.00537977	0.0045549	0.0106337	0.0107768	0.0101969	0.00772335
63.9909	0.000858479	0.00862754	0.27335	0.00844704	0.00209052	0.0125235	0.00266953	0.00878862	0.0345752	3.11198	0.0831944	0.215911	0.0756754	0.00354097	0.00756693	0.0418654	0.00384521	0.00239188	48.3664	0.222563	0.0412115	0.00960582	4.60115	0.0148199	0.00945587	0.0132919	0.0903398	0.129125	0.0358002	2.22028	0.0122428	0.0338812	29.186	0.0202639	61.3458	1.45325	0.0112052	0.00946471	0.00724967	0.00255744	0.00709852	0.0391628	10.3252	0.00548055	0.00465621	0.0109032	0.0110037	0.0104308	0.00790292
64.0018	0.000878305	0.00877416	0.27731	0.00858093	0.00215959	0.012747	0.002753	0.00896372	0.0350986	3.22404	0.0845483	0.217894	0.0770605	0.00365684	0.00770956	0.0427589	0.00393542	0.00243526	48.6694	0.22572	0.0420362	0.00986373	4.66268	0.0150909	0.00962577	0.0134897	0.0918913	0.130517	0.0364505	2.2971	0.0124934	0.0349052	30.0887	0.0207623	61.7621	1.4827	0.011458	0.00970569	0.00735572	0.00262217	0.0072224	0.0398789	10.5983	0.00558262	0.00475944	0.0111783	0.0112353	0.0106691	0.00808668
64.0126	0.000898637	0.00892238	0.281307	0.00871619	0.00223099	0.0129728	0.00283933	0.00914125	0.0356296	3.33989	0.0859203	0.219884	0.0784665	0.00377637	0.00785408	0.0436658	0.00402776	0.00247958	48.9658	0.228907	0.0428766	0.0101281	4.72477	0.0153648	0.00979702	0.0136902	0.0934649	0.13192	0.0371128	2.37644	0.0127486	0.0359603	31.0026	0.0212727	62.1665	1.51269	0.0117159	0.00995222	0.00746303	0.00268857	0.00734838	0.0406061	10.8769	0.00568599	0.00486461	0.0114594	0.0114715	0.010912	0.00827469
64.0234	0.000919489	0.00907221	0.285341	0.00885283	0.0023048	0.0132009	0.00292859	0.00932121	0.0361682	3.45966	0.0873107	0.221883	0.0798934	0.00389965	0.00800049	0.0445864	0.00412228	0.00252486	49.2558	0.232122	0.0437329	0.0103992	4.78744	0.0156415	0.00996961	0.0138934	0.0950607	0.133334	0.0377874	2.45839	0.0130087	0.0370473	31.9268	0.0217956	62.5592	1.54323	0.0119792	0.0102044	0.0075716	0.00275668	0.0074765	0.0413447	11.1609	0.00579067	0.00497177	0.0117463	0.0117125	0.0111594	0.00846705
64.0342	0.000940873	0.00922363	0.289413	0.00899084	0.00238107	0.0134312	0.0030209	0.00950364	0.0367145	3.58345	0.0887194	0.223889	0.0813414	0.0040268	0.0081488	0.0455208	0.00421901	0.00257112	49.5393	0.235365	0.0446053	0.010677	4.85067	0.015921	0.0101435	0.0140994	0.0966787	0.13476	0.0384746	2.54303	0.0132736	0.038167	32.8604	0.0223312	62.9404	1.57432	0.0122478	0.0104623	0.00768145	0.00282653	0.00760681	0.0420947	11.4504	0.00589665	0.00508094	0.0120392	0.0119583	0.0114115	0.00866384
64.045	0.000962803	0.00937664	0.293521	0.00913023	0.0024599	0.0136637	0.00311634	0.00968855	0.0372686	3.71139	0.0901468	0.225903	0.0828108	0.00415792	0.00829904	0.0464692	0.00431803	0.00261838	49.8165	0.238637	0.0454942	0.0109618	4.91447	0.0162034	0.0103187	0.0143082	0.0983194	0.136197	0.0391746	2.63042	0.0135435	0.0393204	33.8024	0.0228798	63.3104	1.60598	0.012522	0.0107261	0.00779257	0.00289817	0.00773934	0.0428564	11.7454	0.00600394	0.00519214	0.0123382	0.012209	0.0116683	0.00886517
64.0557	0.000985293	0.00953124	0.297666	0.00927098	0.00254136	0.0138985	0.00321501	0.00987597	0.0378306	3.84358	0.0915928	0.227925	0.0843016	0.00429313	0.0084512	0.0474317	0.00441937	0.00266665	50.0874	0.241937	0.0463998	0.0112536	4.97883	0.0164886	0.0104951	0.0145199	0.0999827	0.137646	0.0398876	2.72066	0.0138184	0.0405084	34.7519	0.0234416	63.6692	1.63821	0.0128017	0.0109958	0.00790497	0.00297164	0.00787412	0.0436299	12.0459	0.00611253	0.00530542	0.0126434	0.0124648	0.0119299	0.00907111
64.0664	0.00100836	0.00968743	0.301847	0.0094131	0.00262553	0.0141355	0.00331703	0.0100659	0.0384005	3.98015	0.0930578	0.229955	0.085814	0.00443253	0.00860531	0.0484084	0.00452308	0.00271596	50.3521	0.245265	0.0473225	0.0115526	5.04376	0.0167765	0.0106728	0.0147344	0.101669	0.139106	0.0406139	2.81382	0.0140984	0.041732	35.7079	0.024017	64.0171	1.67103	0.0130872	0.0112717	0.00801867	0.00304698	0.00801119	0.0444153	12.3518	0.00622245	0.00542081	0.0129549	0.0127257	0.0121964	0.00928176
64.0771	0.00103201	0.00984519	0.306065	0.00955659	0.00271248	0.0143747	0.0034225	0.0102584	0.0389785	4.12122	0.0945419	0.231992	0.0873481	0.00457625	0.00876137	0.0493996	0.00462923	0.00276632	50.6106	0.248621	0.0482624	0.011859	5.10925	0.0170672	0.0108517	0.0149519	0.103378	0.140579	0.0413536	2.90998	0.0143837	0.042992	36.6692	0.0246062	64.3544	1.70444	0.0133784	0.0115537	0.00813367	0.00312422	0.00815059	0.0452128	12.6632	0.00633367	0.00553833	0.0132728	0.0129919	0.0124679	0.0094972
64.0878	0.00105626	0.0100045	0.310319	0.00970145	0.0028023	0.0146161	0.00353153	0.0104535	0.0395646	4.26692	0.0960452	0.234037	0.0889043	0.00472439	0.0089194	0.0504054	0.00473786	0.00281776	50.863	0.252005	0.0492199	0.012173	5.1753	0.0173607	0.0110318	0.0151723	0.10511	0.142063	0.0421071	3.00924	0.0146743	0.0442894	37.6349	0.0252096	64.6812	1.73845	0.0136755	0.011842	0.00824998	0.0032034	0.00829236	0.0460226	12.9801	0.00644622	0.00565802	0.0135973	0.0132633	0.0127443	0.00971755
64.0984	0.00108113	0.0101655	0.314609	0.00984767	0.00289508	0.0148598	0.00364423	0.0106512	0.040159	4.41736	0.0975678	0.23609	0.0904824	0.00487708	0.00907941	0.0514261	0.00484903	0.0028703	51.1095	0.255417	0.0501953	0.0124946	5.24191	0.0176568	0.011213	0.0153957	0.106866	0.143559	0.0428746	3.11168	0.0149703	0.0456253	38.6039	0.0258274	64.9978	1.77307	0.0139787	0.0121368	0.0083676	0.00328458	0.00843654	0.0468449	13.3024	0.00656009	0.00577991	0.0139283	0.0135402	0.0130259	0.00994288
64.1091	0.00110664	0.0103279	0.318935	0.00999526	0.00299089	0.0151056	0.00376072	0.0108515	0.0407617	4.57269	0.0991099	0.23815	0.0920828	0.00503445	0.00924142	0.0524618	0.0049628	0.00292395	51.35	0.258856	0.051189	0.0128241	5.30908	0.0179557	0.0113955	0.0156222	0.108645	0.145067	0.0436563	3.21738	0.0152718	0.0470006	39.575	0.02646	65.3044	1.8083	0.014288	0.0124381	0.00848655	0.00336778	0.00858317	0.0476797	13.63	0.00667528	0.00590404	0.0142661	0.0138226	0.0133127	0.0101733
64.1197	0.00113279	0.010492	0.323296	0.0101442	0.00308983	0.0153536	0.00388111	0.0110545	0.0413729	4.73302	0.100672	0.240218	0.0937056	0.0051966	0.00940544	0.0535127	0.00507922	0.00297875	51.5847	0.262322	0.0522011	0.0131616	5.37681	0.0182573	0.011579	0.0158518	0.110448	0.146587	0.0444526	3.32644	0.0155789	0.0484163	40.5471	0.0271076	65.6013	1.84417	0.0146035	0.0127461	0.00860682	0.00345306	0.00873228	0.0485273	13.9631	0.0067918	0.00603044	0.0146108	0.0141106	0.0136047	0.0104089
64.1302	0.0011596	0.0106576	0.327692	0.0102945	0.00319199	0.0156037	0.00400552	0.0112602	0.0419926	4.89848	0.102253	0.242293	0.0953509	0.00536368	0.00957148	0.0545791	0.00519835	0.0030347	51.8137	0.265816	0.053232	0.0135073	5.44509	0.0185616	0.0117636	0.0160844	0.112275	0.14812	0.0452637	3.43895	0.0158917	0.0498734	41.5191	0.0277707	65.8887	1.88066	0.0149254	0.0130608	0.00872844	0.00354045	0.00888392	0.0493878	14.3014	0.00690965	0.00615914	0.0149624	0.0144044	0.0139021	0.0106497
64.1408	0.0011871	0.0108248	0.332124	0.0104462	0.00329745	0.0158561	0.00413409	0.0114687	0.0426209	5.06921	0.103855	0.244376	0.0970189	0.0055358	0.00973957	0.0556612	0.00532026	0.00309183	52.037	0.269337	0.0542821	0.0138614	5.51393	0.0188685	0.0119494	0.0163203	0.114126	0.149665	0.0460898	3.55501	0.0162103	0.0513731	42.4899	0.0284495	66.1667	1.91781	0.0152537	0.0133825	0.0088514	0.00363	0.00903813	0.0502614	14.645	0.00702884	0.00629017	0.015321	0.014704	0.014205	0.010896
64.1513	0.00121529	0.0109935	0.33659	0.0105992	0.0034063	0.0161106	0.00426693	0.0116799	0.043258	5.24534	0.105477	0.246466	0.0987096	0.0057131	0.00990972	0.0567592	0.00544499	0.00315016	52.2548	0.272885	0.0553516	0.014224	5.58331	0.019178	0.0121361	0.0165593	0.116001	0.151222	0.0469312	3.6747	0.0165349	0.0529162	43.4584	0.0291444	66.4358	1.95561	0.0155886	0.0137113	0.00897571	0.00372175	0.00919496	0.0511482	14.9938	0.00714936	0.00642358	0.0156869	0.0150095	0.0145134	0.0111477
64.1618	0.00124419	0.0111637	0.341091	0.0107535	0.00351864	0.0163673	0.00440418	0.0118939	0.0439038	5.42701	0.107119	0.248563	0.100423	0.00589571	0.0100819	0.0578734	0.00557262	0.00320972	52.4671	0.276459	0.0564409	0.0145953	5.65324	0.0194901	0.012324	0.0168017	0.117901	0.152793	0.0477883	3.79812	0.0168655	0.0545038	44.4235	0.0298558	66.696	1.99407	0.0159302	0.0140472	0.00910137	0.00381575	0.00935444	0.0520486	15.3477	0.00727123	0.00655939	0.0160601	0.0153211	0.0148274	0.011405
64.1723	0.00127383	0.0113355	0.345626	0.0109093	0.00363456	0.0166261	0.00454597	0.0121107	0.0445587	5.61433	0.108781	0.250668	0.10216	0.00608376	0.0102563	0.0590039	0.00570321	0.00327052	52.674	0.280061	0.0575503	0.0149755	5.72371	0.0198049	0.0125128	0.0170473	0.119825	0.154376	0.0486612	3.92537	0.0172023	0.0561371	45.3841	0.0305839	66.9477	2.0332	0.0162787	0.0143904	0.0092284	0.00391203	0.00951663	0.0529625	15.7067	0.00739445	0.00669763	0.0164407	0.0156389	0.0151472	0.0116679
64.1827	0.00130421	0.0115089	0.350195	0.0110663	0.00375416	0.0168871	0.00469243	0.0123304	0.0452225	5.80746	0.110464	0.25278	0.10392	0.00627739	0.0104327	0.0601512	0.00583682	0.00333258	52.8757	0.283688	0.0586801	0.0153648	5.79473	0.0201222	0.0127027	0.0172962	0.121773	0.155972	0.0495503	4.05656	0.0175453	0.057817	46.3392	0.0313291	67.191	2.07302	0.0166341	0.0147411	0.00935681	0.00401064	0.00968156	0.0538903	16.0706	0.00751902	0.00683835	0.0168289	0.015963	0.0154728	0.0119366
64.1931	0.00133535	0.0116837	0.354798	0.0112247	0.00387753	0.0171503	0.00484369	0.012553	0.0458956	6.00652	0.112168	0.254899	0.105703	0.00647673	0.0106113	0.0613155	0.00597352	0.00339593	53.0723	0.287342	0.0598308	0.0157633	5.86629	0.0204421	0.0128935	0.0175486	0.123746	0.157581	0.050456	4.19177	0.0178947	0.0595447	47.2876	0.0320919	67.4263	2.11353	0.0169966	0.0150993	0.00948659	0.00411163	0.00984929	0.0548321	16.4395	0.00764494	0.00698158	0.0172249	0.0162934	0.0158043	0.0122111
64.2035	0.00136727	0.0118601	0.359434	0.0113845	0.00400477	0.0174156	0.00499991	0.0127786	0.0465778	6.21164	0.113893	0.257026	0.10751	0.00668192	0.010792	0.062497	0.00611337	0.00346059	53.2638	0.291022	0.0610025	0.0161713	5.93838	0.0207645	0.0130853	0.0178044	0.125745	0.159203	0.0513784	4.33111	0.0182506	0.0613212	48.2285	0.0328726	67.6537	2.15474	0.0173663	0.0154653	0.00961775	0.00421504	0.0100199	0.0557882	16.8131	0.00777222	0.00712735	0.0176286	0.0166304	0.0161418	0.0124916
64.2139	0.0014	0.012038	0.364103	0.0115456	0.00413598	0.0176831	0.00516122	0.0130072	0.0472695	6.42297	0.115638	0.259159	0.10934	0.00689311	0.0109749	0.063696	0.00625643	0.00352658	53.4503	0.294728	0.0621958	0.0165889	6.01101	0.0210894	0.013278	0.0180637	0.127768	0.160838	0.0523179	4.47468	0.0186132	0.0631476	49.1608	0.0336715	67.8735	2.19666	0.0177434	0.0158392	0.0097503	0.00432091	0.0101933	0.0567586	17.1914	0.00790087	0.0072757	0.0180403	0.0169741	0.0164855	0.0127782
64.2243	0.00143354	0.0122174	0.368806	0.011708	0.00427125	0.0179528	0.00532776	0.0132388	0.0479707	6.64062	0.117405	0.2613	0.111193	0.00711043	0.0111599	0.0649129	0.00640279	0.00359393	53.6319	0.29846	0.063411	0.0170164	6.08417	0.0214169	0.0134716	0.0183265	0.129817	0.162487	0.0532748	4.62259	0.0189826	0.065025	50.0835	0.0344891	68.0859	2.2393	0.0181279	0.016221	0.00988425	0.0044293	0.0103697	0.0577435	17.5743	0.00803089	0.00742666	0.0184601	0.0173245	0.0168355	0.0130709
64.2346	0.00146792	0.0123983	0.373541	0.0118718	0.00441069	0.0182246	0.0054997	0.0134735	0.0486814	6.86475	0.119194	0.263448	0.113071	0.00733402	0.0113472	0.0661479	0.00655251	0.00366264	53.8088	0.302217	0.0646484	0.0174539	6.15785	0.0217468	0.0136662	0.0185929	0.131891	0.16415	0.0542494	4.77494	0.0193589	0.0669544	50.9959	0.0353258	68.2911	2.28267	0.0185201	0.0166111	0.0100196	0.00454023	0.0105491	0.0587433	17.9617	0.00816229	0.00758027	0.0188881	0.0176818	0.0171918	0.0133699
64.2449	0.00150316	0.0125807	0.378308	0.0120369	0.00455439	0.0184986	0.00567717	0.0137114	0.0494019	7.09547	0.121004	0.265603	0.114972	0.00756404	0.0115368	0.0674014	0.00670566	0.00373276	53.9811	0.306	0.0659083	0.0179017	6.23205	0.0220791	0.0138616	0.0188629	0.13399	0.165826	0.0552421	4.93183	0.0197422	0.068937	51.8971	0.0361819	68.4894	2.32678	0.0189201	0.0170094	0.0101564	0.00465377	0.0107315	0.0597581	18.3534	0.00829507	0.00773656	0.0193246	0.0180461	0.0175545	0.0136752
64.2552	0.00153926	0.0127646	0.383107	0.0122033	0.00470246	0.0187747	0.00586032	0.0139524	0.0501322	7.33291	0.122835	0.267765	0.116898	0.00780062	0.0117286	0.0686737	0.00686231	0.00380429	54.1488	0.309807	0.0671913	0.01836	6.30678	0.0224139	0.0140578	0.0191366	0.136116	0.167516	0.0562531	5.09336	0.0201327	0.0709737	52.7861	0.0370578	68.6809	2.37164	0.019328	0.0174162	0.0102945	0.00476995	0.010917	0.0607881	18.7492	0.00842923	0.00789558	0.0197695	0.0184176	0.0179239	0.013987
64.2654	0.00157627	0.01295	0.387938	0.0123711	0.004855	0.0190531	0.00604933	0.0141966	0.0508725	7.57721	0.124688	0.269934	0.118847	0.00804392	0.0119227	0.0699652	0.00702254	0.00387726	54.312	0.31364	0.0684976	0.0188289	6.38202	0.0227512	0.014255	0.0194141	0.138267	0.16922	0.0572829	5.25966	0.0205305	0.0730657	53.6624	0.0379541	68.866	2.41726	0.0197439	0.0178315	0.0104341	0.00488882	0.0111056	0.0618335	19.1492	0.00856479	0.00805735	0.0202232	0.0187964	0.0183	0.0143053
64.2757	0.00161418	0.0131369	0.392801	0.0125402	0.0050121	0.0193336	0.00624433	0.0144442	0.0516229	7.82849	0.126563	0.27211	0.120821	0.00829407	0.0121191	0.0712762	0.00718642	0.0039517	54.4708	0.317498	0.0698277	0.0193087	6.45777	0.0230908	0.0144529	0.0196953	0.140444	0.170938	0.0583317	5.43081	0.0209358	0.075214	54.5252	0.0388711	69.0447	2.46365	0.0201681	0.0182557	0.0105751	0.00501042	0.0112974	0.0628945	19.553	0.00870175	0.00822191	0.0206856	0.0191826	0.0186828	0.0146303
64.2859	0.00165303	0.0133253	0.397694	0.0127106	0.00517388	0.0196163	0.0064455	0.014695	0.0523835	8.08688	0.128461	0.274293	0.122818	0.00855124	0.0123178	0.0726071	0.00735403	0.00402762	54.6254	0.32138	0.0711819	0.0197996	6.53402	0.0234328	0.0146517	0.0199804	0.142647	0.172671	0.0594	5.60692	0.0213488	0.0774198	55.3739	0.0398092	69.2173	2.51082	0.0206007	0.0186888	0.0107176	0.0051348	0.0114925	0.0639714	19.9606	0.00884011	0.0083893	0.021157	0.0195763	0.0190727	0.014962
64.296	0.00169283	0.0135151	0.402619	0.0128823	0.00534042	0.0199011	0.00665298	0.0149493	0.0531544	8.35248	0.13038	0.276483	0.12484	0.00881555	0.0125189	0.0739582	0.00752545	0.00410505	54.7759	0.325287	0.0725607	0.0203019	6.61078	0.0237772	0.0148512	0.0202693	0.144877	0.174418	0.0604879	5.78811	0.0217695	0.0796839	56.2078	0.0407689	69.3841	2.55878	0.0210418	0.019131	0.0108615	0.00526201	0.0116908	0.0650643	20.3718	0.00897989	0.00855956	0.0216376	0.0199778	0.0194696	0.0153005
64.3062	0.00173361	0.0137064	0.407573	0.0130554	0.00551184	0.0201882	0.00686696	0.015207	0.0539359	8.62543	0.132322	0.278679	0.126887	0.00908718	0.0127224	0.0753299	0.00770075	0.004184	54.9223	0.329217	0.0739644	0.0208157	6.68804	0.0241239	0.0150515	0.0205622	0.147133	0.17618	0.061596	5.97448	0.0221981	0.0820075	57.0264	0.0417507	69.5451	2.60754	0.0214916	0.0195824	0.0110068	0.00539208	0.0118925	0.0661736	20.7864	0.00912108	0.00873272	0.0221275	0.0203871	0.0198737	0.015646
64.3163	0.00177537	0.0138991	0.412558	0.0132298	0.00568822	0.0204775	0.00708759	0.0154682	0.0547279	8.90582	0.134287	0.280883	0.128958	0.00936626	0.0129284	0.0767227	0.00788001	0.0042645	55.0647	0.333172	0.0753936	0.0213413	6.76579	0.0244729	0.0152526	0.020859	0.149415	0.177956	0.0627245	6.16613	0.0226349	0.0843915	57.8292	0.0427549	69.7007	2.6571	0.0219502	0.0200432	0.0111535	0.00552507	0.0120976	0.0672993	21.2042	0.00926371	0.00890881	0.0226268	0.0208044	0.0202852	0.0159985
64.3264	0.00181815	0.0140934	0.417573	0.0134055	0.00586968	0.020769	0.00731504	0.015733	0.0555307	9.19378	0.136274	0.283093	0.131053	0.00965294	0.0131367	0.0781369	0.00806331	0.00434658	55.2032	0.337151	0.0768485	0.0218789	6.84402	0.0248243	0.0154544	0.0211599	0.151724	0.179748	0.0638739	6.36317	0.0230799	0.0868371	58.6159	0.0437822	69.8509	2.70749	0.0224179	0.0205137	0.0113018	0.00566101	0.0123062	0.0684418	21.6252	0.00940776	0.00908789	0.0231358	0.0212299	0.0207041	0.0163581
64.3365	0.00186197	0.014289	0.422617	0.0135825	0.00605631	0.0210627	0.00754947	0.0160014	0.0563444	9.4894	0.138284	0.28531	0.133174	0.00994737	0.0133476	0.0795729	0.00825074	0.00443025	55.338	0.341153	0.0783297	0.0224288	6.92274	0.0251779	0.015657	0.0214649	0.15406	0.181555	0.0650445	6.56569	0.0235334	0.089345	59.386	0.0448328	69.996	2.7587	0.0228949	0.0209939	0.0114514	0.00579995	0.0125183	0.0696013	22.049	0.00955326	0.00926997	0.0236545	0.0216636	0.0211306	0.0167249
64.3466	0.00190684	0.0144861	0.42769	0.0137609	0.00624821	0.0213587	0.00779107	0.0162734	0.0571691	9.79279	0.140318	0.287534	0.135318	0.0102497	0.013561	0.0810312	0.00844238	0.00451553	55.4691	0.345179	0.0798376	0.0229912	7.00194	0.0255338	0.0158603	0.0217741	0.156423	0.183377	0.0662368	6.77382	0.0239955	0.0919164	60.1392	0.0459074	70.1361	2.81076	0.0233811	0.021484	0.0116025	0.00594193	0.012734	0.0707781	22.4755	0.00970021	0.0094551	0.0241832	0.0221058	0.0215649	0.017099
64.3566	0.00195279	0.0146847	0.432792	0.0139406	0.00644548	0.0216569	0.00803999	0.0165493	0.058005	10.104	0.142374	0.289764	0.137488	0.0105601	0.0137769	0.0825121	0.00863832	0.00460245	55.5966	0.349228	0.0813726	0.0235664	7.08161	0.0258919	0.0160642	0.0220874	0.158813	0.185214	0.067451	6.98764	0.0244663	0.0945521	60.8752	0.0470065	70.2715	2.86366	0.023877	0.0219842	0.0117551	0.006087	0.0129533	0.0719722	22.9044	0.00984862	0.00964333	0.024722	0.0225565	0.0220071	0.0174804
64.3666	0.00199983	0.0148846	0.437922	0.0141215	0.00664821	0.0219573	0.00829642	0.0168289	0.0588522	10.4232	0.144454	0.292001	0.139683	0.0108787	0.0139954	0.0840162	0.00883863	0.00469103	55.7206	0.3533	0.0829351	0.0241546	7.16175	0.0262523	0.0162689	0.022405	0.161231	0.187068	0.0686875	7.20725	0.0249461	0.0972531	61.5939	0.0481304	70.4023	2.91743	0.0243826	0.0224948	0.0119092	0.00623519	0.0131763	0.0731842	23.3357	0.00999849	0.00983467	0.0252711	0.0230161	0.0224573	0.0178694
64.3766	0.002048	0.015086	0.443081	0.0143039	0.0068565	0.0222601	0.00856052	0.0171124	0.0597109	10.7504	0.146557	0.294245	0.141902	0.0112056	0.0142165	0.0855439	0.00904342	0.00478129	55.8412	0.357395	0.0845258	0.024756	7.24235	0.0266149	0.0164742	0.0227269	0.163675	0.188937	0.0699469	7.43277	0.0254351	0.10002	62.295	0.0492798	70.5286	2.97206	0.0248981	0.0230158	0.0120647	0.00638656	0.0134031	0.0744141	23.7691	0.0101498	0.0100292	0.0258308	0.0234845	0.0229158	0.0182659
64.3866	0.0020973	0.0152889	0.448267	0.0144875	0.00707044	0.0225651	0.00883248	0.0173999	0.0605812	11.0857	0.148683	0.296495	0.144147	0.0115411	0.0144402	0.0870956	0.00925275	0.00487324	55.9585	0.361512	0.0861449	0.025371	7.32341	0.0269797	0.0166802	0.0230532	0.166148	0.190822	0.0712294	7.66427	0.0259334	0.102854	62.9785	0.0504552	70.6506	3.02757	0.0254237	0.0235475	0.0122217	0.00654115	0.0136337	0.0756622	24.2043	0.0103027	0.0102269	0.026401	0.0239621	0.0233825	0.01867
64.3965	0.00214777	0.0154931	0.453481	0.0146724	0.00729012	0.0228725	0.00911246	0.0176914	0.0614633	11.4292	0.150834	0.298752	0.146416	0.0118851	0.0146666	0.0886718	0.00946673	0.00496692	56.0725	0.365652	0.087793	0.0259998	7.40491	0.0273467	0.0168868	0.0233839	0.168647	0.192724	0.0725356	7.90186	0.0264412	0.105756	63.6442	0.051657	70.7686	3.08397	0.0259596	0.02409	0.0123802	0.00669898	0.0138682	0.0769288	24.6412	0.010457	0.0104278	0.0269822	0.0244488	0.0238578	0.0190819
64.4064	0.00219942	0.0156988	0.458722	0.0148587	0.00751563	0.0231821	0.00940065	0.017987	0.0623573	11.7809	0.153008	0.301016	0.14871	0.012238	0.0148957	0.0902731	0.00968544	0.00506234	56.1835	0.369814	0.0894705	0.0266426	7.48687	0.0277159	0.017094	0.0237191	0.171175	0.194642	0.0738657	8.14562	0.0269588	0.108727	64.2921	0.0528858	70.8825	3.14128	0.026506	0.0246435	0.0125402	0.00686011	0.0141067	0.0782142	25.0795	0.0106128	0.0106321	0.0275744	0.024945	0.0243418	0.0195015
64.4163	0.00225228	0.0159059	0.46399	0.0150462	0.00774706	0.0234941	0.00969721	0.0182868	0.0632634	12.1408	0.155207	0.303286	0.15103	0.0125998	0.0151276	0.0918998	0.00990898	0.00515952	56.2913	0.373998	0.091178	0.0272998	7.56926	0.0280871	0.0173019	0.0240588	0.17373	0.196577	0.0752203	8.39565	0.0274863	0.111767	64.9223	0.0541422	70.9926	3.19949	0.0270631	0.0252083	0.0127017	0.00702458	0.0143492	0.0795185	25.5191	0.0107702	0.0108396	0.0281778	0.0254508	0.0248345	0.0199291
64.4262	0.00230636	0.0161143	0.469284	0.0152351	0.0079845	0.0238085	0.0100023	0.0185908	0.0641818	12.5091	0.157429	0.305562	0.153375	0.0129706	0.0153623	0.0935525	0.0101374	0.00525848	56.3962	0.378204	0.092916	0.0279715	7.65208	0.0284606	0.0175104	0.024403	0.176314	0.198529	0.0765998	8.65204	0.0280238	0.114877	65.5348	0.0554267	71.099	3.25862	0.0276312	0.0257845	0.0128646	0.00719241	0.0145958	0.0808422	25.9597	0.010929	0.0110505	0.0287926	0.0259663	0.0253363	0.0203645
64.436	0.0023617	0.0163242	0.474604	0.0154253	0.00822802	0.0241252	0.0103162	0.0188992	0.0651126	12.8857	0.159676	0.307845	0.155745	0.0133507	0.0155998	0.0952317	0.0103709	0.00535924	56.4982	0.382431	0.0946849	0.0286582	7.73533	0.0288361	0.0177194	0.024752	0.178925	0.200498	0.0780046	8.91485	0.0285718	0.118057	66.1297	0.0567399	71.2019	3.31869	0.0282103	0.0263724	0.0130291	0.00736367	0.0148465	0.0821855	26.401	0.0110894	0.0112648	0.0294191	0.0264918	0.0258472	0.020808
64.4459	0.0024183	0.0165355	0.47995	0.0156169	0.00847771	0.0244443	0.0106389	0.0192119	0.066056	13.2707	0.161948	0.310134	0.15814	0.0137401	0.0158402	0.096938	0.0106095	0.00546182	56.5973	0.38668	0.0964853	0.0293601	7.81899	0.0292137	0.0179291	0.0251056	0.181565	0.202484	0.0794351	9.18417	0.0291302	0.12131	66.707	0.0580823	71.3014	3.37969	0.0288007	0.0269721	0.0131951	0.00753837	0.0151015	0.0835486	26.8429	0.0112513	0.0114825	0.0300574	0.0270274	0.0263674	0.0212597
64.4556	0.0024762	0.0167482	0.485321	0.0158097	0.00873364	0.0247659	0.0109708	0.0195292	0.0670121	13.664	0.164244	0.31243	0.160561	0.014139	0.0160834	0.0986718	0.0108532	0.00556625	56.6937	0.39095	0.0983177	0.0300774	7.90307	0.0295934	0.0181393	0.025464	0.184234	0.204488	0.0808919	9.46008	0.0296994	0.124634	67.2671	0.0594546	71.3976	3.44164	0.0294027	0.0275838	0.0133625	0.00771656	0.0153608	0.0849318	27.2851	0.0114148	0.0117037	0.0307077	0.0275734	0.0268972	0.0217194
64.4654	0.00253542	0.0169622	0.490717	0.0160039	0.00899589	0.0250899	0.0113118	0.019851	0.0679811	14.0656	0.166565	0.314732	0.163007	0.0145475	0.0163297	0.100434	0.0111023	0.00567253	56.7875	0.395242	0.100183	0.0308105	7.98756	0.0299752	0.0183501	0.0258272	0.18693	0.20651	0.0823753	9.74264	0.0302796	0.12803	67.81	0.0608572	71.4906	3.50455	0.0300164	0.0282077	0.0135315	0.00789827	0.0156244	0.0863355	27.7274	0.0115798	0.0119284	0.0313703	0.0281298	0.0274366	0.0221874
64.4752	0.00259597	0.0171777	0.496139	0.0161994	0.00926452	0.0254163	0.0116623	0.0201774	0.0689633	14.4757	0.168911	0.317041	0.165478	0.0149657	0.0165789	0.102224	0.0113568	0.00578069	56.8786	0.399554	0.102081	0.0315597	8.07244	0.030359	0.0185615	0.0261952	0.189656	0.208549	0.0838858	10.0319	0.0308709	0.1315	68.3359	0.0622909	71.5806	3.56844	0.0306421	0.0288441	0.013702	0.00808355	0.0158925	0.0877599	28.1695	0.0117464	0.0121567	0.0320453	0.0286969	0.0279858	0.0226637
64.4849	0.00265788	0.0173945	0.501584	0.0163962	0.0095396	0.0257452	0.0120225	0.0205086	0.0699588	14.894	0.171282	0.319356	0.167975	0.0153939	0.0168311	0.104044	0.0116167	0.00589075	56.9673	0.403886	0.104012	0.0323252	8.15772	0.0307449	0.0187733	0.0265682	0.19241	0.210607	0.0854239	10.328	0.0314737	0.135044	68.8451	0.0637562	71.6676	3.6333	0.03128	0.0294932	0.013874	0.00827242	0.0161651	0.0892053	28.6113	0.0119146	0.0123885	0.0327329	0.0292748	0.0285452	0.0231484
64.4946	0.00272117	0.0176128	0.507053	0.0165943	0.0098212	0.0260767	0.0123923	0.0208446	0.0709677	15.3206	0.173678	0.321677	0.170498	0.015832	0.0170865	0.105893	0.0118823	0.00600273	57.0535	0.408239	0.105978	0.0331074	8.24338	0.0311327	0.0189858	0.0269461	0.195193	0.212684	0.08699	10.6309	0.0320881	0.138661	69.3379	0.0652537	71.7518	3.69915	0.0319303	0.0301551	0.0140476	0.00846492	0.0164423	0.090672	29.0526	0.0120844	0.012624	0.0334335	0.0298639	0.0291147	0.0236414
64.5042	0.00278587	0.0178324	0.512547	0.0167938	0.0101094	0.0264106	0.0127721	0.0211855	0.0719902	15.7555	0.1761	0.324005	0.173046	0.0162802	0.0173449	0.107773	0.0121535	0.00611664	57.1373	0.412612	0.107978	0.0339066	8.32942	0.0315226	0.0191987	0.0273291	0.198006	0.214779	0.0885847	10.9406	0.0327144	0.142353	69.8145	0.0667841	71.8334	3.766	0.0325932	0.0308301	0.0142226	0.00866108	0.0167241	0.0921604	29.493	0.0122558	0.0128632	0.0341471	0.0304642	0.0296947	0.0241429
64.5139	0.00285199	0.0180533	0.518063	0.0169946	0.0104042	0.0267472	0.0131621	0.0215314	0.0730266	16.1985	0.178547	0.326338	0.175619	0.0167386	0.0176065	0.109684	0.0124306	0.0062325	57.2189	0.417005	0.110014	0.0347231	8.41583	0.0319145	0.0194122	0.0277171	0.200847	0.216893	0.0902084	11.2573	0.0333528	0.14612	70.2752	0.0683479	71.9123	3.83386	0.033269	0.0315184	0.0143992	0.00886094	0.0170107	0.0936707	29.9323	0.0124288	0.0131061	0.034874	0.031076	0.0302852	0.024653
64.5235	0.00291955	0.0182757	0.523603	0.0171967	0.0107057	0.0270863	0.0135622	0.0218824	0.0740771	16.6496	0.18102	0.328678	0.178218	0.0172074	0.0178714	0.111626	0.0127135	0.00635033	57.2982	0.421419	0.112086	0.0355573	8.50261	0.0323083	0.0196262	0.0281103	0.203718	0.219026	0.0918616	11.5809	0.0340036	0.149961	70.7204	0.0699459	71.9887	3.90273	0.033958	0.0322203	0.0145774	0.00906452	0.0173022	0.0952033	30.3704	0.0126034	0.0133527	0.0356145	0.0316994	0.0308866	0.0251716
64.5331	0.00298858	0.0184994	0.529165	0.0174002	0.0110139	0.027428	0.0139729	0.0222386	0.0751417	17.1087	0.183519	0.331025	0.180843	0.0176866	0.0181395	0.1136	0.0130024	0.00647015	57.3753	0.425851	0.114194	0.0364094	8.58974	0.0327041	0.0198406	0.0285087	0.206618	0.221179	0.0935449	11.9115	0.0346669	0.153878	71.1504	0.0715786	72.0628	3.97264	0.0346603	0.0329359	0.014757	0.00927186	0.0175985	0.0967584	30.8071	0.0127796	0.0136032	0.0363687	0.0323347	0.031499	0.0256988
64.5427	0.0030591	0.0187245	0.53475	0.017605	0.0113289	0.0277724	0.0143941	0.0226001	0.0762208	17.5757	0.186043	0.333377	0.183493	0.0181764	0.0184109	0.115607	0.0132975	0.00659197	57.4503	0.430303	0.116339	0.0372798	8.67721	0.0331018	0.0200556	0.0289124	0.209548	0.223351	0.0952586	12.2491	0.0353431	0.15787	71.5654	0.0732468	72.1345	4.04358	0.0353762	0.0336655	0.0149382	0.00948298	0.0178998	0.0983365	31.242	0.0129575	0.0138574	0.0371369	0.0329822	0.0321226	0.0262347
64.5522	0.00313114	0.0189509	0.540357	0.0178112	0.0116507	0.0281195	0.014826	0.0229669	0.0773145	18.0504	0.188594	0.335736	0.186169	0.0186768	0.0186857	0.117648	0.0135987	0.0067158	57.5232	0.434775	0.118522	0.0381688	8.76503	0.0335015	0.0202711	0.0293213	0.212507	0.225544	0.0970034	12.5937	0.0360324	0.161937	71.9659	0.0749511	72.204	4.11556	0.036106	0.0344094	0.015121	0.00969791	0.0182062	0.0999378	31.675	0.0131371	0.0141156	0.0379194	0.0336419	0.0327576	0.0267793
64.5617	0.0032047	0.0191787	0.545985	0.0180187	0.0119793	0.0284693	0.0152689	0.0233393	0.0784229	18.5327	0.191171	0.338101	0.188871	0.019188	0.0189639	0.119722	0.0139062	0.00684168	57.5942	0.439265	0.120743	0.0390768	8.85318	0.0339031	0.020487	0.0297356	0.215496	0.227756	0.0987797	12.9453	0.036735	0.166081	72.3523	0.0766921	72.2714	4.18861	0.0368499	0.0351677	0.0153053	0.00991669	0.0185177	0.101563	32.106	0.0133183	0.0143777	0.0387163	0.0343142	0.0334042	0.0273326
64.5712	0.00327981	0.0194079	0.551635	0.0182276	0.0123149	0.0288218	0.0157228	0.0237172	0.0795465	19.0226	0.193774	0.340472	0.191599	0.0197101	0.0192455	0.121831	0.0142202	0.00696961	57.6632	0.443775	0.123004	0.0400041	8.94166	0.0343066	0.0207034	0.0301553	0.218515	0.229989	0.100588	13.304	0.0374512	0.1703	72.7247	0.0784706	72.3368	4.26271	0.0376082	0.0359406	0.0154912	0.0101393	0.0188344	0.103211	32.5346	0.0135012	0.0146438	0.0395279	0.0349992	0.0340626	0.0278947
64.5807	0.0033565	0.0196385	0.557306	0.0184378	0.0126573	0.0291771	0.0161879	0.0241007	0.0806852	19.5197	0.196404	0.342849	0.194352	0.020243	0.0195307	0.123976	0.0145406	0.0070996	57.7304	0.448303	0.125303	0.040951	9.03045	0.034712	0.0209203	0.0305805	0.221564	0.232243	0.102429	13.6696	0.0381813	0.174594	73.0838	0.0802872	72.4001	4.33789	0.0383811	0.0367285	0.0156786	0.0103659	0.0191565	0.104884	32.9607	0.0136858	0.0149139	0.0403545	0.0356971	0.0347331	0.0284656
64.5902	0.00343478	0.0198704	0.562998	0.0186494	0.0130066	0.0295352	0.0166643	0.0244901	0.0818394	20.0239	0.199061	0.345233	0.197132	0.020787	0.0198195	0.126156	0.0148677	0.00723168	57.7957	0.452849	0.127643	0.0419179	9.11955	0.0351192	0.0211376	0.0310112	0.224644	0.234518	0.104303	14.0422	0.0389255	0.178964	73.4297	0.0821427	72.4616	4.41415	0.0391689	0.0375315	0.0158676	0.0105963	0.019484	0.106582	33.3841	0.0138721	0.015188	0.0411962	0.0364083	0.0354158	0.0290454
64.5996	0.00351468	0.0201036	0.56871	0.0188623	0.0133629	0.0298961	0.0171523	0.0248853	0.0830092	20.5351	0.201744	0.347622	0.199937	0.021342	0.0201118	0.128372	0.0152015	0.00736585	57.8593	0.457414	0.130024	0.0429052	9.20894	0.0355283	0.0213554	0.0314474	0.227753	0.236814	0.106211	14.4217	0.0396841	0.18341	73.7629	0.0840377	72.5213	4.4915	0.0399719	0.03835	0.0160582	0.0108307	0.0198169	0.108305	33.8046	0.0140601	0.0154663	0.0420534	0.0371329	0.036111	0.0296339
64.609	0.00359621	0.0203383	0.574442	0.0190766	0.0137262	0.0302599	0.0176518	0.0252865	0.0841948	21.0529	0.204455	0.350018	0.202768	0.0219082	0.0204079	0.130626	0.0155422	0.00750214	57.9212	0.461997	0.132447	0.0439133	9.29864	0.0359393	0.0215736	0.0318893	0.230893	0.239132	0.108153	14.8081	0.0404573	0.187931	74.0837	0.085973	72.5793	4.56995	0.0407903	0.0391841	0.0162503	0.0110691	0.0201555	0.110053	34.222	0.0142499	0.0157486	0.0429262	0.0378711	0.0368188	0.0302314
64.6183	0.00367939	0.0205742	0.580194	0.0192923	0.0140964	0.0306266	0.0181631	0.0256939	0.0853966	21.5773	0.207192	0.35242	0.205625	0.0224856	0.0207077	0.132918	0.0158898	0.00764055	57.9814	0.466598	0.134911	0.0449423	9.38861	0.0363521	0.0217923	0.0323368	0.234064	0.241472	0.110129	15.2013	0.0412455	0.192527	74.3925	0.0879493	72.6356	4.6495	0.0416244	0.0400341	0.016444	0.0113114	0.0204997	0.111826	34.6362	0.0144414	0.0160352	0.043815	0.0386233	0.0375396	0.0308378
64.6277	0.00376425	0.0208116	0.585966	0.0195094	0.0144735	0.0309963	0.0186863	0.0261074	0.0866147	22.1078	0.209957	0.354827	0.208508	0.0230744	0.0210113	0.135249	0.0162444	0.0077811	58.0401	0.471217	0.137419	0.0459929	9.47886	0.0367668	0.0220114	0.03279	0.237265	0.243834	0.112141	15.6014	0.0420489	0.197198	74.6898	0.0899672	72.6902	4.73017	0.0424745	0.0409002	0.0166393	0.0115577	0.0208496	0.113626	35.0469	0.0146346	0.0163261	0.04472	0.0393896	0.0382735	0.0314531
64.637	0.00385079	0.0210503	0.591757	0.0197279	0.0148576	0.0313689	0.0192215	0.0265272	0.0878493	22.6444	0.212749	0.357241	0.211417	0.0236744	0.0213187	0.137618	0.0166062	0.00792381	58.0971	0.475853	0.13997	0.0470652	9.56937	0.0371833	0.022231	0.033249	0.240497	0.246218	0.114189	16.0081	0.0428678	0.201943	74.9758	0.0920276	72.7434	4.81196	0.0433409	0.0417828	0.0168362	0.0118081	0.0212055	0.115452	35.4541	0.0148296	0.0166212	0.0456414	0.0401702	0.0390208	0.0320774
64.6463	0.00393906	0.0212903	0.597566	0.0199477	0.0152487	0.0317446	0.0197688	0.0269534	0.0891006	23.1867	0.215568	0.359661	0.214352	0.0242858	0.0216301	0.140028	0.0169753	0.00806868	58.1527	0.480507	0.142565	0.0481598	9.66015	0.0376015	0.022451	0.0337139	0.243761	0.248625	0.116273	16.4214	0.0437024	0.206763	75.2508	0.0941312	72.795	4.89488	0.0442238	0.042682	0.0170346	0.0120625	0.0215672	0.117305	35.8575	0.0150263	0.0169207	0.0465795	0.0409655	0.0397816	0.0327105
64.6556	0.00402905	0.0215318	0.603395	0.020169	0.0156467	0.0321234	0.0203283	0.0273862	0.0903689	23.7344	0.218415	0.362087	0.217313	0.0249087	0.0219454	0.142478	0.0173517	0.00821574	58.2068	0.485178	0.145205	0.0492769	9.75117	0.0380216	0.0226714	0.0341845	0.247055	0.251055	0.118394	16.8413	0.0445532	0.211656	75.5154	0.0962787	72.8453	4.97894	0.0451236	0.0435981	0.0172347	0.0123209	0.021935	0.119185	36.257	0.0152249	0.0172245	0.0475346	0.0417756	0.0405563	0.0333527
64.6648	0.00412079	0.0217745	0.609241	0.0203917	0.0160516	0.0325052	0.0209002	0.0278256	0.0916545	24.2873	0.22129	0.364519	0.220301	0.025543	0.0222648	0.14497	0.0177356	0.00836499	58.2594	0.489866	0.147892	0.050417	9.84243	0.0384435	0.0228922	0.0346611	0.25038	0.253508	0.120553	17.2676	0.0454202	0.216623	75.7698	0.0984709	72.8942	5.06414	0.0460405	0.0445313	0.0174363	0.0125834	0.0223089	0.121092	36.6525	0.0154253	0.0175328	0.0485069	0.0426008	0.0413451	0.0340038
64.6741	0.0042143	0.0220187	0.615106	0.0206158	0.0164634	0.0328902	0.0214845	0.0282717	0.0929575	24.845	0.224193	0.366957	0.223314	0.0261889	0.0225883	0.147504	0.018127	0.00851644	58.3107	0.494571	0.150624	0.0515804	9.93393	0.0388671	0.0231135	0.0351437	0.253737	0.255985	0.12275	17.7002	0.0463039	0.221663	76.0143	0.100709	72.9418	5.15049	0.0469749	0.045482	0.0176396	0.01285	0.0226891	0.123028	37.0438	0.0156274	0.0178455	0.0494967	0.0434414	0.0421481	0.0346639
64.6833	0.0043096	0.0222642	0.620988	0.0208413	0.016882	0.0332784	0.0220814	0.0287248	0.0942781	25.4072	0.227124	0.369401	0.226354	0.0268462	0.0229159	0.150081	0.0185262	0.00867011	58.3607	0.499293	0.153404	0.0527675	10.0256	0.0392925	0.0233352	0.0356323	0.257125	0.258485	0.124985	18.1389	0.0472044	0.226776	76.2494	0.102992	72.9881	5.23801	0.0479269	0.0464504	0.0178445	0.0131208	0.0230756	0.124992	37.4308	0.0158314	0.0181628	0.0505042	0.0442977	0.0429657	0.0353329
64.6924	0.0044067	0.0225111	0.626888	0.0210682	0.0173076	0.0336699	0.0226909	0.0291848	0.0956168	25.9735	0.230083	0.371851	0.22942	0.0275152	0.0232477	0.152701	0.0189331	0.00882602	58.4093	0.504032	0.156232	0.0539788	10.1176	0.0397196	0.0235572	0.0361269	0.260545	0.26101	0.12726	18.5837	0.0481222	0.231961	76.4753	0.105323	73.0333	5.32668	0.048897	0.0474368	0.018051	0.0133956	0.0234685	0.126984	37.8133	0.0160372	0.0184846	0.0515298	0.0451698	0.043798	0.0360109
64.7016	0.00450562	0.0227593	0.632805	0.0212966	0.0177399	0.0340646	0.0233132	0.0296519	0.0969736	26.5438	0.233071	0.374307	0.232512	0.0281956	0.0235838	0.155366	0.0193479	0.00898416	58.4567	0.508786	0.159108	0.0552145	10.2097	0.0401485	0.0237797	0.0366276	0.263996	0.26356	0.129574	19.0344	0.0490575	0.237217	76.6924	0.107702	73.0773	5.41653	0.0498854	0.0484413	0.0182591	0.0136745	0.023868	0.129006	38.1914	0.0162449	0.0188111	0.0525737	0.0460581	0.0446454	0.0366979
64.7107	0.00460637	0.0230089	0.638738	0.0215265	0.018179	0.0344626	0.0239482	0.0301263	0.0983488	27.1175	0.236086	0.376768	0.23563	0.0288877	0.0239243	0.158075	0.0197707	0.00914456	58.5029	0.513558	0.162034	0.0564752	10.302	0.0405791	0.0240026	0.0371344	0.267479	0.266134	0.131929	19.4908	0.0500106	0.242544	76.901	0.110129	73.1202	5.50756	0.0508925	0.0494644	0.0184688	0.0139576	0.024274	0.131058	38.5648	0.0164545	0.0191422	0.0536362	0.0469628	0.045508	0.0373938
64.7198	0.00470899	0.0232599	0.644689	0.0217578	0.0186248	0.034864	0.0245962	0.0306079	0.0997426	27.6943	0.239131	0.379236	0.238775	0.0295913	0.0242692	0.160831	0.0202016	0.00930722	58.548	0.518345	0.165011	0.0577611	10.3946	0.0410115	0.0242259	0.0376474	0.270995	0.268733	0.134325	19.9527	0.0509818	0.247941	77.1014	0.112606	73.162	5.59977	0.0519185	0.0505062	0.0186802	0.0142448	0.0246868	0.133139	38.9334	0.0166659	0.0194781	0.0547175	0.0478842	0.0463861	0.0380987
64.7289	0.00481348	0.0235122	0.650655	0.0219905	0.0190773	0.0352688	0.0252571	0.031097	0.101155	28.2739	0.242204	0.38171	0.241946	0.0303066	0.0246186	0.163633	0.0206407	0.00947216	58.5918	0.523148	0.168038	0.0590728	10.4873	0.0414455	0.0244496	0.0381667	0.274542	0.271358	0.136763	20.42	0.0519714	0.253407	77.2939	0.115132	73.2028	5.69316	0.0529638	0.051567	0.0188931	0.0145362	0.0251064	0.135251	39.2972	0.0168792	0.0198188	0.055818	0.0488226	0.04728	0.0388125
64.7379	0.00491985	0.0237659	0.656638	0.0222248	0.0195365	0.0356771	0.0259311	0.0315937	0.102587	28.8559	0.245306	0.38419	0.245144	0.0310333	0.0249725	0.166482	0.0210881	0.00963939	58.6346	0.527967	0.171117	0.0604106	10.5801	0.0418813	0.0246737	0.0386922	0.278122	0.274008	0.139243	20.8924	0.0529797	0.258943	77.4788	0.11771	73.2427	5.78775	0.0540287	0.0526471	0.0191078	0.0148318	0.025533	0.137393	39.6561	0.0170944	0.0201643	0.0569379	0.0497782	0.0481898	0.0395353
64.747	0.00502813	0.024021	0.662636	0.0224605	0.0200022	0.0360889	0.0266181	0.0320981	0.104039	29.4399	0.248437	0.386675	0.248368	0.0317717	0.0253311	0.16938	0.0215439	0.00980891	58.6763	0.532801	0.174249	0.0617748	10.6731	0.0423188	0.0248982	0.0392241	0.281734	0.276685	0.141766	21.3698	0.054007	0.264547	77.6564	0.120339	73.2816	5.88354	0.0551134	0.0537469	0.0193241	0.0151315	0.0259666	0.139567	40.01	0.0173115	0.0205147	0.0580775	0.0507513	0.0491159	0.040267
64.756	0.00513833	0.0242775	0.66865	0.0226977	0.0204744	0.0365043	0.0273183	0.0326103	0.10551	30.0256	0.251598	0.389167	0.251618	0.0325216	0.0256944	0.172326	0.0220082	0.00998074	58.717	0.537651	0.177435	0.0631661	10.7663	0.0427579	0.0251231	0.0397623	0.285378	0.279388	0.144332	21.852	0.0550536	0.270219	77.827	0.123021	73.3196	5.98054	0.0562184	0.0548664	0.019542	0.0154354	0.0264073	0.141773	40.3588	0.0175305	0.02087	0.059237	0.0517422	0.0500585	0.0410076
64.7649	0.00525046	0.0245354	0.674679	0.0229365	0.0209531	0.0369233	0.0280317	0.0331305	0.107001	30.6125	0.254787	0.391664	0.254895	0.033283	0.0260624	0.175322	0.0224811	0.0101549	58.7566	0.542517	0.180675	0.0645846	10.8596	0.0431988	0.0253484	0.0403068	0.289055	0.282117	0.146942	22.3386	0.0561198	0.275957	77.9909	0.125756	73.3568	6.07873	0.0573439	0.0560062	0.0197616	0.0157435	0.0268553	0.14401	40.7025	0.0177515	0.0212303	0.0604168	0.0527512	0.0510179	0.0417571
64.7739	0.00536454	0.0247946	0.680723	0.0231767	0.0214383	0.0373459	0.0287584	0.0336587	0.108512	31.2002	0.258006	0.394168	0.258199	0.0340558	0.0264352	0.178368	0.0229627	0.0103314	58.7953	0.547397	0.18397	0.0660309	10.9531	0.0436413	0.0255741	0.0408579	0.292765	0.284874	0.149597	22.8296	0.0572059	0.281762	78.1483	0.128545	73.3931	6.17814	0.0584903	0.0571663	0.0199828	0.0160558	0.0273107	0.14628	41.0411	0.0179744	0.0215957	0.0616172	0.0537786	0.0519942	0.0425154
64.7828	0.00548059	0.0250553	0.686782	0.0234185	0.0219297	0.0377722	0.0294983	0.0341951	0.110044	31.7884	0.261254	0.396677	0.261529	0.0348402	0.026813	0.181465	0.0234531	0.0105102	58.8331	0.552293	0.187321	0.0675053	11.0466	0.0440854	0.0258002	0.0414154	0.296508	0.287657	0.152297	23.3246	0.0583122	0.287632	78.2995	0.131389	73.4287	6.27877	0.0596579	0.0583471	0.0202057	0.0163723	0.0277735	0.148584	41.3743	0.0181993	0.0219662	0.0628384	0.0548246	0.0529878	0.0432826
64.7917	0.00559862	0.0253173	0.692856	0.0236618	0.0224274	0.0382023	0.0302516	0.0347397	0.111597	32.3766	0.264533	0.399192	0.264886	0.0356359	0.0271958	0.184614	0.0239523	0.0106913	58.8699	0.557203	0.19073	0.0690084	11.1403	0.0445312	0.0260267	0.0419794	0.300284	0.290469	0.155043	23.8234	0.059439	0.293567	78.4447	0.134289	73.4635	6.38061	0.060847	0.0595489	0.0204303	0.0166929	0.0282439	0.15092	41.7024	0.0184262	0.0223419	0.0640807	0.0558896	0.053999	0.0440587
64.8006	0.00571864	0.0255808	0.698943	0.0239066	0.0229314	0.0386363	0.0310182	0.0352928	0.11317	32.9645	0.26784	0.401713	0.26827	0.036443	0.0275836	0.187816	0.0244605	0.0108749	58.9059	0.562128	0.194196	0.0705404	11.2341	0.0449787	0.0262535	0.0425499	0.304094	0.293308	0.157836	24.3257	0.0605866	0.299565	78.5842	0.137245	73.4975	6.48367	0.0620579	0.060772	0.0206566	0.0170178	0.028722	0.153291	42.0251	0.018655	0.0227228	0.0653444	0.0569738	0.0550278	0.0448436
64.8095	0.00584067	0.0258456	0.705045	0.024153	0.0234414	0.0390741	0.0317982	0.0358545	0.114765	33.5517	0.271178	0.40424	0.27168	0.0372615	0.0279765	0.191072	0.0249778	0.0110607	58.9409	0.567068	0.19772	0.0721018	11.328	0.0454278	0.0264808	0.0431271	0.307936	0.296175	0.160675	24.8312	0.0617554	0.305627	78.7182	0.140259	73.5309	6.58796	0.0632911	0.0620166	0.0208846	0.017347	0.0292079	0.155695	42.3425	0.0188859	0.023109	0.0666298	0.0580775	0.0560747	0.0456372
64.8183	0.00596472	0.0261119	0.71116	0.024401	0.0239575	0.0395158	0.0325916	0.0364248	0.116382	34.1378	0.274546	0.406773	0.275117	0.0380912	0.0283746	0.194381	0.0255043	0.011249	58.9752	0.572022	0.201305	0.073693	11.422	0.0458786	0.0267085	0.0437109	0.311812	0.299071	0.163562	25.3397	0.0629456	0.311751	78.8469	0.14333	73.5636	6.69347	0.0645467	0.0632831	0.0211142	0.0176803	0.0297017	0.158135	42.6545	0.0191188	0.0235005	0.0679372	0.0592011	0.0571399	0.0464397
64.8271	0.00609081	0.0263796	0.717289	0.0246506	0.0244796	0.0399615	0.0333984	0.0370039	0.11802	34.7224	0.277944	0.409312	0.278581	0.0389321	0.0287781	0.197746	0.0260399	0.0114396	59.0087	0.576991	0.20495	0.0753145	11.516	0.0463309	0.0269365	0.0443013	0.315722	0.301996	0.166498	25.851	0.0641575	0.317936	78.9705	0.146461	73.5957	6.8002	0.0658253	0.0645717	0.0213455	0.0180178	0.0302035	0.16061	42.9612	0.0193537	0.0238975	0.0692668	0.0603448	0.0582236	0.0472508
64.8359	0.00621895	0.0266487	0.723431	0.0249018	0.0250076	0.0404113	0.0342187	0.0375919	0.119681	35.3051	0.281373	0.411856	0.282072	0.0397841	0.0291868	0.201167	0.0265849	0.0116327	59.0413	0.581973	0.208656	0.0769666	11.6101	0.0467849	0.0271649	0.0448985	0.319666	0.30495	0.169483	26.3646	0.0653915	0.324182	79.0893	0.149652	73.6271	6.90817	0.067127	0.0658827	0.0215786	0.0183596	0.0307135	0.163121	43.2624	0.0195907	0.0242999	0.0706191	0.061509	0.0593261	0.0480708
64.8446	0.00634914	0.0269192	0.729587	0.0251545	0.0255414	0.0408651	0.0350523	0.0381889	0.121364	35.8856	0.284831	0.414407	0.28559	0.0406472	0.029601	0.204644	0.0271393	0.0118281	59.0733	0.58697	0.212425	0.0786498	11.7043	0.0472405	0.0273938	0.0455024	0.323643	0.307933	0.172517	26.8803	0.0666478	0.330488	79.2035	0.152903	73.658	7.01736	0.0684523	0.0672164	0.0218134	0.0187056	0.0312317	0.165668	43.5583	0.0198297	0.0247079	0.0719941	0.0626939	0.0604476	0.0488994
64.8534	0.00648141	0.0271912	0.735755	0.0254089	0.0260809	0.0413231	0.0358995	0.0387951	0.12307	36.4635	0.288321	0.416963	0.289135	0.0415213	0.0300208	0.208179	0.0277032	0.012026	59.1044	0.591981	0.216257	0.0803645	11.7985	0.0476977	0.027623	0.046113	0.327654	0.310946	0.175601	27.3979	0.0679266	0.336854	79.3132	0.156215	73.6883	7.12778	0.0698014	0.0685731	0.0220499	0.0190558	0.0317582	0.168251	43.8489	0.0200708	0.0251215	0.0733924	0.0638998	0.0615883	0.0497367
64.8621	0.00661577	0.0274646	0.741935	0.0256649	0.0266262	0.0417853	0.03676	0.0394106	0.124799	37.0384	0.291841	0.419525	0.292707	0.0424064	0.0304461	0.211772	0.0282766	0.0122263	59.1349	0.597005	0.220153	0.0821111	11.8927	0.0481565	0.0278526	0.0467305	0.3317	0.313989	0.178736	27.9169	0.0692285	0.343277	79.4187	0.15959	73.7181	7.23943	0.0711748	0.0699531	0.0222881	0.0194102	0.0322933	0.170872	44.134	0.020314	0.0255407	0.074814	0.0651271	0.0627487	0.0505826
64.8708	0.00675222	0.0277394	0.748129	0.0259226	0.0271769	0.0422517	0.037634	0.0400354	0.126551	37.6099	0.295392	0.422093	0.296306	0.0433023	0.0308771	0.215424	0.0288597	0.012429	59.1647	0.602043	0.224115	0.0838901	11.987	0.0486169	0.0280826	0.0473548	0.33578	0.317063	0.181922	28.4372	0.0705535	0.349759	79.5201	0.163027	73.7473	7.35231	0.0725727	0.0713566	0.022528	0.0197689	0.0328369	0.173531	44.4138	0.0205593	0.0259657	0.0762594	0.0663761	0.0639288	0.0514372
64.8794	0.00689079	0.0280157	0.754334	0.0261819	0.0277332	0.0427225	0.0385213	0.0406698	0.128326	38.1778	0.298974	0.424667	0.299932	0.0442089	0.0313138	0.219136	0.0294524	0.0126341	59.1938	0.607095	0.228142	0.0857017	12.0813	0.0490789	0.028313	0.047986	0.339895	0.320167	0.185161	28.9583	0.071902	0.356297	79.6175	0.166529	73.776	7.46642	0.0739956	0.0727841	0.0227697	0.0201318	0.0333893	0.176227	44.6883	0.0208068	0.0263965	0.0777288	0.0676471	0.065129	0.0523004
64.8881	0.00703148	0.0282935	0.760551	0.0264429	0.0282949	0.0431977	0.0394221	0.0413138	0.130126	38.7417	0.302587	0.427247	0.303586	0.0451262	0.0317564	0.222908	0.030055	0.0128417	59.2223	0.61216	0.232237	0.0875466	12.1756	0.0495425	0.0285438	0.0486241	0.344044	0.323302	0.188452	29.4801	0.0732744	0.362891	79.7113	0.170095	73.8043	7.58175	0.0754437	0.0742357	0.0230131	0.0204989	0.0339505	0.178962	44.9574	0.0210563	0.0268332	0.0792225	0.0689404	0.0663494	0.0531722
64.8967	0.0071743	0.0285727	0.76678	0.0267056	0.028862	0.0436773	0.0403362	0.0419676	0.13195	39.3013	0.306232	0.429833	0.307267	0.0460541	0.0322049	0.226742	0.0306674	0.0130518	59.2502	0.617238	0.2364	0.0894249	12.27	0.0500076	0.0287749	0.0492692	0.348228	0.326468	0.191796	30.0021	0.0746708	0.36954	79.8014	0.173726	73.8321	7.69831	0.0769174	0.0757117	0.0232583	0.0208702	0.0345206	0.181737	45.2213	0.0213081	0.0272758	0.0807408	0.0702563	0.0675904	0.0540526
64.9053	0.00731927	0.0288534	0.773021	0.02697	0.0294342	0.0441614	0.0412637	0.0426312	0.133798	39.8562	0.309907	0.432424	0.310975	0.0469925	0.0326594	0.230638	0.0312897	0.0132643	59.2774	0.62233	0.240632	0.0913373	12.3643	0.0504744	0.0290065	0.0499213	0.352447	0.329666	0.195194	30.524	0.0760915	0.376244	79.8882	0.177423	73.8595	7.81608	0.0784171	0.0772125	0.0235052	0.0212458	0.0350998	0.184551	45.4799	0.0215619	0.0277245	0.082284	0.0715951	0.0688522	0.0549414
64.9138	0.00746639	0.0291355	0.779273	0.0272361	0.0300116	0.04465	0.0422044	0.0433048	0.135671	40.4062	0.313615	0.435021	0.31471	0.0479413	0.03312	0.234597	0.031922	0.0134793	59.3041	0.627434	0.244935	0.0932841	12.4586	0.0509427	0.0292385	0.0505803	0.356701	0.332896	0.198647	31.0456	0.0775369	0.383002	79.9716	0.181187	73.8865	7.93508	0.079943	0.0787383	0.0237539	0.0216257	0.0356882	0.187405	45.7333	0.021818	0.0281793	0.0838523	0.0729572	0.070135	0.0558389
64.9224	0.00761568	0.0294192	0.785536	0.0275039	0.0305941	0.0451433	0.0431585	0.0439886	0.13757	40.951	0.317354	0.437624	0.318473	0.0489004	0.0335867	0.23862	0.0325643	0.0136967	59.3302	0.632552	0.249308	0.0952656	12.5528	0.0514125	0.0294709	0.0512465	0.360991	0.336158	0.202154	31.5665	0.0790073	0.389813	80.0519	0.185019	73.913	8.05529	0.0814956	0.0802894	0.0240044	0.0220097	0.0362859	0.1903	45.9815	0.0220763	0.0286402	0.0854461	0.0743429	0.0714391	0.0567448
64.9309	0.00776715	0.0297044	0.79181	0.0277735	0.0311816	0.0456413	0.0441258	0.0446825	0.139493	41.4903	0.321124	0.440233	0.322264	0.0498697	0.0340597	0.242707	0.0332167	0.0139167	59.3558	0.637682	0.253754	0.0972823	12.6471	0.0518839	0.0297037	0.0519197	0.365315	0.339452	0.205717	32.0865	0.0805028	0.396677	80.1292	0.188919	73.9392	8.17672	0.0830752	0.0818662	0.0242567	0.0223981	0.036893	0.193236	46.2246	0.0223368	0.0291074	0.0870656	0.0757524	0.0727648	0.0576591
64.9394	0.00792082	0.029991	0.798095	0.0280448	0.031774	0.046144	0.0451063	0.0453868	0.141443	42.0238	0.324927	0.442848	0.326082	0.0508491	0.034539	0.246859	0.0338792	0.0141392	59.3808	0.642825	0.258273	0.0993347	12.7413	0.0523569	0.0299368	0.0526	0.369676	0.342779	0.209337	32.6052	0.0820237	0.403592	80.2037	0.192889	73.965	8.29935	0.0846822	0.0834689	0.0245107	0.0227906	0.0375097	0.196214	46.4626	0.0225995	0.0295809	0.0887112	0.0771862	0.0741121	0.058582
64.9479	0.00807668	0.0302792	0.804391	0.0283179	0.0323713	0.0466516	0.0461	0.0461015	0.143418	42.5514	0.328761	0.445469	0.329927	0.0518385	0.0350247	0.251078	0.0345519	0.0143642	59.4053	0.64798	0.262866	0.101423	12.8354	0.0528314	0.0301704	0.0532875	0.374072	0.346139	0.213013	33.1223	0.0835704	0.410558	80.2754	0.196928	73.9904	8.42318	0.0863168	0.0850978	0.0247666	0.0231874	0.038136	0.199233	46.6955	0.0228645	0.0300608	0.090383	0.0786445	0.0754815	0.0595132
64.9563	0.00823475	0.0305689	0.810696	0.0285928	0.0329732	0.047164	0.0471067	0.0468268	0.14542	43.0727	0.332628	0.448095	0.333801	0.0528377	0.0355169	0.255363	0.0352349	0.0145917	59.4293	0.653148	0.267534	0.103548	12.9295	0.0533074	0.0304044	0.0539822	0.378504	0.349533	0.216746	33.6375	0.0851431	0.417574	80.3444	0.201038	74.0156	8.54821	0.0879794	0.0867532	0.0250242	0.0235885	0.0387721	0.202296	46.9235	0.0231317	0.0305472	0.0920815	0.0801277	0.0768731	0.0604529
64.9647	0.00839504	0.0308602	0.817013	0.0288694	0.0335798	0.0476813	0.0481266	0.0475628	0.147449	43.5876	0.336527	0.450727	0.337702	0.0538467	0.0360157	0.259716	0.0359281	0.0148217	59.4528	0.658328	0.272279	0.105709	13.0235	0.053785	0.0306388	0.054684	0.382972	0.352959	0.220538	34.1505	0.0867419	0.42464	80.411	0.205219	74.0403	8.67444	0.0896704	0.0884353	0.0252837	0.0239938	0.0394181	0.205401	47.1465	0.0234012	0.0310402	0.0938068	0.0816361	0.0782871	0.061401
64.9731	0.00855756	0.0311529	0.823339	0.0291479	0.034191	0.0482036	0.0491595	0.0483095	0.149504	44.0959	0.340459	0.453366	0.341631	0.0548654	0.0365212	0.264137	0.0366317	0.0150543	59.4758	0.663521	0.277101	0.107908	13.1174	0.0542642	0.0308736	0.0553932	0.387476	0.35642	0.224387	34.6611	0.0883673	0.431755	80.4752	0.209472	74.0648	8.80184	0.0913901	0.0901446	0.025545	0.0244033	0.0400741	0.208551	47.3646	0.023673	0.0315399	0.0955592	0.0831699	0.0797239	0.0623575
64.9815	0.00872233	0.0314473	0.829675	0.0294282	0.0348067	0.048731	0.0502053	0.0490671	0.151587	44.5974	0.344423	0.456009	0.345588	0.0558936	0.0370334	0.268627	0.0373456	0.0152894	59.4984	0.668725	0.282002	0.110144	13.2113	0.0547448	0.0311089	0.0561096	0.392017	0.359914	0.228296	35.1689	0.0900193	0.438919	80.537	0.213797	74.089	8.93043	0.0931389	0.0918812	0.0258081	0.0248171	0.0407403	0.211745	47.578	0.0239471	0.0320463	0.097339	0.0847297	0.0811835	0.0633223
64.9899	0.00888934	0.0317432	0.836021	0.0297104	0.0354269	0.0492635	0.051264	0.0498357	0.153697	45.0919	0.34842	0.458659	0.349573	0.0569312	0.0375525	0.273187	0.03807	0.015527	59.5206	0.673942	0.286982	0.112418	13.305	0.055227	0.0313445	0.0568334	0.396594	0.363443	0.232265	35.6737	0.0916984	0.44613	80.5967	0.218196	74.1129	9.06018	0.094917	0.0936455	0.026073	0.0252352	0.0414167	0.214983	47.7866	0.0242236	0.0325595	0.0991466	0.0863155	0.0826663	0.0642955
64.9982	0.00905862	0.0320406	0.842376	0.0299944	0.0360513	0.0498012	0.0523356	0.0506154	0.155835	45.5792	0.352449	0.461315	0.353586	0.0579781	0.0380784	0.277817	0.0388047	0.0157673	59.5423	0.67917	0.292043	0.114731	13.3987	0.0557107	0.0315806	0.0575645	0.401208	0.367006	0.236294	36.1752	0.0934045	0.453389	80.6543	0.222669	74.1365	9.1911	0.0967249	0.0954378	0.0263398	0.0256576	0.0421035	0.218267	47.9905	0.0245024	0.0330797	0.100982	0.0879279	0.0841724	0.065277
65.0065	0.00923016	0.0323397	0.848741	0.0302803	0.03668	0.0503442	0.0534199	0.0514063	0.158002	46.0592	0.356512	0.463976	0.357627	0.0590342	0.0386114	0.282519	0.0395499	0.0160101	59.5636	0.68441	0.297186	0.117082	13.4922	0.056196	0.0318171	0.058303	0.405858	0.370604	0.240383	36.6732	0.0951381	0.460694	80.7099	0.227217	74.1598	9.32317	0.0985629	0.0972583	0.0266085	0.0260842	0.0428008	0.221596	48.1898	0.0247836	0.0336069	0.102846	0.089567	0.0857021	0.0662669
65.0148	0.00940399	0.0326403	0.855115	0.0305681	0.0373129	0.0508925	0.054517	0.0522084	0.160197	46.5319	0.360608	0.466643	0.361696	0.0600994	0.0391515	0.287292	0.0403056	0.0162555	59.5845	0.689663	0.302412	0.119473	13.5856	0.0566827	0.032054	0.0590489	0.410546	0.374237	0.244534	37.1674	0.0968993	0.468046	80.7635	0.23184	74.1829	9.45638	0.100431	0.0991073	0.026879	0.0265151	0.0435087	0.224972	48.3845	0.0250672	0.0341411	0.104738	0.0912333	0.0872555	0.067265
65.023	0.00958011	0.0329426	0.861497	0.0308578	0.03795	0.0514461	0.0556267	0.0530219	0.162421	46.997	0.364737	0.469316	0.365794	0.0611735	0.0396987	0.292139	0.0410718	0.0165035	59.605	0.694926	0.307721	0.121902	13.6789	0.057171	0.0322913	0.0598023	0.415271	0.377905	0.248746	37.6575	0.0986884	0.475443	80.8154	0.23654	74.2057	9.59073	0.10233	0.100985	0.0271514	0.0269503	0.0442274	0.228395	48.5748	0.0253532	0.0346826	0.106659	0.092927	0.0888329	0.0682715
65.0313	0.00975853	0.0332464	0.867889	0.0311494	0.0385911	0.0520053	0.056749	0.053847	0.164674	47.4544	0.368899	0.471995	0.36992	0.0622564	0.0402533	0.297058	0.0418486	0.016754	59.6251	0.700201	0.313116	0.124372	13.7721	0.0576608	0.0325291	0.0605631	0.420033	0.381609	0.253021	38.1434	0.100505	0.482884	80.8655	0.241315	74.2284	9.72621	0.104261	0.102892	0.0274257	0.0273898	0.0449569	0.231865	48.7606	0.0256416	0.0352314	0.108609	0.0946485	0.0904345	0.0692862
65.0395	0.00993925	0.0335519	0.87429	0.031443	0.0392361	0.0525699	0.0578838	0.0546836	0.166957	47.9042	0.373095	0.47468	0.374074	0.063348	0.0408151	0.302052	0.0426358	0.0170072	59.6449	0.705488	0.318597	0.126882	13.8651	0.0581521	0.0327673	0.0613315	0.424833	0.385348	0.257359	38.6247	0.102351	0.490371	80.9139	0.246168	74.2508	9.86279	0.106222	0.104828	0.0277018	0.0278335	0.0456975	0.235383	48.9421	0.0259325	0.0357876	0.110588	0.0963981	0.0920605	0.0703093
65.0477	0.0101223	0.033859	0.880699	0.0317385	0.0398851	0.0531401	0.059031	0.0555318	0.169269	48.3462	0.377325	0.47737	0.378257	0.0644483	0.0413844	0.30712	0.0434336	0.0172631	59.6643	0.710786	0.324166	0.129432	13.958	0.0586449	0.0330059	0.0621074	0.42967	0.389123	0.26176	39.1014	0.104224	0.497902	80.9607	0.251099	74.2729	10.0005	0.108216	0.106794	0.0279798	0.0282816	0.0464491	0.23895	49.1194	0.0262259	0.0363513	0.112597	0.0981761	0.093711	0.0713406
65.0558	0.0103077	0.0341678	0.887117	0.032036	0.0405378	0.0537159	0.0601906	0.0563918	0.171612	48.7804	0.381588	0.480066	0.382469	0.0655569	0.0419613	0.312263	0.044242	0.0175215	59.6834	0.716095	0.329822	0.132023	14.0507	0.0591392	0.033245	0.0628909	0.434546	0.392933	0.266224	39.5731	0.106127	0.505476	81.006	0.256108	74.2949	10.1393	0.110241	0.10879	0.0282598	0.028734	0.0472119	0.242565	49.2924	0.0265217	0.0369226	0.114635	0.0999828	0.0953863	0.0723802
65.064	0.0104954	0.0344782	0.893542	0.0323355	0.0411944	0.0542975	0.0613625	0.0572636	0.173985	49.2067	0.385885	0.482768	0.386709	0.0666739	0.0425457	0.317483	0.0450609	0.0177826	59.7021	0.721415	0.335569	0.134655	14.1432	0.059635	0.0334845	0.0636821	0.439459	0.39678	0.270753	40.0398	0.108058	0.513093	81.0498	0.261195	74.3167	10.2791	0.112299	0.110816	0.0285416	0.0291908	0.0479861	0.24623	49.4614	0.02682	0.0375016	0.116703	0.101819	0.0970865	0.073428
65.0721	0.0106854	0.0347903	0.899976	0.032637	0.0418546	0.0548848	0.0625467	0.0581474	0.176388	49.6251	0.390216	0.485476	0.390978	0.0677992	0.0431378	0.322779	0.0458903	0.0180464	59.7205	0.726746	0.341406	0.137328	14.2355	0.0601323	0.0337245	0.0644809	0.44441	0.400664	0.275347	40.5011	0.110018	0.520753	81.0922	0.266363	74.3382	10.42	0.11439	0.112873	0.0288254	0.0296519	0.0487717	0.249946	49.6263	0.0271209	0.0380884	0.118802	0.103684	0.0988118	0.0744841
65.0802	0.0108778	0.0351041	0.906418	0.0329404	0.0425186	0.0554779	0.0637429	0.0590431	0.178823	50.0355	0.394582	0.48819	0.395275	0.0689325	0.0437377	0.328152	0.0467304	0.0183128	59.7386	0.732088	0.347335	0.140044	14.3277	0.0606311	0.0339649	0.0652874	0.4494	0.404584	0.280006	40.957	0.112007	0.528456	81.1333	0.27161	74.3596	10.562	0.116513	0.11496	0.0291111	0.0301173	0.0495688	0.253712	49.7872	0.0274243	0.0386831	0.120931	0.105578	0.100562	0.0755485
65.0883	0.0110726	0.0354196	0.912868	0.033246	0.043186	0.056077	0.0649513	0.059951	0.181289	50.438	0.398982	0.490909	0.399602	0.0700738	0.0443455	0.333603	0.047581	0.0185819	59.7564	0.737441	0.353357	0.142802	14.4197	0.0611314	0.0342058	0.0661016	0.454429	0.40854	0.284731	41.4073	0.114025	0.5362	81.1732	0.276937	74.3809	10.705	0.11867	0.117078	0.0293988	0.0305871	0.0503777	0.257529	49.9442	0.0277303	0.0392858	0.123091	0.107503	0.102339	0.0766212
65.0964	0.0112698	0.0357368	0.919326	0.0335536	0.043857	0.056682	0.0661716	0.0608709	0.183787	50.8326	0.403416	0.493634	0.403958	0.0712229	0.0449612	0.339132	0.0484421	0.0188536	59.7738	0.742805	0.359473	0.145602	14.5115	0.0616332	0.0344471	0.0669236	0.459496	0.412534	0.289521	41.8518	0.116073	0.543986	81.2118	0.282345	74.4019	10.849	0.120861	0.119228	0.0296884	0.0310612	0.0511984	0.261398	50.0974	0.0280389	0.0398967	0.125281	0.109458	0.10414	0.0777021
65.1044	0.0114693	0.0360557	0.925791	0.0338632	0.0445315	0.0572931	0.0674038	0.0618031	0.186317	51.2193	0.407885	0.496365	0.408343	0.0723798	0.045585	0.344741	0.0493137	0.0191281	59.791	0.748179	0.365685	0.148445	14.603	0.0621365	0.0346889	0.0677534	0.464602	0.416564	0.294379	42.2905	0.11815	0.551813	81.2492	0.287835	74.4228	10.994	0.123085	0.121409	0.0299799	0.0315398	0.0520309	0.265319	50.2469	0.0283501	0.0405158	0.127503	0.111444	0.105968	0.0787913
65.1124	0.0116712	0.0363764	0.932263	0.0341749	0.0452094	0.0579102	0.0686479	0.0627476	0.18888	51.5981	0.412389	0.499102	0.412757	0.0735442	0.0462168	0.350429	0.0501959	0.0194053	59.808	0.753564	0.371993	0.15133	14.6944	0.0626412	0.0349312	0.068591	0.469747	0.420631	0.299303	42.7231	0.120257	0.559681	81.2856	0.293406	74.4436	11.1401	0.125344	0.123622	0.0302734	0.0320227	0.0528755	0.269292	50.3927	0.028664	0.0411433	0.129757	0.11346	0.107821	0.0798888
65.1204	0.0118755	0.0366988	0.938743	0.0344888	0.0458906	0.0585335	0.0699037	0.0637044	0.191475	51.969	0.416927	0.501844	0.4172	0.0747162	0.0468569	0.356197	0.0510886	0.0196852	59.8246	0.75896	0.378399	0.15426	14.7856	0.0631475	0.0351739	0.0694365	0.474931	0.424736	0.304294	43.1495	0.122393	0.56759	81.3208	0.29906	74.4642	11.2871	0.127638	0.125867	0.0305689	0.0325101	0.0537323	0.27332	50.5349	0.0289805	0.0417793	0.132041	0.115508	0.1097	0.0809945
65.1284	0.0120822	0.037023	0.945231	0.0348047	0.0465751	0.059163	0.0711712	0.0646737	0.194103	52.3321	0.421501	0.504593	0.421673	0.0758955	0.0475052	0.362046	0.0519918	0.0199678	59.841	0.764366	0.384904	0.157232	14.8765	0.0636552	0.0354171	0.0702899	0.480155	0.428878	0.309354	43.5697	0.12456	0.575539	81.3551	0.304796	74.4846	11.435	0.129966	0.128144	0.0308664	0.0330019	0.0546013	0.277401	50.6736	0.0292996	0.0424238	0.134358	0.117587	0.111606	0.0821085
65.1363	0.0122914	0.0373489	0.951725	0.0351228	0.0472629	0.0597988	0.0724503	0.0656554	0.196764	52.6875	0.42611	0.507346	0.426175	0.0770821	0.048162	0.367976	0.0529054	0.0202531	59.8571	0.769782	0.391509	0.160249	14.9672	0.0641645	0.0356608	0.0711512	0.485418	0.433057	0.314481	43.9836	0.126756	0.583527	81.3884	0.310615	74.5049	11.5839	0.132329	0.130454	0.0311658	0.0334982	0.0554826	0.281536	50.8088	0.0296215	0.0430771	0.136706	0.119698	0.113538	0.0832308
65.1443	0.012503	0.0376767	0.958226	0.035443	0.0479539	0.060441	0.0737409	0.0666497	0.199459	53.0351	0.430754	0.510106	0.430707	0.0782757	0.0488271	0.373988	0.0538295	0.0205412	59.873	0.775209	0.398215	0.16331	15.0576	0.0646752	0.0359049	0.0720206	0.490721	0.437274	0.319677	44.391	0.128982	0.591556	81.4207	0.316517	74.5251	11.7337	0.134728	0.132797	0.0314673	0.0339989	0.0563764	0.285726	50.9407	0.0299461	0.0437392	0.139087	0.121841	0.115496	0.0843615
65.1522	0.012717	0.0380063	0.964734	0.0357654	0.0486481	0.0610896	0.0750429	0.0676565	0.202187	53.3751	0.435433	0.512872	0.435268	0.0794764	0.0495008	0.380082	0.054764	0.020832	59.8886	0.780645	0.405023	0.166415	15.1478	0.0651874	0.0361496	0.0728979	0.496064	0.441528	0.324942	44.7919	0.131238	0.599623	81.4522	0.322503	74.5451	11.8844	0.137163	0.135173	0.0317708	0.0345041	0.0572828	0.289972	51.0692	0.0302735	0.0444103	0.1415	0.124016	0.117481	0.0855004
65.16	0.0129334	0.0383377	0.971249	0.0360899	0.0493453	0.0617446	0.0763563	0.068676	0.20495	53.7076	0.440148	0.515643	0.43986	0.080684	0.0501831	0.386258	0.0557088	0.0211256	59.904	0.786092	0.411935	0.169566	15.2378	0.0657011	0.0363947	0.0737833	0.501447	0.44582	0.330275	45.1863	0.133525	0.60773	81.4828	0.328572	74.5651	12.036	0.139634	0.137582	0.0320763	0.0350138	0.0582019	0.294274	51.1946	0.0306036	0.0450905	0.143946	0.126224	0.119493	0.0866476
65.1679	0.0131523	0.0386709	0.97777	0.0364167	0.0500456	0.0624062	0.077681	0.0697082	0.207748	54.0326	0.444899	0.51842	0.444481	0.0818984	0.050874	0.392518	0.056664	0.021422	59.9192	0.791549	0.418951	0.17276	15.3275	0.0662162	0.0366404	0.0746767	0.506871	0.45015	0.335679	45.5741	0.135842	0.615876	81.5126	0.334726	74.5849	12.1884	0.142141	0.140025	0.0323838	0.0355281	0.0591337	0.298632	51.3168	0.0309365	0.0457799	0.146424	0.128465	0.121531	0.0878032
65.1757	0.0133736	0.039006	0.984298	0.0367456	0.050749	0.0630744	0.0790168	0.0707531	0.21058	54.3502	0.449686	0.521202	0.449132	0.0831194	0.0515738	0.398861	0.0576295	0.0217212	59.9342	0.797016	0.426074	0.176001	15.4169	0.0667329	0.0368865	0.0755783	0.512334	0.454518	0.341152	45.9552	0.138189	0.62406	81.5417	0.340964	74.6046	12.3417	0.144685	0.142501	0.0326933	0.0360469	0.0600785	0.303048	51.4359	0.0312723	0.0464786	0.148935	0.130739	0.123596	0.0889671
65.1836	0.0135975	0.039343	0.990832	0.0370768	0.0514553	0.0637493	0.0803637	0.0718108	0.213447	54.6605	0.454509	0.523991	0.453813	0.0843469	0.0522824	0.405288	0.0586053	0.0220231	59.9489	0.802492	0.433303	0.179286	15.506	0.067251	0.0371332	0.076488	0.517839	0.458923	0.346695	46.3297	0.140566	0.632283	81.57	0.347287	74.6241	12.4958	0.147265	0.145012	0.0330049	0.0365703	0.0610362	0.307521	51.552	0.0316109	0.0471868	0.15148	0.133046	0.125689	0.0901394
65.1914	0.0138237	0.0396818	0.997372	0.0374103	0.0521646	0.0644308	0.0817217	0.0728813	0.21635	54.9636	0.459367	0.526785	0.458525	0.0855809	0.0529998	0.411799	0.0595913	0.0223279	59.9634	0.807978	0.440641	0.182617	15.5949	0.0677706	0.0373803	0.0774059	0.523385	0.463366	0.352308	46.6974	0.142973	0.640545	81.5975	0.353695	74.6436	12.6508	0.149883	0.147556	0.0333186	0.0370983	0.0620071	0.312052	51.6652	0.0319523	0.0479046	0.154057	0.135387	0.127808	0.09132
65.1991	0.0140525	0.0400226	1.00392	0.0377459	0.0528768	0.0651192	0.0830906	0.0739646	0.219288	55.2596	0.464263	0.529584	0.463267	0.0868213	0.0537263	0.418395	0.0605874	0.0226355	59.9777	0.813474	0.448088	0.185994	15.6835	0.0682916	0.037628	0.0783321	0.528971	0.467847	0.357993	47.0585	0.145411	0.648844	81.6244	0.360188	74.663	12.8064	0.152538	0.150136	0.0336343	0.0376309	0.0629911	0.316642	51.7754	0.0322966	0.0486322	0.156668	0.137762	0.129954	0.092509
65.2069	0.0142838	0.0403653	1.01047	0.0380839	0.0535919	0.0658143	0.0844704	0.0750608	0.222263	55.5486	0.469194	0.53239	0.468039	0.0880678	0.0544619	0.425076	0.0615937	0.022946	59.9919	0.81898	0.455645	0.189417	15.7718	0.0688142	0.0378762	0.0792665	0.534599	0.472366	0.363748	47.4128	0.147879	0.657181	81.6507	0.366766	74.6823	12.9629	0.155231	0.15275	0.0339521	0.0381682	0.0639884	0.321291	51.8829	0.0326439	0.0493697	0.159312	0.140171	0.132128	0.0937064
65.2146	0.0145176	0.0407099	1.01703	0.0384242	0.0543098	0.0665164	0.085861	0.0761699	0.225273	55.8307	0.474162	0.535201	0.472842	0.0893204	0.0552066	0.431842	0.0626101	0.0232593	60.0058	0.824495	0.463314	0.192886	15.8598	0.0693382	0.0381249	0.0802093	0.540268	0.476923	0.369574	47.7604	0.150378	0.665556	81.6763	0.373429	74.7014	13.1201	0.157961	0.155399	0.0342719	0.0387101	0.0649991	0.325999	51.9877	0.0329941	0.0501171	0.161991	0.142615	0.134329	0.0949123
65.2224	0.0147538	0.0410564	1.02359	0.0387667	0.0550305	0.0672255	0.0872623	0.0772919	0.22832	56.1061	0.479167	0.538017	0.477675	0.0905791	0.0559605	0.438695	0.0636365	0.0235754	60.0196	0.83002	0.471096	0.196402	15.9475	0.0698637	0.0383741	0.0811603	0.545979	0.481517	0.375471	48.1012	0.152907	0.673969	81.7013	0.380178	74.7205	13.278	0.16073	0.158083	0.0345939	0.0392567	0.0660233	0.330768	52.0898	0.0333472	0.0508748	0.164702	0.145093	0.136557	0.0961266
65.2301	0.0149926	0.041405	1.03016	0.0391116	0.055754	0.0679415	0.0886742	0.0784269	0.231404	56.3749	0.484209	0.54084	0.482539	0.0918436	0.0567238	0.445633	0.064673	0.0238944	60.0331	0.835554	0.478992	0.199964	16.0349	0.0703907	0.0386239	0.0821198	0.551731	0.48615	0.38144	48.4354	0.155466	0.68242	81.7257	0.387013	74.7395	13.4365	0.163537	0.160802	0.034918	0.0398081	0.0670611	0.335598	52.1892	0.0337034	0.0516427	0.167448	0.147606	0.138813	0.0973493
65.2377	0.0152339	0.0417555	1.03674	0.0394588	0.0564803	0.0686647	0.0900967	0.0795748	0.234525	56.6371	0.489287	0.543668	0.487434	0.0931139	0.0574963	0.452657	0.0657193	0.0242163	60.0465	0.841097	0.487002	0.203573	16.122	0.0709191	0.0388742	0.0830877	0.557526	0.49082	0.387481	48.763	0.158055	0.690907	81.7496	0.393933	74.7584	13.5958	0.166383	0.163557	0.0352441	0.0403642	0.0681126	0.340488	52.2862	0.0340625	0.0524211	0.170228	0.150154	0.141096	0.0985805
65.2454	0.0154778	0.042108	1.04332	0.0398084	0.0572093	0.0693949	0.0915296	0.0807357	0.237684	56.8929	0.494403	0.546501	0.492361	0.0943899	0.0582783	0.459768	0.0667755	0.0245411	60.0597	0.84665	0.49513	0.207229	16.2088	0.071449	0.0391251	0.084064	0.563363	0.495527	0.393593	49.0839	0.160675	0.699432	81.773	0.400939	74.7773	13.7557	0.169268	0.166348	0.0355724	0.0409251	0.0691778	0.345441	52.3806	0.0344247	0.0532101	0.173042	0.152737	0.143406	0.0998202
65.253	0.0157241	0.0424625	1.04991	0.0401603	0.057941	0.0701324	0.092973	0.0819096	0.24088	57.1424	0.499556	0.54934	0.497318	0.0956715	0.0590698	0.466966	0.0678416	0.0248687	60.0728	0.852212	0.503374	0.210932	16.2953	0.0719804	0.0393765	0.0850488	0.569242	0.500273	0.399778	49.3982	0.163325	0.707995	81.7959	0.408031	74.796	13.9162	0.172192	0.169175	0.0359028	0.0414909	0.0702568	0.350456	52.4727	0.03479	0.0540099	0.175891	0.155356	0.145745	0.101068
65.2606	0.015973	0.0428191	1.0565	0.0405146	0.0586753	0.0708771	0.0944267	0.0830965	0.244114	57.3858	0.504746	0.552185	0.502306	0.0969586	0.0598709	0.47425	0.0689174	0.0251993	60.0857	0.857783	0.511737	0.214682	16.3814	0.0725133	0.0396285	0.0860422	0.575163	0.505056	0.406034	49.706	0.166004	0.716594	81.8183	0.415209	74.8147	14.0773	0.175155	0.172038	0.0362354	0.0420615	0.0713498	0.355533	52.5624	0.0351583	0.0548205	0.178774	0.158011	0.14811	0.102325
65.2682	0.0162245	0.0431777	1.0631	0.0408713	0.0594123	0.071629	0.0958906	0.0842964	0.247386	57.6232	0.509974	0.555036	0.507326	0.0982511	0.0606816	0.481622	0.0700029	0.0255328	60.0984	0.863363	0.520219	0.218479	16.4672	0.0730477	0.0398811	0.0870441	0.581127	0.509876	0.412363	50.0073	0.168714	0.725231	81.8402	0.422472	74.8333	14.2389	0.178158	0.174937	0.0365701	0.042637	0.0724568	0.360674	52.6497	0.0355298	0.0556422	0.181691	0.160701	0.150503	0.103591
65.2758	0.0164785	0.0435385	1.0697	0.0412304	0.060152	0.0723884	0.0973647	0.0855092	0.250697	57.8546	0.51524	0.557892	0.512378	0.0995488	0.061502	0.489081	0.071098	0.0258693	60.111	0.868952	0.528823	0.222324	16.5527	0.0735835	0.0401342	0.0880546	0.587135	0.514734	0.418764	50.3021	0.171454	0.733904	81.8617	0.429821	74.8518	14.4011	0.1812	0.177873	0.0369069	0.0432174	0.0735779	0.365879	52.7349	0.0359044	0.0564751	0.184643	0.163428	0.152924	0.104864
65.2834	0.0167351	0.0439013	1.07631	0.0415919	0.0608943	0.0731551	0.098849	0.0867351	0.254046	58.0803	0.520543	0.560753	0.517461	0.100852	0.0623322	0.496628	0.0722028	0.0262087	60.1234	0.87455	0.537548	0.226217	16.6378	0.0741208	0.0403878	0.0890738	0.593185	0.519629	0.425238	50.5906	0.174224	0.742615	81.8828	0.437256	74.8703	14.5638	0.184283	0.180845	0.0372459	0.0438028	0.0747132	0.371147	52.8179	0.0362822	0.0573193	0.187629	0.16619	0.155372	0.106147
65.2909	0.0169943	0.0442662	1.08292	0.0419559	0.0616391	0.0739293	0.100343	0.0879739	0.257435	58.3004	0.525884	0.56362	0.522575	0.10216	0.0631722	0.504262	0.073317	0.026551	60.1357	0.880157	0.546396	0.230157	16.7226	0.0746595	0.0406421	0.0901016	0.599278	0.524562	0.431784	50.8728	0.177024	0.751362	81.9035	0.444776	74.8886	14.727	0.187405	0.183855	0.0375871	0.0443931	0.0758627	0.376481	52.8987	0.0366631	0.0581751	0.190651	0.16899	0.157848	0.107438
65.2984	0.017256	0.0446332	1.08954	0.0423223	0.0623866	0.0747109	0.101848	0.0892257	0.260862	58.5149	0.531264	0.566493	0.527722	0.103473	0.064022	0.511984	0.0744407	0.0268963	60.1478	0.885772	0.555368	0.234145	16.807	0.0751998	0.040897	0.0911382	0.605416	0.529531	0.438403	51.1488	0.179853	0.760146	81.9237	0.452382	74.9069	14.8906	0.190568	0.186901	0.0379304	0.0449885	0.0770265	0.381879	52.9775	0.0370473	0.0590425	0.193707	0.171825	0.160351	0.108738
65.3059	0.0175203	0.0450024	1.09616	0.0426912	0.0631365	0.0755002	0.103362	0.0904905	0.264329	58.724	0.536681	0.569371	0.532901	0.104791	0.0648818	0.519794	0.0755738	0.0272446	60.1598	0.891397	0.564465	0.23818	16.8911	0.0757415	0.0411524	0.0921835	0.611596	0.534537	0.445095	51.4186	0.182712	0.768967	81.9436	0.460073	74.9252	15.0547	0.193772	0.189985	0.038276	0.045589	0.0782047	0.387344	53.0543	0.0374347	0.0599218	0.196798	0.174698	0.162882	0.110046
65.3134	0.0177872	0.0453737	1.10279	0.0430625	0.0638891	0.076297	0.104886	0.0917682	0.267836	58.9279	0.542137	0.572254	0.538111	0.106114	0.0657516	0.527692	0.0767162	0.0275959	60.1717	0.89703	0.573688	0.242264	16.9748	0.0762847	0.0414084	0.0932376	0.617821	0.53958	0.451859	51.6824	0.1856	0.777825	81.9632	0.46785	74.9434	15.2192	0.197016	0.193106	0.0386237	0.0461946	0.0793974	0.392874	53.1291	0.0378254	0.060813	0.199924	0.177607	0.16544	0.111364
65.3208	0.0180567	0.0457473	1.10942	0.0434364	0.0646442	0.0771015	0.106419	0.0930588	0.271382	59.1267	0.547631	0.575143	0.543354	0.107441	0.0666315	0.535677	0.0778679	0.0279502	60.1834	0.902671	0.583038	0.246396	17.0582	0.0768293	0.0416651	0.0943006	0.624089	0.54466	0.458695	51.9401	0.188518	0.786719	81.9824	0.475711	74.9615	15.3841	0.200301	0.196265	0.0389736	0.0468053	0.0806047	0.398471	53.202	0.0382194	0.0617165	0.203085	0.180553	0.168026	0.112689
65.3283	0.0183288	0.046123	1.11606	0.0438127	0.0654017	0.0779136	0.107963	0.0943623	0.274969	59.3204	0.553164	0.578037	0.54863	0.108773	0.0675215	0.543751	0.0790288	0.0283075	60.195	0.908321	0.592517	0.250576	17.1412	0.0773755	0.0419223	0.0953724	0.630402	0.549776	0.465605	52.192	0.191465	0.795651	82.0012	0.483658	74.9795	15.5493	0.203628	0.199461	0.0393258	0.0474212	0.0818265	0.404135	53.2731	0.0386166	0.0626322	0.20628	0.183537	0.17064	0.114024
65.3357	0.0186035	0.046501	1.1227	0.0441916	0.0661618	0.0787336	0.109516	0.0956787	0.278596	59.5093	0.558736	0.580937	0.553938	0.11011	0.0684216	0.551912	0.0801987	0.0286679	60.2065	0.91398	0.602125	0.254803	17.2239	0.0779231	0.0421802	0.0964531	0.636759	0.554928	0.472587	52.438	0.194441	0.804619	82.0198	0.491689	74.9975	15.7148	0.206995	0.202696	0.0396802	0.0480424	0.083063	0.409867	53.3423	0.0390173	0.0635604	0.209511	0.186558	0.17328	0.115368
65.3431	0.0188809	0.0468812	1.12934	0.044573	0.0669244	0.0795612	0.111078	0.097008	0.282263	59.6934	0.564347	0.583843	0.559279	0.111452	0.0693319	0.560162	0.0813778	0.0290312	60.2179	0.919647	0.611863	0.259079	17.3062	0.0784722	0.0424386	0.0975427	0.643161	0.560117	0.479641	52.6784	0.197446	0.813624	82.038	0.499804	75.0155	15.8806	0.210405	0.205968	0.0400368	0.0486688	0.0843142	0.415666	53.4098	0.0394213	0.0645013	0.212777	0.189616	0.175948	0.11672
65.3505	0.0191608	0.0472637	1.13599	0.044957	0.0676895	0.0803968	0.112651	0.09835	0.285972	59.8729	0.569996	0.586753	0.564652	0.112797	0.0702525	0.568499	0.0825658	0.0293977	60.2291	0.925322	0.621732	0.263404	17.3881	0.0790228	0.0426977	0.0986413	0.649608	0.565341	0.486768	52.913	0.20048	0.822666	82.056	0.508004	75.0333	16.0467	0.213855	0.209278	0.0403956	0.0493005	0.0855801	0.421534	53.4756	0.0398287	0.065455	0.216078	0.192711	0.178644	0.118081
65.3578	0.0194433	0.0476484	1.14265	0.0453435	0.068457	0.0812402	0.114232	0.0997048	0.289721	60.0478	0.575685	0.589669	0.570059	0.114147	0.0711834	0.576924	0.0837627	0.0297671	60.2402	0.931006	0.631734	0.267776	17.4696	0.0795748	0.0429575	0.099749	0.656099	0.570601	0.493968	53.1422	0.203542	0.831744	82.0736	0.516288	75.0512	16.2131	0.217348	0.212627	0.0407567	0.0499376	0.086861	0.427471	53.5397	0.0402395	0.0664218	0.219414	0.195844	0.181366	0.119451
65.3652	0.0197285	0.0480355	1.14931	0.0457326	0.0692271	0.0820915	0.115823	0.101072	0.293512	60.2184	0.581413	0.592591	0.575498	0.115502	0.0721247	0.585437	0.0849685	0.0301397	60.2512	0.936698	0.641869	0.272197	17.5508	0.0801284	0.0432178	0.100866	0.662636	0.575896	0.50124	53.3659	0.206633	0.840859	82.091	0.524655	75.0689	16.3796	0.220882	0.216014	0.04112	0.0505801	0.0881567	0.433477	53.6023	0.0406538	0.0674017	0.222786	0.199015	0.184116	0.12083
65.3725	0.0200163	0.0484248	1.15597	0.0461243	0.0699995	0.0829507	0.117423	0.102453	0.297344	60.3847	0.58718	0.595517	0.580971	0.11686	0.0730763	0.594037	0.0861831	0.0305153	60.2621	0.942398	0.652138	0.276666	17.6315	0.0806834	0.0434789	0.101991	0.669218	0.581227	0.508584	53.5843	0.209752	0.850012	82.1081	0.533106	75.0866	16.5464	0.224459	0.21944	0.0414856	0.0512281	0.0894673	0.439553	53.6632	0.0410715	0.0683949	0.226192	0.202223	0.186893	0.122217
65.3798	0.0203068	0.0488165	1.16264	0.0465185	0.0707745	0.083818	0.119033	0.103845	0.301217	60.5468	0.592987	0.598449	0.586477	0.118223	0.0740384	0.602725	0.0874063	0.0308941	60.2729	0.948106	0.662542	0.281183	17.7119	0.0812399	0.0437405	0.103126	0.675846	0.586593	0.516	53.7975	0.212899	0.859201	82.125	0.541639	75.1043	16.7132	0.228077	0.222904	0.0418535	0.0518815	0.0907929	0.445699	53.7226	0.0414928	0.0694017	0.229633	0.205469	0.189697	0.123614
65.3871	0.0205998	0.0492106	1.16931	0.0469154	0.0715519	0.0846932	0.120652	0.105251	0.305133	60.7049	0.598833	0.601387	0.592017	0.119589	0.0750109	0.611501	0.0886382	0.0312759	60.2836	0.953822	0.673082	0.285748	17.7919	0.0817979	0.0440028	0.10427	0.682519	0.591993	0.523488	54.0055	0.216074	0.868427	82.1417	0.550255	75.1219	16.8803	0.231738	0.226407	0.0422236	0.0525405	0.0921335	0.451916	53.7805	0.0419176	0.0704221	0.23311	0.208753	0.192528	0.12502
65.3943	0.0208956	0.0496071	1.17598	0.0473149	0.0723317	0.0855766	0.122279	0.106669	0.30909	60.8591	0.604719	0.604329	0.597591	0.12096	0.075994	0.620363	0.0898787	0.0316609	60.2942	0.959547	0.68376	0.290361	17.8715	0.0823573	0.0442658	0.105423	0.689239	0.597428	0.531048	54.2085	0.219277	0.87769	82.1581	0.558954	75.1395	17.0474	0.235442	0.22995	0.0425961	0.0532051	0.0934892	0.458204	53.837	0.0423459	0.0714565	0.236621	0.212074	0.195386	0.126434
65.4016	0.0211939	0.0500059	1.18266	0.047717	0.073114	0.086468	0.123916	0.108099	0.31309	61.0094	0.610646	0.607277	0.603198	0.122334	0.0769876	0.629313	0.0911277	0.0320489	60.3047	0.965279	0.694575	0.295023	17.9507	0.0829182	0.0445295	0.106586	0.696004	0.602897	0.538679	54.4066	0.222507	0.88699	82.1742	0.567735	75.157	17.2146	0.239188	0.233531	0.0429708	0.0538753	0.09486	0.464563	53.892	0.0427778	0.0725049	0.240168	0.215433	0.19827	0.127858
65.4088	0.0214949	0.0504072	1.18934	0.0481218	0.0738987	0.0873676	0.125562	0.109542	0.317132	61.1561	0.616612	0.61023	0.608839	0.123713	0.0779918	0.638349	0.0923851	0.0324402	60.315	0.971019	0.705529	0.299733	18.0296	0.0834807	0.0447938	0.107758	0.702816	0.6084	0.546382	54.5998	0.225765	0.896327	82.1902	0.576597	75.1744	17.3818	0.242977	0.237151	0.0433478	0.0545513	0.096246	0.470993	53.9458	0.0432133	0.0735675	0.243749	0.218831	0.201181	0.129291
65.416	0.0217986	0.0508109	1.19603	0.0485292	0.0746858	0.0882753	0.127217	0.110998	0.321216	61.2991	0.622618	0.613188	0.614515	0.125095	0.0790067	0.647472	0.0936508	0.0328345	60.3253	0.976767	0.716622	0.304491	18.108	0.0840446	0.0450588	0.108939	0.709674	0.613937	0.554156	54.7883	0.22905	0.905701	82.2059	0.58554	75.1918	17.549	0.246809	0.24081	0.0437271	0.0552329	0.0976471	0.477496	53.9981	0.0436524	0.0746446	0.247365	0.222266	0.204119	0.130732
65.4232	0.0221049	0.0512171	1.20272	0.0489393	0.0754754	0.0891912	0.128881	0.112465	0.325343	61.4386	0.628664	0.616152	0.620225	0.12648	0.0800321	0.656681	0.0949249	0.033232	60.3355	0.982523	0.727856	0.309297	18.186	0.08461	0.0453245	0.110129	0.716579	0.619507	0.562002	54.9722	0.232361	0.915112	82.2215	0.594564	75.2092	17.7162	0.250683	0.244509	0.0441088	0.0559204	0.0990634	0.484072	54.0492	0.0440952	0.0757363	0.251016	0.225739	0.207084	0.132183
65.4304	0.0224138	0.0516258	1.20941	0.049352	0.0762674	0.0901154	0.130554	0.113945	0.329512	61.5747	0.634751	0.61912	0.625969	0.12787	0.0810683	0.665976	0.0962072	0.0336327	60.3456	0.988286	0.739231	0.31415	18.2637	0.0851769	0.0455909	0.111328	0.723531	0.62511	0.569918	55.1515	0.2357	0.924561	82.2369	0.603668	75.2265	17.8834	0.254601	0.248247	0.0444927	0.0566137	0.100495	0.49072	54.099	0.0445417	0.0768428	0.254702	0.229249	0.210074	0.133643
65.4376	0.0227255	0.052037	1.21611	0.0497675	0.0770619	0.0910478	0.132236	0.115437	0.333725	61.7075	0.640878	0.622094	0.631748	0.129263	0.0821151	0.675357	0.0974976	0.0340366	60.3556	0.994057	0.750749	0.319052	18.3409	0.0857452	0.045858	0.112537	0.73053	0.630746	0.577904	55.3265	0.239065	0.934047	82.252	0.612853	75.2437	18.0505	0.258562	0.252025	0.044879	0.0573129	0.101942	0.497442	54.1477	0.0449918	0.0779642	0.258423	0.232798	0.213091	0.135112
65.4447	0.0230397	0.0524507	1.22281	0.0501856	0.0778588	0.0919885	0.133926	0.116942	0.337981	61.8372	0.647046	0.625073	0.637561	0.130659	0.0831727	0.684824	0.0987961	0.0344437	60.3655	0.999836	0.762409	0.324001	18.4177	0.0863151	0.0461258	0.113756	0.737576	0.636414	0.585961	55.4971	0.242456	0.943571	82.267	0.622116	75.2609	18.2175	0.262566	0.255842	0.0452676	0.0580181	0.103404	0.504237	54.1951	0.0454457	0.0791008	0.262178	0.236384	0.216135	0.136591
65.4518	0.0233567	0.0528669	1.22951	0.0506064	0.0786581	0.0929375	0.135625	0.118458	0.34228	61.9637	0.653254	0.628057	0.64341	0.132059	0.084241	0.694376	0.100103	0.034854	60.3754	1.00562	0.774213	0.328999	18.4941	0.0868865	0.0463944	0.114984	0.744669	0.642115	0.594088	55.6635	0.245873	0.953132	82.2818	0.631458	75.2781	18.3844	0.266613	0.259699	0.0456586	0.0587292	0.104881	0.511106	54.2414	0.0459034	0.0802527	0.265968	0.240008	0.219204	0.138078
65.4589	0.0236763	0.0532857	1.23622	0.05103	0.0794598	0.0938949	0.137333	0.119986	0.346622	62.0872	0.659504	0.631045	0.649293	0.133462	0.0853201	0.704012	0.101417	0.0352675	60.3851	1.01142	0.786161	0.334043	18.5702	0.0874593	0.0466636	0.116221	0.75181	0.647848	0.602285	55.8258	0.249316	0.96273	82.2965	0.640879	75.2952	18.5511	0.270704	0.263595	0.0460519	0.0594465	0.106374	0.51805	54.2865	0.0463648	0.0814202	0.269792	0.24367	0.222299	0.139575
65.466	0.0239985	0.0537071	1.24293	0.0514563	0.080264	0.0948606	0.139049	0.121526	0.351008	62.2077	0.665794	0.634039	0.655212	0.134869	0.08641	0.713734	0.10274	0.0356842	60.3948	1.01722	0.798254	0.339135	18.6458	0.0880336	0.0469336	0.117468	0.758999	0.653612	0.610552	55.9841	0.252784	0.972366	82.3109	0.650378	75.3123	18.7177	0.274839	0.267532	0.0464476	0.0601698	0.107882	0.525069	54.3306	0.04683	0.0826034	0.273651	0.247369	0.22542	0.141081
65.4731	0.0243234	0.0541312	1.24964	0.0518853	0.0810706	0.0958347	0.140774	0.123078	0.355437	62.3255	0.672125	0.637038	0.661166	0.136279	0.0875107	0.723539	0.10407	0.0361042	60.4044	1.02303	0.810493	0.344275	18.721	0.0886095	0.0472043	0.118724	0.766235	0.659407	0.618887	56.1384	0.256278	0.98204	82.3253	0.659954	75.3293	18.884	0.279017	0.271508	0.0468456	0.0608993	0.109405	0.532162	54.3736	0.0472991	0.0838025	0.277544	0.251106	0.228566	0.142596
65.4801	0.024651	0.0545578	1.25636	0.0523171	0.0818796	0.0968172	0.142508	0.124642	0.35991	62.4405	0.678498	0.640042	0.667156	0.137692	0.0886222	0.733428	0.105408	0.0365274	60.4139	1.02884	0.822879	0.349462	18.7958	0.0891868	0.0474757	0.11999	0.77352	0.665233	0.627291	56.2889	0.259797	0.991752	82.3394	0.669607	75.3463	19.0501	0.283238	0.275524	0.047246	0.061635	0.110944	0.539331	54.4157	0.047772	0.0850178	0.281471	0.25488	0.231738	0.14412
65.4872	0.0249812	0.0549871	1.26307	0.0527516	0.0826911	0.0978081	0.14425	0.126217	0.364427	62.5528	0.684911	0.643051	0.673181	0.139108	0.0897445	0.7434	0.106754	0.0369538	60.4233	1.03467	0.835412	0.354696	18.8701	0.0897656	0.0477479	0.121266	0.780853	0.67109	0.635764	56.4357	0.263341	1.0015	82.3534	0.679337	75.3632	19.2159	0.287504	0.279581	0.0476488	0.062377	0.112498	0.546576	54.4567	0.0482487	0.0862493	0.285433	0.258691	0.234936	0.145654
65.4942	0.0253141	0.0554191	1.2698	0.0531889	0.083505	0.0988074	0.146001	0.127804	0.368988	62.6626	0.691366	0.646065	0.679243	0.140527	0.0908777	0.753456	0.108107	0.0373835	60.4327	1.0405	0.848092	0.359977	18.9441	0.0903459	0.0480208	0.122551	0.788235	0.676977	0.644305	56.5789	0.26691	1.01129	82.3673	0.689142	75.3801	19.3814	0.291813	0.283677	0.0480539	0.0631254	0.114068	0.553896	54.4967	0.0487294	0.0874973	0.289428	0.26254	0.238158	0.147197
65.5012	0.0256496	0.0558537	1.27652	0.0536289	0.0843213	0.0998152	0.14776	0.129403	0.373592	62.7698	0.697862	0.649083	0.68534	0.14195	0.0920217	0.763593	0.109468	0.0378165	60.4419	1.04633	0.860921	0.365305	19.0177	0.0909278	0.0482945	0.123846	0.795665	0.682894	0.652914	56.7185	0.270503	1.02111	82.381	0.699022	75.3969	19.5467	0.296166	0.287813	0.0484615	0.0638801	0.115652	0.561293	54.5358	0.049214	0.088762	0.293457	0.266426	0.241406	0.14875
65.5082	0.0259878	0.0562911	1.28325	0.0540718	0.0851401	0.100831	0.149527	0.131012	0.378241	62.8746	0.7044	0.652107	0.691473	0.143375	0.0931766	0.773813	0.110836	0.0382528	60.4511	1.05218	0.873899	0.370679	19.0908	0.0915111	0.048569	0.12515	0.803144	0.68884	0.661591	56.8547	0.27412	1.03098	82.3946	0.708977	75.4137	19.7116	0.300562	0.29199	0.0488714	0.0646413	0.117253	0.568767	54.574	0.0497025	0.0900435	0.29752	0.270349	0.244679	0.150312
65.5151	0.0263287	0.0567312	1.28998	0.0545174	0.0859614	0.101856	0.151303	0.132634	0.382934	62.9771	0.71098	0.655135	0.697643	0.144804	0.0943423	0.784115	0.112212	0.0386924	60.4603	1.05803	0.887027	0.3761	19.1635	0.0920959	0.0488442	0.126464	0.810673	0.694816	0.670335	56.9875	0.277761	1.04088	82.4081	0.719007	75.4304	19.8761	0.305003	0.296207	0.0492837	0.0654091	0.118868	0.576318	54.6113	0.050195	0.0913421	0.301616	0.274309	0.247976	0.151883
65.5221	0.0266722	0.0571741	1.29672	0.0549658	0.0867851	0.102889	0.153087	0.134266	0.387671	63.0773	0.717601	0.658168	0.70385	0.146235	0.0955189	0.794497	0.113595	0.0391353	60.4693	1.06389	0.900304	0.381567	19.2359	0.0926822	0.0491203	0.127788	0.81825	0.70082	0.679145	57.117	0.281425	1.05082	82.4214	0.729109	75.4471	20.0402	0.309488	0.300464	0.0496984	0.0661833	0.120499	0.583945	54.6478	0.0506915	0.092658	0.305746	0.278305	0.251299	0.153464
65.529	0.0270183	0.0576198	1.30345	0.055417	0.0876112	0.103931	0.154879	0.135909	0.392453	63.1753	0.724264	0.661206	0.710093	0.147669	0.0967064	0.804961	0.114986	0.0395815	60.4783	1.06976	0.913732	0.387081	19.3078	0.0932701	0.0493971	0.129122	0.825876	0.706853	0.688022	57.2434	0.285113	1.0608	82.4347	0.739285	75.4638	20.2039	0.314016	0.304761	0.0501156	0.0669643	0.122145	0.59165	54.6834	0.051192	0.0939913	0.309909	0.282338	0.254645	0.155054
65.5359	0.0273671	0.0580682	1.31019	0.0558711	0.0884398	0.104982	0.156679	0.137564	0.397278	63.2712	0.730969	0.664248	0.716373	0.149106	0.0979047	0.815504	0.116384	0.0400311	60.4873	1.07563	0.927311	0.39264	19.3792	0.0938594	0.0496747	0.130465	0.833553	0.712913	0.696964	57.3666	0.288825	1.07082	82.4477	0.749533	75.4804	20.3671	0.318589	0.309099	0.0505351	0.0677519	0.123807	0.599433	54.7182	0.0516966	0.0953422	0.314105	0.286407	0.258016	0.156654
65.5428	0.0277185	0.0585195	1.31694	0.0563279	0.0892709	0.10604	0.158488	0.13923	0.402148	63.365	0.737716	0.667296	0.72269	0.150546	0.0991138	0.826128	0.117789	0.040484	60.4961	1.08151	0.941042	0.398246	19.4503	0.0944502	0.0499531	0.131819	0.841279	0.719001	0.705973	57.4869	0.292559	1.08087	82.4607	0.759853	75.4969	20.5299	0.323206	0.313477	0.0509571	0.0685462	0.125483	0.607294	54.7522	0.0522052	0.096711	0.318334	0.290513	0.261411	0.158263
65.5497	0.0280726	0.0589736	1.32368	0.0567876	0.0901044	0.107108	0.160305	0.140906	0.407063	63.4568	0.744505	0.670348	0.729044	0.151989	0.100334	0.83683	0.119201	0.0409402	60.5049	1.0874	0.954925	0.403896	19.521	0.0950426	0.0502323	0.133182	0.849054	0.725117	0.715046	57.6042	0.296316	1.09097	82.4736	0.770243	75.5135	20.6922	0.327867	0.317895	0.0513815	0.0693474	0.127175	0.615234	54.7855	0.0527179	0.0980978	0.322596	0.294654	0.26483	0.159882
65.5566	0.0284293	0.0594306	1.33043	0.0572501	0.0909404	0.108184	0.16213	0.142593	0.412022	63.5466	0.751336	0.673404	0.735435	0.153434	0.101565	0.847611	0.120621	0.0413998	60.5137	1.09329	0.96896	0.409593	19.5912	0.0956365	0.0505123	0.134555	0.85688	0.731259	0.724184	57.7187	0.300095	1.1011	82.4863	0.780705	75.5299	20.854	0.332572	0.322354	0.0518083	0.0701554	0.128883	0.623252	54.818	0.0532346	0.0995028	0.32689	0.298831	0.268274	0.16151
65.5634	0.0287887	0.0598905	1.33718	0.0577155	0.0917788	0.109268	0.163963	0.144291	0.417026	63.6346	0.75821	0.676466	0.741864	0.154882	0.102806	0.85847	0.122047	0.0418627	60.5223	1.09919	0.983148	0.415334	19.661	0.0962318	0.0507931	0.135937	0.864756	0.737428	0.733387	57.8304	0.303896	1.11127	82.499	0.791236	75.5463	21.0153	0.337321	0.326853	0.0522376	0.0709703	0.130605	0.631348	54.8498	0.0537555	0.100926	0.331217	0.303044	0.27174	0.163148
65.5702	0.0291506	0.0603532	1.34393	0.0581837	0.0926198	0.110361	0.165805	0.146	0.422074	63.7208	0.765126	0.679531	0.748331	0.156333	0.104059	0.869407	0.12348	0.0423291	60.5309	1.1051	0.997489	0.421121	19.7305	0.0968287	0.0510748	0.13733	0.872682	0.743623	0.742653	57.9394	0.30772	1.12149	82.5115	0.801836	75.5627	21.176	0.342114	0.331393	0.0526693	0.0717923	0.132343	0.639524	54.8809	0.0542806	0.102368	0.335577	0.307293	0.275231	0.164795
65.5771	0.0295152	0.0608189	1.35069	0.0586547	0.0934632	0.111462	0.167654	0.147718	0.427167	63.8052	0.772084	0.682602	0.754835	0.157786	0.105322	0.88042	0.124921	0.0427988	60.5395	1.11101	1.01198	0.426952	19.7995	0.0974271	0.0513573	0.138732	0.880659	0.749844	0.751983	58.0459	0.311565	1.13174	82.5239	0.812505	75.5791	21.3361	0.346952	0.335973	0.0531035	0.0726213	0.134096	0.647778	54.9114	0.0548098	0.103829	0.339968	0.311576	0.278744	0.166452
65.5838	0.0298824	0.0612876	1.35745	0.0591286	0.094309	0.112572	0.169511	0.149448	0.432304	63.888	0.779085	0.685677	0.761378	0.159242	0.106596	0.89151	0.126368	0.0432719	60.548	1.11693	1.02663	0.432828	19.868	0.098027	0.0516407	0.140145	0.888687	0.75609	0.761375	58.1497	0.315431	1.14203	82.5363	0.823242	75.5953	21.4956	0.351833	0.340594	0.05354	0.0734574	0.135864	0.656113	54.9411	0.0553432	0.105309	0.344391	0.315895	0.282281	0.168119
65.5906	0.0302523	0.0617592	1.36421	0.0596054	0.0951574	0.113691	0.171377	0.151187	0.437486	63.969	0.786128	0.688756	0.767959	0.1607	0.107881	0.902676	0.127822	0.0437484	60.5564	1.12286	1.04143	0.438748	19.9362	0.0986285	0.0519248	0.141567	0.896765	0.762361	0.770831	58.2511	0.319319	1.15236	82.5485	0.834046	75.6116	21.6545	0.356759	0.345255	0.0539791	0.0743007	0.137647	0.664527	54.9702	0.0558808	0.106808	0.348846	0.320248	0.285841	0.169795
65.5974	0.0306247	0.0622338	1.37097	0.060085	0.0960082	0.114818	0.17325	0.152937	0.442713	64.0485	0.793214	0.69184	0.774578	0.162161	0.109177	0.913918	0.129283	0.0442283	60.5648	1.12879	1.05639	0.444713	20.004	0.0992314	0.0522099	0.143	0.904895	0.768657	0.780348	58.3501	0.323227	1.16273	82.5607	0.844918	75.6278	21.8127	0.361729	0.349957	0.0544206	0.0751512	0.139446	0.67302	54.9988	0.0564226	0.108326	0.353333	0.324635	0.289424	0.171481
65.6041	0.0309997	0.0627114	1.37773	0.0605675	0.0968615	0.115954	0.175131	0.154697	0.447984	64.1264	0.800343	0.694929	0.781235	0.163624	0.110483	0.925234	0.130751	0.0447117	60.5731	1.13473	1.0715	0.450721	20.0713	0.0998359	0.0524958	0.144442	0.913075	0.774977	0.789927	58.4468	0.327157	1.17313	82.5727	0.855855	75.6439	21.9703	0.366743	0.354699	0.0548646	0.076009	0.141259	0.681594	55.0267	0.0569687	0.109864	0.357851	0.329057	0.293029	0.173177
65.6109	0.0313773	0.063192	1.3845	0.0610529	0.0977173	0.117098	0.17702	0.156467	0.4533	64.2029	0.807514	0.698021	0.787931	0.165089	0.1118	0.936624	0.132225	0.0451985	60.5814	1.14068	1.08677	0.456772	20.1382	0.100442	0.0527825	0.145894	0.921307	0.781321	0.799566	58.5412	0.331106	1.18358	82.5847	0.866857	75.66	22.1272	0.371801	0.359481	0.055311	0.0768741	0.143087	0.690248	55.054	0.057519	0.111421	0.3624	0.333513	0.296657	0.174882
65.6176	0.0317575	0.0636757	1.39127	0.0615412	0.0985756	0.11825	0.178917	0.158247	0.45866	64.2779	0.814729	0.701119	0.794666	0.166557	0.113128	0.948087	0.133706	0.0456887	60.5896	1.14663	1.10219	0.462867	20.2048	0.101049	0.0530702	0.147357	0.92959	0.787688	0.809267	58.6335	0.335076	1.19407	82.5965	0.877924	75.6761	22.2834	0.376904	0.364305	0.0557599	0.0777467	0.144931	0.698983	55.0807	0.0580736	0.112999	0.366979	0.338003	0.300308	0.176597
65.6243	0.0321403	0.0641625	1.39804	0.0620324	0.0994364	0.119412	0.180822	0.160036	0.464065	64.3515	0.821986	0.70422	0.80144	0.168028	0.114466	0.959623	0.135193	0.0461824	60.5977	1.15259	1.11777	0.469006	20.2709	0.101658	0.0533587	0.148829	0.937925	0.794078	0.819028	58.7236	0.339066	1.2046	82.6083	0.889056	75.6921	22.4389	0.38205	0.369168	0.0562113	0.0786267	0.146789	0.707798	55.1069	0.0586326	0.114597	0.37159	0.342526	0.30398	0.178322
65.631	0.0325257	0.0646523	1.40481	0.0625265	0.1003	0.120581	0.182735	0.161835	0.469515	64.4237	0.829286	0.707326	0.808253	0.169501	0.115815	0.971232	0.136687	0.0466795	60.6058	1.15856	1.1335	0.475187	20.3366	0.102269	0.0536481	0.150311	0.946312	0.800491	0.828848	58.8116	0.343076	1.21517	82.62	0.90025	75.708	22.5936	0.387241	0.374072	0.0566652	0.0795143	0.148662	0.716694	55.1326	0.0591958	0.116215	0.376231	0.347082	0.307675	0.180056
65.6377	0.0329136	0.0651453	1.41159	0.0630235	0.101165	0.121759	0.184656	0.163644	0.475009	64.4947	0.83663	0.710436	0.815106	0.170976	0.117175	0.982913	0.138188	0.0471801	60.6139	1.16453	1.14939	0.48141	20.4019	0.102881	0.0539384	0.151804	0.954751	0.806926	0.838727	58.8977	0.347105	1.22578	82.6316	0.911508	75.7239	22.7476	0.392475	0.379017	0.0571215	0.0804095	0.15055	0.72567	55.1578	0.0597634	0.117853	0.380903	0.351671	0.311391	0.1818
65.6443	0.033304	0.0656413	1.41836	0.0635233	0.102034	0.122946	0.186584	0.165462	0.480547	64.5643	0.844016	0.713551	0.821998	0.172453	0.118545	0.994664	0.139695	0.0476842	60.6219	1.17051	1.16543	0.487676	20.4667	0.103495	0.0542296	0.153306	0.963242	0.813383	0.848665	58.9817	0.351153	1.23643	82.6431	0.922827	75.7398	22.9008	0.397754	0.384002	0.0575803	0.0813123	0.152453	0.734728	55.1824	0.0603354	0.119512	0.385604	0.356293	0.315129	0.183554
65.651	0.033697	0.0661406	1.42514	0.0640261	0.102904	0.124141	0.18852	0.16729	0.48613	64.6328	0.851446	0.716669	0.828929	0.173932	0.119926	1.00649	0.141208	0.0481918	60.6298	1.17649	1.18163	0.493984	20.5312	0.10411	0.0545216	0.154819	0.971785	0.819861	0.858662	59.064	0.355221	1.24712	82.6546	0.934208	75.7556	23.0532	0.403076	0.389028	0.0580416	0.0822229	0.15437	0.743867	55.2066	0.0609117	0.121192	0.390336	0.360947	0.318889	0.185318
65.6576	0.0340926	0.066643	1.43192	0.0645318	0.103778	0.125345	0.190464	0.169127	0.491758	64.7	0.858919	0.719792	0.8359	0.175414	0.121317	1.01838	0.142728	0.0487028	60.6377	1.18248	1.19798	0.500334	20.5953	0.104727	0.0548146	0.156341	0.98038	0.82636	0.868716	59.1443	0.359307	1.25785	82.666	0.94565	75.7714	23.2048	0.408443	0.394094	0.0585054	0.0831412	0.156302	0.753088	55.2302	0.0614924	0.122893	0.395097	0.365632	0.32267	0.187091
65.6642	0.0344907	0.0671485	1.43871	0.0650404	0.104653	0.126556	0.192416	0.170973	0.49743	64.7661	0.866435	0.722919	0.842912	0.176898	0.122719	1.03034	0.144254	0.0492174	60.6456	1.18848	1.21449	0.506725	20.659	0.105345	0.0551086	0.157874	0.989028	0.83288	0.878827	59.2229	0.363411	1.26862	82.6773	0.957152	75.7871	23.3555	0.413854	0.399201	0.0589718	0.0840674	0.158249	0.762389	55.2535	0.0620775	0.124615	0.399887	0.37035	0.326472	0.188875
65.6708	0.0348913	0.0676573	1.44549	0.065552	0.105532	0.127777	0.194375	0.172828	0.503146	64.8311	0.873994	0.72605	0.849963	0.178384	0.124131	1.04237	0.145787	0.0497354	60.6534	1.19448	1.23116	0.513157	20.7222	0.105965	0.0554034	0.159417	0.997728	0.83942	0.888995	59.2998	0.367534	1.27943	82.6885	0.968714	75.8028	23.5055	0.419308	0.404348	0.0594406	0.0850015	0.16021	0.771773	55.2762	0.0626671	0.126358	0.404707	0.375099	0.330296	0.190668
65.6774	0.0352944	0.0681693	1.45228	0.0660664	0.106412	0.129005	0.196343	0.174692	0.508906	64.895	0.881597	0.729185	0.857054	0.179872	0.125554	1.05446	0.147325	0.050257	60.6611	1.20049	1.24798	0.519631	20.7851	0.106586	0.0556992	0.16097	1.00648	0.845981	0.899219	59.375	0.371675	1.29028	82.6996	0.980334	75.8184	23.6546	0.424806	0.409536	0.0599119	0.0859435	0.162186	0.781238	55.2986	0.0632611	0.128123	0.409556	0.379879	0.33414	0.192471
65.6839	0.0357	0.0686846	1.45907	0.0665838	0.107295	0.130243	0.198317	0.176565	0.51471	64.9578	0.889243	0.732325	0.864186	0.181363	0.126986	1.06663	0.14887	0.0507821	60.6688	1.2065	1.26496	0.526144	20.8475	0.107209	0.0559959	0.162533	1.01529	0.85256	0.909498	59.4486	0.375834	1.30117	82.7107	0.992013	75.834	23.8028	0.430349	0.414764	0.0603857	0.0868935	0.164176	0.790785	55.3205	0.0638596	0.12991	0.414433	0.384689	0.338005	0.194284
65.6905	0.0361081	0.0692031	1.46586	0.0671041	0.108181	0.131488	0.2003	0.178446	0.520559	65.0197	0.896933	0.735468	0.871359	0.182855	0.12843	1.07886	0.150421	0.0513107	60.6765	1.21252	1.28209	0.532699	20.9096	0.107833	0.0562935	0.164106	1.02415	0.859159	0.919833	59.5207	0.380011	1.31211	82.7217	1.00375	75.8495	23.9501	0.435934	0.420033	0.060862	0.0878516	0.16618	0.800414	55.342	0.0644625	0.131719	0.419339	0.38953	0.34189	0.196107
65.697	0.0365187	0.0697249	1.47265	0.0676274	0.109069	0.132742	0.20229	0.180337	0.526452	65.0805	0.904666	0.738616	0.878572	0.18435	0.129883	1.09116	0.151978	0.0518429	60.6841	1.21855	1.29938	0.539293	20.9713	0.108459	0.0565921	0.165689	1.03306	0.865777	0.930222	59.5912	0.384205	1.32308	82.7326	1.01554	75.865	24.0966	0.441564	0.425341	0.0613408	0.0888179	0.168199	0.810125	55.3631	0.0650699	0.133549	0.424273	0.394402	0.345796	0.197939
65.7035	0.0369317	0.07025	1.47944	0.0681536	0.10996	0.134004	0.204288	0.182236	0.532388	65.1404	0.912443	0.741767	0.885826	0.185846	0.131347	1.10352	0.153541	0.0523786	60.6917	1.22458	1.31682	0.545927	21.0325	0.109087	0.0568917	0.167282	1.04202	0.872413	0.940666	59.6602	0.388416	1.3341	82.7435	1.02739	75.8804	24.2421	0.447237	0.430691	0.0618222	0.0897923	0.170232	0.819918	55.3838	0.0656819	0.135402	0.429236	0.399302	0.349722	0.199782
65.71	0.0373473	0.0707784	1.48624	0.0686827	0.110853	0.135274	0.206294	0.184143	0.538369	65.1994	0.920263	0.744922	0.893122	0.187345	0.132821	1.11595	0.155111	0.0529179	60.6992	1.23062	1.33442	0.5526	21.0934	0.109716	0.0571922	0.168886	1.05104	0.879067	0.951163	59.7278	0.392645	1.34516	82.7543	1.0393	75.8958	24.3867	0.452954	0.43608	0.062306	0.090775	0.172279	0.829794	55.4041	0.0662983	0.137278	0.434226	0.404233	0.353668	0.201634
65.7165	0.0377652	0.0713101	1.49303	0.0692147	0.111748	0.136553	0.208307	0.186059	0.544393	65.2575	0.928127	0.748082	0.900458	0.188845	0.134304	1.12844	0.156686	0.0534607	60.7067	1.23666	1.35217	0.559313	21.1539	0.110346	0.0574937	0.1705	1.06012	0.885738	0.961713	59.794	0.39689	1.35626	82.765	1.05126	75.9111	24.5304	0.458715	0.44151	0.0627924	0.091766	0.17434	0.839751	55.4241	0.0669193	0.139175	0.439243	0.409192	0.357633	0.203496
65.723	0.0381856	0.0718452	1.49983	0.0697497	0.112646	0.137839	0.210328	0.187983	0.550461	65.3147	0.936035	0.751245	0.907836	0.190348	0.135798	1.14099	0.158267	0.0540071	60.7142	1.24271	1.37007	0.566064	21.214	0.110978	0.0577961	0.172124	1.06924	0.892427	0.972316	59.8589	0.401151	1.3674	82.7757	1.06327	75.9264	24.6732	0.464519	0.44698	0.0632813	0.0927653	0.176416	0.849791	55.4437	0.0675449	0.141096	0.444288	0.41418	0.361619	0.205368
65.7294	0.0386084	0.0723837	1.50663	0.0702877	0.113547	0.139134	0.212356	0.189915	0.556572	65.3711	0.943986	0.754412	0.915255	0.191852	0.137303	1.15361	0.159854	0.0545571	60.7216	1.24876	1.38814	0.572854	21.2737	0.111612	0.0580996	0.173757	1.07842	0.899133	0.982971	59.9225	0.405429	1.37858	82.7863	1.07534	75.9416	24.815	0.470366	0.452491	0.0637727	0.0937731	0.178505	0.859914	55.463	0.068175	0.143039	0.44936	0.419196	0.365624	0.20725
65.7359	0.0390337	0.0729255	1.51343	0.0708286	0.11445	0.140437	0.214392	0.191855	0.562727	65.4267	0.951981	0.757583	0.922715	0.193359	0.138817	1.16629	0.161447	0.0551107	60.7289	1.25483	1.40635	0.579682	21.333	0.112247	0.058404	0.175402	1.08766	0.905855	0.993677	59.9848	0.409723	1.38981	82.7968	1.08746	75.9568	24.9558	0.476257	0.458042	0.0642667	0.0947893	0.180608	0.870118	55.4819	0.0688097	0.145006	0.454459	0.42424	0.369649	0.209143
65.7423	0.0394613	0.0734708	1.52023	0.0713724	0.115355	0.141748	0.216436	0.193803	0.568925	65.4815	0.96002	0.760758	0.930218	0.194867	0.14034	1.17903	0.163046	0.0556678	60.7362	1.26089	1.42472	0.586548	21.3919	0.112884	0.0587094	0.177056	1.09694	0.912593	1.00443	60.0459	0.414034	1.40107	82.8073	1.09963	75.9719	25.0957	0.482191	0.463633	0.0647632	0.0958141	0.182725	0.880406	55.5006	0.069449	0.146995	0.459585	0.429312	0.373692	0.211044
65.7487	0.0398913	0.0740194	1.52704	0.0719192	0.116263	0.143068	0.218487	0.195759	0.575167	65.5355	0.968103	0.763936	0.937762	0.196377	0.141874	1.19183	0.164651	0.0562286	60.7435	1.26696	1.44324	0.593452	21.4505	0.113522	0.0590158	0.17872	1.10629	0.919347	1.01524	60.1058	0.418359	1.41238	82.8177	1.11186	75.987	25.2346	0.488169	0.469264	0.0652622	0.0968474	0.184855	0.890775	55.5189	0.0700929	0.149008	0.464736	0.434411	0.377755	0.212956
65.7551	0.0403237	0.0745715	1.53384	0.0724689	0.117173	0.144395	0.220545	0.197723	0.581451	65.5888	0.976229	0.767118	0.945348	0.19789	0.143418	1.20469	0.166261	0.0567929	60.7507	1.27304	1.46192	0.600393	21.5087	0.114162	0.0593232	0.180395	1.11568	0.926117	1.0261	60.1646	0.422701	1.42373	82.828	1.12413	76.002	25.3726	0.494189	0.474935	0.0657637	0.0978894	0.186999	0.901228	55.5368	0.0707414	0.151044	0.469914	0.439537	0.381837	0.214878
65.7615	0.0407585	0.075127	1.54065	0.0730216	0.118086	0.14573	0.222612	0.199694	0.587779	65.6414	0.984399	0.770304	0.952976	0.199404	0.144971	1.21762	0.167878	0.0573609	60.7579	1.27912	1.48075	0.60737	21.5664	0.114803	0.0596316	0.18208	1.12513	0.932901	1.03701	60.2222	0.427058	1.43513	82.8383	1.13646	76.017	25.5095	0.500253	0.480647	0.0662678	0.09894	0.189157	0.911763	55.5545	0.0713945	0.153104	0.475118	0.44469	0.385937	0.21681
65.7679	0.0411956	0.075686	1.54745	0.0735773	0.119001	0.147074	0.224686	0.201673	0.59415	65.6932	0.992613	0.773494	0.960647	0.20092	0.146534	1.2306	0.1695	0.0579324	60.7651	1.28521	1.49973	0.614385	21.6238	0.115446	0.0599411	0.183775	1.13464	0.939701	1.04797	60.2788	0.43143	1.44656	82.8485	1.14883	76.0319	25.6455	0.50636	0.486398	0.0667744	0.0999994	0.191329	0.92238	55.5719	0.0720523	0.155188	0.480348	0.449869	0.390056	0.218752
65.7742	0.0416351	0.0762485	1.55426	0.0741359	0.119918	0.148425	0.226767	0.20366	0.600563	65.7444	1.00087	0.776688	0.96836	0.202437	0.148107	1.24364	0.171127	0.0585076	60.7722	1.2913	1.51886	0.621436	21.6809	0.116091	0.0602515	0.18548	1.1442	0.946514	1.05897	60.3343	0.435816	1.45804	82.8587	1.16126	76.0468	25.7804	0.512509	0.49219	0.0672836	0.101068	0.193513	0.93308	55.5891	0.0727148	0.157295	0.485603	0.455074	0.394194	0.220704
65.7806	0.0420769	0.0768144	1.56107	0.0746974	0.120838	0.149784	0.228856	0.205654	0.607019	65.795	1.00917	0.779885	0.976115	0.203957	0.149689	1.25673	0.172761	0.0590865	60.7793	1.2974	1.53814	0.628522	21.7375	0.116737	0.060563	0.187195	1.15381	0.953342	1.07002	60.3888	0.440218	1.46956	82.8688	1.17373	76.0617	25.9143	0.518702	0.498022	0.0677953	0.102145	0.195711	0.943863	55.6059	0.0733819	0.159426	0.490883	0.460304	0.39835	0.222666
65.7869	0.042521	0.0773839	1.56788	0.0752619	0.121761	0.151151	0.230952	0.207655	0.613517	65.8448	1.01752	0.783085	0.983914	0.205478	0.151281	1.26989	0.1744	0.0596689	60.7863	1.30351	1.55758	0.635645	21.7938	0.117385	0.0608755	0.18892	1.16348	0.960183	1.08113	60.4423	0.444634	1.48112	82.8789	1.18625	76.0764	26.0472	0.524938	0.503894	0.0683095	0.10323	0.197922	0.954728	55.6225	0.0740537	0.161582	0.496187	0.465559	0.402524	0.224637
65.7932	0.0429674	0.0779569	1.5747	0.0758294	0.122685	0.152526	0.233056	0.209663	0.620058	65.8941	1.02591	0.786289	0.991754	0.207002	0.152882	1.2831	0.176044	0.060255	60.7933	1.30962	1.57717	0.642803	21.8497	0.118034	0.061189	0.190655	1.17321	0.967038	1.09227	60.4949	0.449065	1.49273	82.8889	1.19882	76.0912	26.1791	0.531216	0.509806	0.0688263	0.104325	0.200147	0.965676	55.6388	0.0747302	0.163762	0.501517	0.470839	0.406716	0.226619
65.7995	0.0434161	0.0785334	1.58151	0.0763998	0.123612	0.153909	0.235168	0.211679	0.626641	65.9428	1.03434	0.789497	0.999638	0.208527	0.154493	1.29636	0.177695	0.0608448	60.8003	1.31573	1.5969	0.649996	21.9053	0.118685	0.0615036	0.192401	1.18298	0.973906	1.10347	60.5466	0.45351	1.50438	82.8988	1.21144	76.1058	26.31	0.537537	0.515757	0.0693457	0.105429	0.202384	0.976706	55.6549	0.0754114	0.165966	0.506871	0.476144	0.410926	0.228611
65.8058	0.0438671	0.0791134	1.58832	0.0769732	0.124542	0.155299	0.237287	0.213701	0.633266	65.9909	1.04282	0.792708	1.00756	0.210053	0.156113	1.30969	0.17935	0.0614382	60.8073	1.32185	1.61679	0.657223	21.9605	0.119337	0.0618192	0.194157	1.19282	0.980786	1.11471	60.5973	0.457969	1.51607	82.9087	1.2241	76.1205	26.4398	0.5439	0.521749	0.0698676	0.106542	0.204635	0.987819	55.6707	0.0760973	0.168194	0.512249	0.481472	0.415153	0.230613
65.8121	0.0443203	0.079697	1.59514	0.0775495	0.125473	0.156697	0.239413	0.215731	0.639933	66.0384	1.05134	0.795923	1.01553	0.211582	0.157742	1.32306	0.181011	0.0620352	60.8141	1.32797	1.63682	0.664485	22.0153	0.119991	0.0621359	0.195922	1.20271	0.987679	1.12599	60.6472	0.462442	1.52781	82.9185	1.23681	76.135	26.5686	0.550306	0.527781	0.070392	0.107664	0.206898	0.999015	55.6863	0.0767879	0.170447	0.517651	0.486825	0.419399	0.232625
65.8183	0.0447758	0.0802842	1.60195	0.0781288	0.126407	0.158103	0.241547	0.217767	0.646642	66.0854	1.05991	0.799141	1.02355	0.213112	0.159381	1.33649	0.182678	0.0626359	60.821	1.3341	1.65701	0.671781	22.0697	0.120646	0.0624536	0.197698	1.21265	0.994584	1.13733	60.6962	0.466929	1.53959	82.9283	1.24956	76.1496	26.6964	0.556755	0.533852	0.070919	0.108795	0.209174	1.01029	55.7017	0.0774832	0.172725	0.523077	0.4922	0.423661	0.234646
65.8246	0.0452335	0.0808749	1.60877	0.0787111	0.127344	0.159517	0.243689	0.21981	0.653393	66.1318	1.06852	0.802363	1.0316	0.214644	0.161029	1.34998	0.18435	0.0632403	60.8278	1.34024	1.67734	0.679111	22.1238	0.121303	0.0627724	0.199484	1.22265	1.0015	1.1487	60.7445	0.471429	1.55141	82.938	1.26236	76.164	26.8232	0.563246	0.539963	0.0714485	0.109935	0.211463	1.02165	55.7168	0.0781833	0.175028	0.528527	0.497599	0.427941	0.236678
65.8308	0.0456934	0.0814693	1.61559	0.0792963	0.128282	0.160938	0.245838	0.22186	0.660184	66.1777	1.07717	0.805588	1.0397	0.216178	0.162686	1.36351	0.186028	0.0638484	60.8346	1.34638	1.69782	0.686475	22.1776	0.121962	0.0630923	0.20128	1.23271	1.00843	1.16012	60.7919	0.475943	1.56327	82.9477	1.2752	76.1785	26.9489	0.569779	0.546114	0.0719806	0.111084	0.213765	1.0331	55.7317	0.0788881	0.177355	0.533999	0.50302	0.432239	0.23872
65.837	0.0461555	0.0820672	1.62241	0.0798844	0.129223	0.162366	0.247995	0.223916	0.667018	66.2231	1.08587	0.808817	1.04785	0.217714	0.164351	1.3771	0.187711	0.0644601	60.8414	1.35252	1.71845	0.693871	22.231	0.122622	0.0634132	0.203087	1.24282	1.01537	1.17159	60.8386	0.48047	1.57518	82.9573	1.28809	76.1928	27.0735	0.576354	0.552305	0.0725153	0.112243	0.216079	1.04462	55.7465	0.0795977	0.179707	0.539495	0.508463	0.436553	0.240772
65.8432	0.0466199	0.0826688	1.62923	0.0804756	0.130166	0.163802	0.250159	0.225979	0.673892	66.268	1.09461	0.812049	1.05603	0.219251	0.166026	1.39074	0.189399	0.0650755	60.8481	1.35867	1.73922	0.701301	22.284	0.123284	0.0637352	0.204903	1.25298	1.02232	1.18309	60.8845	0.48501	1.58714	82.9669	1.30101	76.2071	27.1971	0.582972	0.558536	0.0730525	0.11341	0.218405	1.05623	55.761	0.0803121	0.182085	0.545013	0.513928	0.440884	0.242834
65.8494	0.0470864	0.083274	1.63605	0.0810696	0.131112	0.165246	0.25233	0.228048	0.680807	66.3125	1.10339	0.815284	1.06426	0.22079	0.16771	1.40444	0.191093	0.0656946	60.8548	1.36483	1.76014	0.708762	22.3367	0.123947	0.0640583	0.206729	1.2632	1.02928	1.19464	60.9297	0.489562	1.59913	82.9764	1.31398	76.2214	27.3197	0.589631	0.564806	0.0735923	0.114588	0.220744	1.06792	55.7753	0.0810312	0.184487	0.550554	0.519415	0.445232	0.244906
65.8556	0.0475551	0.0838828	1.64287	0.0816667	0.13206	0.166697	0.254509	0.230123	0.687763	66.3564	1.11222	0.818522	1.07254	0.22233	0.169402	1.41818	0.192792	0.0663174	60.8615	1.37099	1.7812	0.716256	22.389	0.124612	0.0643825	0.208566	1.27348	1.03625	1.20623	60.9742	0.494128	1.61117	82.9859	1.32699	76.2356	27.4413	0.596333	0.571116	0.0741346	0.115774	0.223095	1.07969	55.7894	0.0817551	0.186915	0.556117	0.524923	0.449596	0.246988
65.8618	0.0480259	0.0844952	1.64969	0.0822667	0.133009	0.168155	0.256696	0.232205	0.69476	66.3999	1.12109	0.821764	1.08086	0.223873	0.171104	1.43197	0.194496	0.0669438	60.8681	1.37715	1.80241	0.723782	22.441	0.125278	0.0647078	0.210412	1.28381	1.04323	1.21787	61.0181	0.498706	1.62326	82.9953	1.34004	76.2498	27.5617	0.603076	0.577465	0.0746795	0.11697	0.225459	1.09154	55.8033	0.0824838	0.189368	0.561702	0.530451	0.453977	0.24908
65.8679	0.0484989	0.0851113	1.65652	0.0828696	0.133962	0.16962	0.25889	0.234293	0.701797	66.443	1.13001	0.825009	1.08922	0.225416	0.172814	1.44582	0.196206	0.067574	60.8747	1.38332	1.82376	0.73134	22.4927	0.125946	0.0650341	0.212268	1.2942	1.05022	1.22954	61.0612	0.503297	1.63539	83.0047	1.35314	76.2639	27.6812	0.609861	0.583854	0.075227	0.118175	0.227834	1.10348	55.817	0.0832173	0.191847	0.567309	0.536	0.458375	0.251182
65.874	0.0489739	0.0857311	1.66334	0.0834755	0.134916	0.171093	0.261091	0.236387	0.708875	66.4856	1.13897	0.828257	1.09762	0.226962	0.174532	1.45971	0.197921	0.0682079	60.8812	1.3895	1.84526	0.738928	22.544	0.126616	0.0653616	0.214135	1.30464	1.05722	1.24126	61.1038	0.5079	1.64756	83.014	1.36627	76.2779	27.7996	0.616688	0.590283	0.075777	0.11939	0.230222	1.11549	55.8306	0.0839556	0.194351	0.572938	0.541569	0.462789	0.253294
65.8802	0.0494511	0.0863545	1.67016	0.0840843	0.135872	0.172573	0.2633	0.238487	0.715993	66.5279	1.14798	0.831509	1.10607	0.228509	0.17626	1.47365	0.199641	0.0688455	60.8878	1.39568	1.86689	0.746548	22.5949	0.127287	0.0656902	0.216011	1.31514	1.06422	1.25302	61.1457	0.512515	1.65977	83.0233	1.37944	76.292	27.917	0.623556	0.596751	0.0763296	0.120614	0.232621	1.12759	55.8439	0.0846987	0.19688	0.578588	0.547158	0.467218	0.255417
65.8863	0.0499304	0.0869816	1.67699	0.0846961	0.136831	0.17406	0.265517	0.240593	0.72315	66.5697	1.15702	0.834763	1.11457	0.230058	0.177995	1.48764	0.201366	0.0694868	60.8942	1.40186	1.88867	0.754198	22.6456	0.12796	0.0660199	0.217898	1.3257	1.07124	1.26481	61.187	0.517142	1.67204	83.0325	1.39265	76.3059	28.0333	0.630466	0.603259	0.0768847	0.121848	0.235032	1.13977	55.8571	0.0854467	0.199435	0.584259	0.552767	0.471664	0.257549
65.8924	0.0504118	0.0876124	1.68381	0.0853108	0.137792	0.175555	0.267741	0.242704	0.730348	66.6111	1.16612	0.838021	1.12311	0.231609	0.179739	1.50167	0.203097	0.0701318	60.9007	1.40805	1.91059	0.761879	22.6959	0.128634	0.0663506	0.219794	1.33631	1.07827	1.27665	61.2277	0.521781	1.68434	83.0417	1.4059	76.3198	28.1486	0.637417	0.609806	0.0774425	0.123091	0.237456	1.15203	55.8702	0.0861994	0.202016	0.589951	0.558394	0.476126	0.259691
65.8984	0.0508953	0.0882469	1.69064	0.0859285	0.138754	0.177056	0.269973	0.244822	0.737585	66.6521	1.17525	0.841282	1.13169	0.233161	0.181492	1.51575	0.204832	0.0707805	60.9071	1.41424	1.93265	0.769589	22.7459	0.12931	0.0666826	0.221701	1.34698	1.0853	1.28853	61.2679	0.526432	1.69669	83.0508	1.41918	76.3337	28.2628	0.64441	0.616393	0.0780027	0.124344	0.23989	1.16438	55.8831	0.086957	0.204623	0.595663	0.56404	0.480603	0.261843
65.9045	0.0513808	0.0888851	1.69747	0.0865492	0.139719	0.178564	0.272212	0.246945	0.744861	66.6927	1.18443	0.844546	1.14032	0.234714	0.183253	1.52988	0.206573	0.0714329	60.9135	1.42044	1.95485	0.77733	22.7955	0.129988	0.0670156	0.223617	1.3577	1.09234	1.30044	61.3075	0.531094	1.70908	83.0599	1.43251	76.3475	28.3761	0.651444	0.623018	0.0785656	0.125606	0.242336	1.1768	55.8958	0.0877194	0.207255	0.601396	0.569704	0.485097	0.264006
65.9106	0.0518683	0.0895269	1.70429	0.0871727	0.140686	0.18008	0.274458	0.249074	0.752177	66.733	1.19366	0.847813	1.14899	0.23627	0.185022	1.54406	0.208319	0.0720891	60.9199	1.42664	1.97718	0.785099	22.8448	0.130667	0.0673498	0.225543	1.36848	1.09939	1.31239	61.3466	0.535768	1.72152	83.0689	1.44587	76.3612	28.4882	0.658519	0.629684	0.079131	0.126878	0.244794	1.18931	55.9084	0.0884867	0.209912	0.60715	0.575387	0.489605	0.266178
65.9166	0.0523579	0.0901725	1.71112	0.0877992	0.141656	0.181602	0.276712	0.251208	0.759532	66.7729	1.20292	0.851084	1.1577	0.237827	0.186799	1.55827	0.21007	0.072749	60.9263	1.43285	1.99966	0.792898	22.8938	0.131347	0.0676851	0.22748	1.37932	1.10645	1.32438	61.3852	0.540453	1.73401	83.0779	1.45927	76.3749	28.5994	0.665635	0.636388	0.0796991	0.12816	0.247263	1.20189	55.9208	0.0892588	0.212596	0.612923	0.581087	0.494129	0.268361
65.9226	0.0528494	0.0908218	1.71795	0.0884287	0.142627	0.183131	0.278974	0.253348	0.766925	66.8124	1.21223	0.854357	1.16646	0.239385	0.188584	1.57254	0.211826	0.0734126	60.9326	1.43906	2.02227	0.800725	22.9425	0.132029	0.0680215	0.229426	1.39021	1.11351	1.33641	61.4232	0.54515	1.74654	83.0868	1.4727	76.3885	28.7096	0.672793	0.643132	0.0802696	0.129451	0.249744	1.21456	55.933	0.0900357	0.215305	0.618716	0.586805	0.498669	0.270553
65.9286	0.053343	0.0914748	1.72478	0.0890611	0.1436	0.184667	0.281243	0.255493	0.774358	66.8516	1.22159	0.857633	1.17527	0.240945	0.190377	1.58685	0.213587	0.07408	60.9389	1.44527	2.04502	0.808581	22.9908	0.132713	0.0683591	0.231382	1.40116	1.12058	1.34848	61.4608	0.549857	1.75911	83.0957	1.48617	76.4021	28.8187	0.679991	0.649915	0.0808428	0.130752	0.252235	1.22731	55.9452	0.0908175	0.218041	0.624529	0.592539	0.503223	0.272756
65.9346	0.0538386	0.0921315	1.73161	0.0896964	0.144575	0.18621	0.283519	0.257644	0.781829	66.8905	1.23099	0.860912	1.18412	0.242507	0.192179	1.6012	0.215353	0.074751	60.9451	1.45149	2.0679	0.816465	23.0389	0.133398	0.0686978	0.233348	1.41217	1.12766	1.36058	61.4979	0.554575	1.77173	83.1046	1.49967	76.4157	28.9268	0.68723	0.656738	0.0814185	0.132063	0.254738	1.24013	55.9572	0.0916042	0.220802	0.630361	0.59829	0.507793	0.274968
65.9406	0.0543361	0.0927919	1.73844	0.0903347	0.145552	0.187759	0.285803	0.259799	0.789338	66.929	1.24043	0.864194	1.19301	0.24407	0.193988	1.6156	0.217124	0.0754259	60.9513	1.45772	2.09092	0.824377	23.0866	0.134085	0.0690376	0.235323	1.42323	1.13474	1.37272	61.5345	0.559305	1.78439	83.1134	1.5132	76.4292	29.0339	0.694509	0.663599	0.0819968	0.133383	0.257252	1.25304	55.969	0.0923957	0.223589	0.636213	0.604058	0.512378	0.277191
65.9466	0.0548356	0.0934561	1.74527	0.0909759	0.146531	0.189315	0.288095	0.26196	0.796885	66.9672	1.24992	0.867479	1.20195	0.245635	0.195805	1.63003	0.2189	0.0761044	60.9575	1.46394	2.11407	0.832317	23.134	0.134774	0.0693786	0.237309	1.43434	1.14183	1.38489	61.5707	0.564045	1.7971	83.1222	1.52677	76.4426	29.14	0.70183	0.6705	0.0825777	0.134713	0.259776	1.26603	55.9808	0.0931921	0.226402	0.642083	0.609842	0.516977	0.279424
65.9526	0.055337	0.094124	1.7521	0.09162	0.147512	0.190878	0.290394	0.264127	0.80447	67.0051	1.25944	0.870767	1.21093	0.247202	0.19763	1.64452	0.220681	0.0767867	60.9637	1.47018	2.13735	0.840284	23.1811	0.135464	0.0697208	0.239304	1.44552	1.14892	1.3971	61.6065	0.568795	1.80985	83.1309	1.54038	76.456	29.2451	0.70919	0.67744	0.0831611	0.136053	0.262312	1.2791	55.9924	0.0939934	0.229241	0.647972	0.615641	0.521592	0.281666
65.9585	0.0558404	0.0947956	1.75893	0.092267	0.148495	0.192447	0.292701	0.266298	0.812093	67.0427	1.26902	0.874058	1.21996	0.24877	0.199462	1.65904	0.222466	0.0774727	60.9698	1.47641	2.16076	0.848277	23.2279	0.136156	0.0700641	0.241309	1.45675	1.15602	1.40935	61.6418	0.573556	1.82265	83.1395	1.55401	76.4693	29.3492	0.716592	0.684419	0.0837472	0.137403	0.264858	1.29224	56.0038	0.0947995	0.232105	0.65388	0.621456	0.526221	0.283919
65.9644	0.0563457	0.0954709	1.76576	0.092917	0.149479	0.194023	0.295015	0.268474	0.819754	67.08	1.27863	0.877352	1.22903	0.250339	0.201302	1.6736	0.224257	0.0781625	60.9759	1.48266	2.18431	0.856298	23.2744	0.136849	0.0704086	0.243324	1.46804	1.16313	1.42162	61.6767	0.578328	1.8355	83.1482	1.56768	76.4826	29.4523	0.724034	0.691437	0.0843358	0.138762	0.267415	1.30547	56.0152	0.0956105	0.234996	0.659806	0.627286	0.530864	0.286182
65.9704	0.0568529	0.09615	1.77259	0.0935699	0.150466	0.195605	0.297337	0.270655	0.827452	67.117	1.28829	0.880649	1.23815	0.25191	0.203149	1.68821	0.226053	0.078856	60.982	1.4889	2.20798	0.864345	23.3206	0.137544	0.0707542	0.245349	1.47938	1.17024	1.43394	61.7113	0.58311	1.84839	83.1568	1.58138	76.4958	29.5544	0.731516	0.698494	0.084927	0.140131	0.269983	1.31877	56.0264	0.0964264	0.237912	0.66575	0.633131	0.535523	0.288455
65.9763	0.0573619	0.0968328	1.77942	0.0942257	0.151454	0.197193	0.299666	0.272841	0.835187	67.1537	1.298	0.883948	1.24731	0.253483	0.205005	1.70286	0.227853	0.0795533	60.9881	1.49515	2.23179	0.872418	23.3665	0.13824	0.071101	0.247384	1.49078	1.17736	1.44629	61.7454	0.587902	1.86133	83.1653	1.59512	76.509	29.6555	0.739038	0.70559	0.0855207	0.14151	0.27256	1.33216	56.0376	0.0972472	0.240855	0.671712	0.63899	0.540195	0.290737
65.9822	0.0578729	0.0975193	1.78625	0.0948844	0.152444	0.198788	0.302003	0.275032	0.842959	67.1901	1.30774	0.88725	1.25652	0.255057	0.206867	1.71754	0.229659	0.0802543	60.9941	1.5014	2.25572	0.880517	23.4121	0.138938	0.071449	0.249428	1.50223	1.18448	1.45867	61.7791	0.592703	1.87431	83.1738	1.60888	76.5221	29.7557	0.7466	0.712725	0.0861171	0.142899	0.275149	1.34562	56.0486	0.0980728	0.243823	0.677692	0.644864	0.544882	0.29303
65.9881	0.0583857	0.0982096	1.79308	0.095546	0.153436	0.200389	0.304347	0.277227	0.850768	67.2262	1.31753	0.890555	1.26577	0.256633	0.208737	1.73227	0.231469	0.0809591	61.0001	1.50766	2.27978	0.888641	23.4574	0.139638	0.0717982	0.251482	1.51375	1.1916	1.47108	61.8125	0.597515	1.88734	83.1823	1.62267	76.5352	29.8549	0.754202	0.719899	0.086716	0.144297	0.277747	1.35916	56.0595	0.0989033	0.246817	0.683689	0.650752	0.549583	0.295333
65.9939	0.0589004	0.0989036	1.79991	0.0962105	0.15443	0.201997	0.306699	0.279427	0.858613	67.2621	1.32737	0.893863	1.27506	0.25821	0.210614	1.74703	0.233284	0.0816676	61.0061	1.51392	2.30396	0.896791	23.5024	0.140339	0.0721485	0.253545	1.52531	1.19873	1.48353	61.8456	0.602337	1.90041	83.1907	1.6365	76.5482	29.9531	0.761845	0.727112	0.0873175	0.145706	0.280356	1.37278	56.0703	0.0997387	0.249837	0.689704	0.656653	0.554297	0.297646
65.9998	0.0594169	0.0996013	1.80675	0.096878	0.155426	0.20361	0.309059	0.281632	0.866495	67.2977	1.33725	0.897173	1.2844	0.259788	0.212498	1.76184	0.235103	0.0823799	61.012	1.52019	2.32828	0.904966	23.5471	0.141041	0.0725	0.255619	1.53694	1.20587	1.49601	61.8782	0.607168	1.91353	83.1991	1.65035	76.5612	30.0504	0.769527	0.734363	0.0879216	0.147124	0.282975	1.38648	56.081	0.100579	0.252882	0.695736	0.662567	0.559026	0.299969
66.0056	0.0599352	0.100303	1.81358	0.0975483	0.156423	0.20523	0.311426	0.283841	0.874413	67.333	1.34717	0.900486	1.29379	0.261369	0.214389	1.77668	0.236928	0.0830959	61.018	1.52646	2.35271	0.913165	23.5916	0.141746	0.0728527	0.257701	1.54862	1.21301	1.50852	61.9106	0.612009	1.92669	83.2074	1.66423	76.5741	30.1467	0.777249	0.741654	0.0885283	0.148552	0.285604	1.40025	56.0916	0.101424	0.255954	0.701785	0.668495	0.563769	0.302301
66.0115	0.0604554	0.101008	1.82041	0.0982216	0.157422	0.206856	0.313801	0.286055	0.882367	67.3681	1.35713	0.903802	1.30322	0.26295	0.216288	1.79156	0.238757	0.0838156	61.0239	1.53273	2.37727	0.921389	23.6357	0.142452	0.0732066	0.259794	1.56036	1.22015	1.52107	61.9426	0.61686	1.93991	83.2157	1.67814	76.587	30.2421	0.78501	0.748983	0.0891375	0.14999	0.288243	1.4141	56.102	0.102274	0.25905	0.707851	0.674435	0.568526	0.304644
66.0173	0.0609773	0.101717	1.82724	0.0988977	0.158422	0.208488	0.316183	0.288274	0.890357	67.4029	1.36714	0.907121	1.31269	0.264534	0.218193	1.80648	0.240591	0.0845391	61.0297	1.53901	2.40195	0.929637	23.6796	0.143159	0.0735617	0.261896	1.57215	1.22729	1.53364	61.9743	0.62172	1.95316	83.224	1.69208	76.5998	30.3365	0.792811	0.756352	0.0897493	0.151437	0.290892	1.42803	56.1124	0.103129	0.262173	0.713933	0.680388	0.573296	0.306997
66.0231	0.0615011	0.102429	1.83407	0.0995767	0.159425	0.210125	0.318573	0.290496	0.898383	67.4375	1.37718	0.910442	1.32221	0.266118	0.220106	1.82143	0.24243	0.0852664	61.0356	1.54529	2.42675	0.937909	23.7232	0.143868	0.0739179	0.264008	1.584	1.23444	1.54625	62.0056	0.626589	1.96647	83.2322	1.70605	76.6126	30.4301	0.800652	0.763759	0.0903638	0.152894	0.29355	1.44204	56.1227	0.103989	0.265321	0.720032	0.686353	0.57808	0.30936
66.0289	0.0620266	0.103146	1.8409	0.100259	0.160428	0.211769	0.32097	0.292723	0.906444	67.4718	1.38728	0.913766	1.33177	0.267705	0.222025	1.83643	0.244273	0.0859974	61.0414	1.55158	2.45167	0.946205	23.7665	0.144579	0.0742754	0.266129	1.59591	1.24159	1.55889	62.0367	0.631468	1.97982	83.2403	1.72004	76.6253	30.5227	0.808532	0.771204	0.0909807	0.154361	0.296219	1.45612	56.1329	0.104854	0.268495	0.726148	0.69233	0.582878	0.311732
66.0347	0.0625539	0.103866	1.84774	0.100943	0.161434	0.213419	0.323376	0.294955	0.91454	67.5059	1.39741	0.917092	1.34138	0.269293	0.223951	1.85146	0.246121	0.0867322	61.0472	1.55787	2.47672	0.954524	23.8095	0.145291	0.074634	0.26826	1.60787	1.24875	1.57156	62.0674	0.636356	1.99321	83.2485	1.73407	76.6379	30.6143	0.816452	0.778689	0.0916003	0.155838	0.298897	1.47028	56.143	0.105723	0.271694	0.732279	0.698319	0.587689	0.314115
66.0405	0.0630829	0.104589	1.85457	0.101631	0.162441	0.215074	0.325788	0.29719	0.922672	67.5397	1.40759	0.920421	1.35103	0.270882	0.225884	1.86652	0.247974	0.0874707	61.053	1.56416	2.50188	0.962866	23.8523	0.146005	0.0749939	0.2704	1.61989	1.2559	1.58425	62.0979	0.641253	2.00666	83.2566	1.74812	76.6505	30.7051	0.82441	0.786212	0.0922225	0.157325	0.301584	1.48451	56.1531	0.106598	0.274918	0.738426	0.704319	0.592513	0.316508
66.0462	0.0636137	0.105317	1.8614	0.102322	0.163449	0.216735	0.328209	0.29943	0.930838	67.5734	1.41781	0.923752	1.36073	0.272473	0.227823	1.88162	0.249831	0.0882129	61.0587	1.57046	2.52715	0.971231	23.8948	0.14672	0.0753549	0.27255	1.63197	1.26306	1.59698	62.1281	0.646159	2.02015	83.2646	1.76219	76.6631	30.795	0.832408	0.793774	0.0928472	0.158821	0.304281	1.49882	56.163	0.107477	0.278168	0.744589	0.71033	0.597351	0.31891
66.052	0.0641462	0.106048	1.86823	0.103015	0.164459	0.218402	0.330637	0.301674	0.939039	67.6068	1.42808	0.927087	1.37047	0.274065	0.22977	1.89676	0.251693	0.0889589	61.0644	1.57676	2.55255	0.979619	23.937	0.147437	0.0757172	0.274709	1.6441	1.27022	1.60974	62.158	0.651073	2.03368	83.2726	1.77629	76.6756	30.884	0.840445	0.801374	0.0934745	0.160327	0.306987	1.51321	56.1729	0.108361	0.281443	0.750768	0.716353	0.602202	0.321323
66.0577	0.0646804	0.106783	1.87506	0.103711	0.165471	0.220075	0.333072	0.303922	0.947275	67.6399	1.43838	0.930423	1.38025	0.275659	0.231722	1.91193	0.253559	0.0897087	61.0701	1.58306	2.57806	0.988029	23.979	0.148155	0.0760807	0.276878	1.65629	1.27739	1.62253	62.1877	0.655997	2.04727	83.2806	1.79042	76.6881	30.9721	0.848521	0.809013	0.0941044	0.161843	0.309702	1.52767	56.1826	0.10925	0.284743	0.756962	0.722385	0.607066	0.323745
66.0634	0.0652163	0.107521	1.88189	0.10441	0.166484	0.221753	0.335516	0.306174	0.955545	67.6729	1.44873	0.933762	1.39008	0.277254	0.233681	1.92713	0.25543	0.0904622	61.0758	1.58937	2.60368	0.996461	24.0207	0.148875	0.0764453	0.279056	1.66853	1.28455	1.63534	62.217	0.660929	2.0609	83.2885	1.80457	76.7005	31.0594	0.856635	0.816691	0.0947369	0.163369	0.312427	1.5422	56.1923	0.110144	0.288068	0.763171	0.728429	0.611943	0.326177
66.0691	0.0657539	0.108264	1.88872	0.105112	0.167499	0.223437	0.337966	0.308429	0.963849	67.7056	1.45913	0.937104	1.39996	0.278851	0.235647	1.94237	0.257306	0.0912194	61.0815	1.59568	2.62942	1.00492	24.0622	0.149597	0.0768112	0.281243	1.68083	1.29172	1.64819	62.2462	0.66587	2.07457	83.2964	1.81875	76.7129	31.1457	0.864789	0.824407	0.0953719	0.164904	0.31516	1.55681	56.2019	0.111043	0.291419	0.769395	0.734482	0.616833	0.32862
66.0748	0.0662932	0.109009	1.89555	0.105817	0.168515	0.225126	0.340425	0.310689	0.972187	67.7381	1.46956	0.940448	1.40988	0.280449	0.237619	1.95765	0.259186	0.0919804	61.0871	1.602	2.65527	1.01339	24.1033	0.15032	0.0771783	0.28344	1.69319	1.29889	1.66106	62.275	0.670819	2.0883	83.3043	1.83295	76.7252	31.2313	0.872981	0.832162	0.0960096	0.166449	0.317903	1.57149	56.2115	0.111947	0.294794	0.775634	0.740545	0.621736	0.331072
66.0805	0.0668342	0.109759	1.90238	0.106525	0.169532	0.22682	0.342891	0.312953	0.980558	67.7705	1.48004	0.943794	1.41984	0.282048	0.239597	1.97295	0.261071	0.0927451	61.0927	1.60831	2.68123	1.02189	24.1443	0.151045	0.0775466	0.285647	1.7056	1.30606	1.67396	62.3037	0.675777	2.10207	83.3121	1.84717	76.7374	31.3159	0.881212	0.839955	0.0966498	0.168004	0.320654	1.58624	56.2209	0.112856	0.298194	0.781888	0.746619	0.626652	0.333534
66.0862	0.0673769	0.110512	1.90921	0.107236	0.170551	0.228521	0.345365	0.31522	0.988964	67.8026	1.49056	0.947143	1.42984	0.28365	0.241581	1.9883	0.26296	0.0935135	61.0983	1.61464	2.7073	1.03041	24.1849	0.151771	0.0779161	0.287862	1.71807	1.31324	1.68689	62.332	0.680744	2.11588	83.3199	1.86142	76.7496	31.3997	0.889481	0.847787	0.0972926	0.169568	0.323415	1.60107	56.2303	0.113769	0.301618	0.788157	0.752701	0.63158	0.336005
66.0918	0.0679212	0.111269	1.91604	0.107949	0.171571	0.230226	0.347847	0.317492	0.997402	67.8345	1.50112	0.950494	1.43989	0.285252	0.243572	2.00367	0.264854	0.0942857	61.1038	1.62096	2.73348	1.03895	24.2254	0.152499	0.0782869	0.290087	1.73059	1.32041	1.69985	62.3602	0.685718	2.12975	83.3276	1.8757	76.7618	31.4827	0.897789	0.855657	0.097938	0.171142	0.326184	1.61597	56.2397	0.114687	0.305067	0.79444	0.758793	0.636521	0.338487
66.0975	0.0684671	0.112029	1.92287	0.108665	0.172593	0.231937	0.350336	0.319767	1.00587	67.8662	1.51173	0.953848	1.44999	0.286856	0.245569	2.01908	0.266752	0.0950616	61.1093	1.62729	2.75976	1.0475	24.2655	0.153228	0.0786588	0.292321	1.74317	1.32758	1.71283	62.3881	0.690701	2.14366	83.3353	1.88999	76.7739	31.5649	0.906135	0.863565	0.0985859	0.172725	0.328962	1.63095	56.2489	0.11561	0.308541	0.800738	0.764893	0.641475	0.340979
66.1031	0.0690146	0.112793	1.9297	0.109384	0.173615	0.233653	0.352834	0.322046	1.01438	67.8977	1.52238	0.957204	1.46012	0.288462	0.247571	2.03451	0.268654	0.0958413	61.1149	1.63362	2.78616	1.05609	24.3055	0.153959	0.079032	0.294565	1.75581	1.33476	1.72584	62.4158	0.695692	2.15762	83.343	1.90431	76.786	31.6462	0.91452	0.871512	0.0992364	0.174318	0.331748	1.64599	56.2581	0.116538	0.312039	0.807049	0.771003	0.646441	0.34348
66.1087	0.0695638	0.113561	1.93653	0.110106	0.17464	0.235374	0.355338	0.324328	1.02292	67.929	1.53307	0.960562	1.4703	0.290069	0.24958	2.04998	0.270561	0.0966247	61.1203	1.63996	2.81266	1.06469	24.3452	0.154692	0.0794064	0.296817	1.7685	1.34194	1.73888	62.4433	0.700692	2.17162	83.3506	1.91865	76.798	31.7268	0.922943	0.879498	0.0998895	0.175921	0.334543	1.66111	56.2672	0.117471	0.315561	0.813375	0.777121	0.65142	0.345991
66.1143	0.0701146	0.114332	1.94336	0.110831	0.175665	0.237101	0.357851	0.326614	1.03149	67.9601	1.5438	0.963923	1.48053	0.291678	0.251595	2.06549	0.272473	0.0974118	61.1258	1.6463	2.83926	1.07331	24.3846	0.155426	0.079782	0.299079	1.78125	1.34911	1.75194	62.4705	0.705699	2.18568	83.3582	1.93301	76.81	31.8065	0.931403	0.887522	0.100545	0.177533	0.337346	1.67629	56.2762	0.118409	0.319107	0.819715	0.783247	0.656411	0.348512
66.1199	0.070667	0.115107	1.95019	0.111558	0.176692	0.238832	0.360371	0.328903	1.04009	67.991	1.55457	0.967286	1.49079	0.293288	0.253615	2.08102	0.274389	0.0982026	61.1313	1.65264	2.86597	1.08195	24.4238	0.156162	0.0801589	0.30135	1.79405	1.35629	1.76503	62.4976	0.710714	2.19978	83.3658	1.94739	76.8219	31.8854	0.939902	0.895584	0.101203	0.179154	0.340158	1.69155	56.2852	0.119351	0.322678	0.826068	0.789382	0.661415	0.351043
66.1255	0.071221	0.115886	1.95701	0.112288	0.17772	0.240569	0.362899	0.331197	1.04872	68.0218	1.56539	0.970651	1.5011	0.294899	0.255642	2.09658	0.276309	0.0989972	61.1367	1.65899	2.89279	1.09061	24.4628	0.156899	0.080537	0.30363	1.80691	1.36347	1.77815	62.5244	0.715737	2.21393	83.3733	1.9618	76.8337	31.9636	0.948439	0.903684	0.101864	0.180785	0.342978	1.70688	56.2941	0.120299	0.326272	0.832435	0.795524	0.666431	0.353584
66.1311	0.0717765	0.116668	1.96384	0.113021	0.178749	0.24231	0.365435	0.333493	1.05739	68.0523	1.57625	0.974018	1.51146	0.296512	0.257674	2.11218	0.278233	0.0997955	61.1421	1.66533	2.9197	1.09929	24.5015	0.157638	0.0809163	0.30592	1.81982	1.37065	1.79129	62.5511	0.720768	2.22812	83.3808	1.97622	76.8456	32.041	0.957014	0.911823	0.102528	0.182425	0.345806	1.72228	56.303	0.121251	0.32989	0.838815	0.801674	0.671459	0.356134
66.1367	0.0723337	0.117454	1.97067	0.113757	0.179779	0.244057	0.367979	0.335793	1.06609	68.0827	1.58715	0.977388	1.52186	0.298126	0.259711	2.12781	0.280162	0.100597	61.1475	1.67169	2.94671	1.10798	24.54	0.158378	0.0812968	0.308218	1.83279	1.37782	1.80446	62.5775	0.725807	2.24236	83.3883	1.99067	76.8573	32.1176	0.965626	0.92	0.103194	0.184075	0.348642	1.73775	56.3118	0.122208	0.333531	0.845209	0.807832	0.676499	0.358694
66.1422	0.0728923	0.118243	1.97749	0.114496	0.180811	0.245808	0.37053	0.338097	1.07482	68.1129	1.59809	0.98076	1.5323	0.299742	0.261755	2.14346	0.282096	0.101403	61.1528	1.67804	2.97383	1.1167	24.5783	0.15912	0.0816786	0.310526	1.84582	1.385	1.81765	62.6038	0.730853	2.25665	83.3957	2.00514	76.869	32.1934	0.974276	0.928215	0.103862	0.185734	0.351487	1.75328	56.3205	0.12317	0.337196	0.851616	0.813997	0.681551	0.361264
66.1477	0.0734526	0.119035	1.98432	0.115237	0.181844	0.247565	0.373089	0.340403	1.08358	68.1429	1.60907	0.984134	1.54278	0.30136	0.263804	2.15915	0.284033	0.102213	61.1581	1.6844	3.00104	1.12544	24.6163	0.159864	0.0820616	0.312842	1.8589	1.39218	1.83087	62.6299	0.735907	2.27099	83.403	2.01962	76.8807	32.2685	0.982964	0.936468	0.104533	0.187403	0.354339	1.76889	56.3292	0.124136	0.340884	0.858036	0.820169	0.686615	0.363843
66.1533	0.0740144	0.119832	1.99114	0.115982	0.182878	0.249326	0.375656	0.342713	1.09238	68.1728	1.6201	0.987511	1.5533	0.302978	0.265858	2.17486	0.285975	0.103026	61.1635	1.69076	3.02835	1.13419	24.6541	0.160609	0.0824458	0.315168	1.87203	1.39936	1.84411	62.6557	0.740968	2.28538	83.4104	2.03413	76.8923	32.3429	0.991689	0.94476	0.105207	0.18908	0.357199	1.78456	56.3378	0.125107	0.344596	0.864468	0.826348	0.691691	0.366433
66.1588	0.0745777	0.120632	1.99797	0.116729	0.183913	0.251092	0.378231	0.345027	1.1012	68.2024	1.63117	0.990889	1.56387	0.304598	0.267918	2.19061	0.287921	0.103842	61.1687	1.69713	3.05576	1.14296	24.6917	0.161355	0.0828313	0.317503	1.88522	1.40653	1.85737	62.6814	0.746037	2.29981	83.4177	2.04865	76.9039	32.4165	1.00045	0.95309	0.105883	0.190767	0.360067	1.8003	56.3463	0.126083	0.34833	0.870914	0.832533	0.696779	0.369032
66.1643	0.0751425	0.121435	2.00479	0.117478	0.184949	0.252863	0.380814	0.347343	1.11006	68.2319	1.64228	0.99427	1.57448	0.30622	0.269983	2.20638	0.289872	0.104663	61.174	1.7035	3.08326	1.15175	24.7291	0.162103	0.083218	0.319846	1.89847	1.41371	1.87066	62.707	0.751114	2.31429	83.425	2.0632	76.9154	32.4894	1.00925	0.961457	0.106562	0.192463	0.362943	1.81611	56.3548	0.127064	0.352088	0.877372	0.838725	0.701879	0.37164
66.1698	0.0757089	0.122242	2.01161	0.118231	0.185986	0.254638	0.383404	0.349663	1.11895	68.2613	1.65343	0.997653	1.58514	0.307843	0.272054	2.22218	0.291827	0.105487	61.1793	1.70987	3.11086	1.16056	24.7662	0.162853	0.0836059	0.322199	1.91177	1.42089	1.88398	62.7323	0.756198	2.32882	83.4322	2.07776	76.9269	32.5616	1.01809	0.969864	0.107243	0.194168	0.365826	1.83198	56.3633	0.12805	0.355868	0.883843	0.844924	0.706991	0.374258
66.1752	0.0762767	0.123052	2.01844	0.118986	0.187025	0.256418	0.386003	0.351986	1.12786	68.2904	1.66462	1.00104	1.59583	0.309468	0.27413	2.23801	0.293786	0.106315	61.1845	1.71624	3.13854	1.16939	24.8032	0.163604	0.0839951	0.32456	1.92513	1.42806	1.89731	62.7575	0.761289	2.3434	83.4394	2.09234	76.9384	32.6331	1.02696	0.978308	0.107927	0.195883	0.368717	1.84792	56.3717	0.12904	0.359671	0.890327	0.851129	0.712114	0.376886
66.1807	0.0768461	0.123866	2.02526	0.119744	0.188064	0.258203	0.388609	0.354312	1.13681	68.3194	1.67585	1.00442	1.60657	0.311094	0.276211	2.25387	0.295749	0.107147	61.1897	1.72262	3.16633	1.17823	24.8399	0.164357	0.0843855	0.326931	1.93854	1.43524	1.91068	62.7825	0.766387	2.35803	83.4466	2.10694	76.9497	32.7038	1.03588	0.98679	0.108614	0.197606	0.371616	1.86393	56.38	0.130036	0.363496	0.896822	0.857339	0.717249	0.379524
66.1862	0.077417	0.124683	2.03208	0.120505	0.189104	0.259992	0.391223	0.356642	1.14579	68.3483	1.68713	1.00781	1.61735	0.312721	0.278297	2.26976	0.297716	0.107982	61.1949	1.729	3.1942	1.18709	24.8764	0.165111	0.0847772	0.32931	1.952	1.44241	1.92406	62.8073	0.771493	2.3727	83.4537	2.12156	76.9611	32.7739	1.04482	0.99531	0.109303	0.199338	0.374522	1.88	56.3883	0.131036	0.367343	0.90333	0.863556	0.722395	0.382171
66.1916	0.0779893	0.125503	2.0389	0.121268	0.190146	0.261785	0.393845	0.358974	1.1548	68.3769	1.69844	1.01121	1.62817	0.31435	0.280389	2.28567	0.299688	0.108821	61.2001	1.73538	3.22216	1.19597	24.9127	0.165867	0.0851701	0.331698	1.96552	1.44958	1.93747	62.832	0.776605	2.38742	83.4608	2.1362	76.9724	32.8433	1.05381	1.00387	0.109995	0.20108	0.377435	1.89613	56.3966	0.13204	0.371213	0.90985	0.869778	0.727553	0.384828
66.197	0.0785631	0.126327	2.04572	0.122034	0.191189	0.263584	0.396475	0.361309	1.16384	68.4054	1.7098	1.0146	1.63903	0.315981	0.282485	2.30161	0.301664	0.109663	61.2052	1.74177	3.25021	1.20487	24.9487	0.166625	0.0855642	0.334095	1.9791	1.45675	1.9509	62.8565	0.781725	2.40219	83.4679	2.15085	76.9836	32.912	1.06283	1.01247	0.110689	0.20283	0.380356	1.91233	56.4048	0.133049	0.375104	0.916382	0.876005	0.732723	0.387494
66.2024	0.0791384	0.127155	2.05254	0.122803	0.192232	0.265386	0.399113	0.363648	1.17291	68.4338	1.7212	1.01799	1.64994	0.317613	0.284587	2.31758	0.303644	0.11051	61.2103	1.74815	3.27835	1.21378	24.9846	0.167384	0.0859596	0.336501	1.99273	1.46392	1.96435	62.8809	0.786852	2.41701	83.4749	2.16552	76.9948	32.9801	1.07189	1.0211	0.111385	0.204589	0.383284	1.9286	56.4129	0.134064	0.379017	0.922926	0.882238	0.737904	0.39017
66.2078	0.0797151	0.127986	2.05935	0.123575	0.193277	0.267193	0.401758	0.365989	1.18201	68.462	1.73264	1.02139	1.66088	0.319246	0.286693	2.33358	0.305628	0.11136	61.2154	1.75455	3.30657	1.2227	25.0203	0.168144	0.0863562	0.338916	2.00641	1.47109	1.97782	62.9051	0.791986	2.43187	83.4819	2.1802	77.006	33.0475	1.08099	1.02977	0.112085	0.206357	0.386219	1.94492	56.421	0.135082	0.382952	0.929481	0.888476	0.743096	0.392855
66.2132	0.0802933	0.12882	2.06617	0.124349	0.194322	0.269005	0.404412	0.368333	1.19113	68.49	1.74412	1.02479	1.67187	0.320881	0.288804	2.3496	0.307616	0.112213	61.2205	1.76094	3.33489	1.23165	25.0557	0.168906	0.086754	0.341339	2.02015	1.47825	1.99132	62.9292	0.797126	2.44679	83.4889	2.19491	77.0171	33.1142	1.09012	1.03848	0.112786	0.208134	0.389161	1.96131	56.429	0.136106	0.386908	0.936048	0.894719	0.748299	0.39555
66.2186	0.080873	0.129658	2.07299	0.125126	0.195369	0.27082	0.407073	0.370681	1.20029	68.5179	1.75564	1.02819	1.6829	0.322517	0.290921	2.36565	0.309608	0.113071	61.2256	1.76734	3.36328	1.24061	25.091	0.16967	0.0871531	0.343772	2.03394	1.48542	2.00484	62.9531	0.802274	2.46175	83.4958	2.20962	77.0281	33.1804	1.09929	1.04723	0.113491	0.20992	0.39211	1.97776	56.437	0.137134	0.390886	0.942627	0.900967	0.753514	0.398254
66.224	0.081454	0.130499	2.0798	0.125906	0.196416	0.27264	0.409743	0.373031	1.20948	68.5457	1.7672	1.0316	1.69396	0.324154	0.293042	2.38173	0.311605	0.113931	61.2307	1.77374	3.39176	1.24959	25.1261	0.170435	0.0875535	0.346212	2.04778	1.49258	2.01838	62.9768	0.807428	2.47676	83.5027	2.22436	77.0392	33.2458	1.10849	1.05602	0.114198	0.211714	0.395066	1.99428	56.445	0.138167	0.394884	0.949217	0.90722	0.75874	0.400968
66.2293	0.0820365	0.131343	2.08662	0.126688	0.197465	0.274464	0.41242	0.375384	1.21869	68.5732	1.7788	1.035	1.70507	0.325793	0.295168	2.39783	0.313605	0.114796	61.2357	1.78014	3.42032	1.25858	25.1609	0.171201	0.0879551	0.348662	2.06168	1.49974	2.03194	63.0004	0.812589	2.49182	83.5095	2.23911	77.0501	33.3107	1.11774	1.06484	0.114907	0.213517	0.39803	2.01085	56.4529	0.139204	0.398904	0.955819	0.913477	0.763977	0.403691
66.2347	0.0826205	0.13219	2.09343	0.127473	0.198514	0.276292	0.415106	0.377739	1.22794	68.6007	1.79044	1.03841	1.71622	0.327434	0.297298	2.41396	0.31561	0.115664	61.2407	1.78654	3.44896	1.26759	25.1956	0.17197	0.0883579	0.35112	2.07563	1.5069	2.04552	63.0239	0.817757	2.50693	83.5164	2.25387	77.061	33.3749	1.12701	1.0737	0.115619	0.215328	0.400999	2.02749	56.4608	0.140246	0.402944	0.962431	0.919738	0.769226	0.406424
66.24	0.0832058	0.133041	2.10024	0.128261	0.199565	0.278125	0.417799	0.380098	1.23721	68.628	1.80213	1.04182	1.72741	0.329076	0.299433	2.43011	0.317619	0.116536	61.2457	1.79295	3.47769	1.27661	25.2301	0.172739	0.088762	0.353587	2.08964	1.51406	2.05913	63.0472	0.822931	2.52208	83.5232	2.26866	77.0719	33.4385	1.13633	1.0826	0.116334	0.217148	0.403976	2.04418	56.4686	0.141293	0.407005	0.969055	0.926004	0.774485	0.409166
66.2453	0.0837925	0.133896	2.10706	0.129051	0.200616	0.279961	0.420501	0.382459	1.24651	68.6551	1.81385	1.04523	1.73864	0.330719	0.301573	2.44629	0.319631	0.117411	61.2507	1.79936	3.50649	1.28565	25.2643	0.17351	0.0891673	0.356063	2.1037	1.52121	2.07275	63.0704	0.828112	2.53729	83.5299	2.28345	77.0828	33.5015	1.14568	1.09154	0.117051	0.218977	0.40696	2.06094	56.4764	0.142344	0.411086	0.97569	0.932274	0.779755	0.411918
66.2506	0.0843807	0.134753	2.11387	0.129844	0.201668	0.281802	0.42321	0.384823	1.25584	68.6821	1.82562	1.04864	1.74991	0.332364	0.303718	2.46249	0.321648	0.11829	61.2556	1.80577	3.53537	1.2947	25.2984	0.174283	0.0895738	0.358547	2.11781	1.52836	2.0864	63.0935	0.8333	2.55254	83.5367	2.29826	77.0935	33.5639	1.15506	1.10052	0.11777	0.220814	0.40995	2.07775	56.4841	0.1434	0.415187	0.982336	0.938547	0.785037	0.414679
66.2559	0.0849702	0.135614	2.12068	0.13064	0.202721	0.283646	0.425927	0.38719	1.2652	68.7089	1.83742	1.05206	1.76122	0.33401	0.305866	2.47872	0.323669	0.119173	61.2606	1.81219	3.56432	1.30377	25.3323	0.175057	0.0899817	0.361039	2.13198	1.53551	2.10007	63.1164	0.838494	2.56784	83.5434	2.31308	77.1043	33.6257	1.16449	1.10953	0.118493	0.222659	0.412946	2.09462	56.4918	0.14446	0.419308	0.988992	0.944825	0.790329	0.417449
66.2612	0.0855612	0.136478	2.12749	0.131438	0.203775	0.285495	0.428653	0.38956	1.27459	68.7356	1.84927	1.05547	1.77257	0.335658	0.30802	2.49497	0.325694	0.120059	61.2655	1.81861	3.59336	1.31285	25.366	0.175833	0.0903907	0.363541	2.1462	1.54266	2.11375	63.1392	0.843694	2.58319	83.55	2.32792	77.115	33.687	1.17394	1.11858	0.119217	0.224513	0.415949	2.11155	56.4995	0.145525	0.42345	0.995659	0.951106	0.795632	0.420228
66.2664	0.0861535	0.137345	2.13429	0.132239	0.20483	0.287347	0.431386	0.391932	1.284	68.7622	1.86115	1.05889	1.78396	0.337307	0.310178	2.51125	0.327722	0.120949	61.2704	1.82503	3.62247	1.32195	25.3996	0.17661	0.090801	0.366051	2.16047	1.54981	2.12746	63.1619	0.848901	2.59859	83.5567	2.34278	77.1256	33.7477	1.18344	1.12767	0.119944	0.226375	0.418959	2.12854	56.5071	0.146595	0.42761	1.00234	0.95739	0.800946	0.423017
66.2717	0.0867472	0.138215	2.1411	0.133042	0.205885	0.289204	0.434128	0.394306	1.29344	68.7886	1.87308	1.06231	1.79539	0.338958	0.31234	2.52755	0.329755	0.121843	61.2753	1.83145	3.65165	1.33107	25.4329	0.177389	0.0912125	0.368569	2.1748	1.55695	2.14119	63.1844	0.854114	2.61404	83.5633	2.35764	77.1362	33.8078	1.19297	1.1368	0.120674	0.228245	0.421975	2.14559	56.5147	0.147669	0.431791	1.00903	0.963678	0.80627	0.425815
66.2769	0.0873423	0.139089	2.14791	0.133848	0.206942	0.291064	0.436878	0.396684	1.30291	68.8149	1.88504	1.06573	1.80686	0.34061	0.314506	2.54388	0.331792	0.12274	61.2801	1.83788	3.6809	1.34019	25.4661	0.178169	0.0916253	0.371096	2.18917	1.56409	2.15493	63.2068	0.859334	2.62953	83.5698	2.37252	77.1468	33.8673	1.20253	1.14596	0.121406	0.230123	0.424997	2.16269	56.5223	0.148748	0.43599	1.01572	0.96997	0.811605	0.428622
66.2822	0.0879387	0.139966	2.15471	0.134657	0.207999	0.292928	0.439636	0.399064	1.31241	68.8411	1.89705	1.06916	1.81836	0.342264	0.316677	2.56023	0.333832	0.12364	61.285	1.8443	3.71023	1.34933	25.4991	0.178951	0.0920394	0.373631	2.20361	1.57123	2.1687	63.2291	0.86456	2.64508	83.5764	2.38741	77.1573	33.9263	1.21213	1.15516	0.122141	0.232009	0.428026	2.17984	56.5298	0.149831	0.440209	1.02243	0.976264	0.816951	0.431439
66.2874	0.0885365	0.140846	2.16151	0.135468	0.209057	0.294796	0.442401	0.401446	1.32194	68.8671	1.90909	1.07258	1.82991	0.343919	0.318852	2.5766	0.335877	0.124545	61.2898	1.85073	3.73962	1.35849	25.5319	0.179735	0.0924546	0.376174	2.21809	1.57836	2.18248	63.2513	0.869792	2.66067	83.5829	2.40232	77.1678	33.9848	1.22177	1.1644	0.122878	0.233903	0.43106	2.19705	56.5372	0.150919	0.444447	1.02915	0.982562	0.822308	0.434265
66.2926	0.0891356	0.141729	2.16832	0.136282	0.210117	0.296667	0.445175	0.403831	1.33149	68.893	1.92118	1.07601	1.84149	0.345575	0.321031	2.593	0.337925	0.125453	61.2946	1.85717	3.76909	1.36766	25.5645	0.180519	0.0928712	0.378726	2.23262	1.58549	2.19629	63.2733	0.87503	2.67631	83.5894	2.41724	77.1782	34.0427	1.23144	1.17368	0.123618	0.235806	0.434101	2.21432	56.5447	0.152011	0.448703	1.03588	0.988862	0.827675	0.4371
66.2978	0.0897361	0.142615	2.17512	0.137098	0.211176	0.298542	0.447957	0.406218	1.34107	68.9187	1.9333	1.07944	1.85311	0.347233	0.323215	2.60942	0.339978	0.126364	61.2994	1.8636	3.79862	1.37684	25.597	0.181306	0.0932889	0.381287	2.24721	1.59262	2.21011	63.2952	0.880274	2.692	83.5958	2.43217	77.1886	34.1001	1.24114	1.183	0.12436	0.237716	0.437148	2.23164	56.5521	0.153108	0.452978	1.04262	0.995165	0.833053	0.439944
66.303	0.090338	0.143505	2.18192	0.137917	0.212237	0.300421	0.450748	0.408608	1.35067	68.9443	1.94547	1.08287	1.86477	0.348892	0.325402	2.62586	0.342034	0.127279	61.3042	1.87004	3.82823	1.38604	25.6292	0.182093	0.0937079	0.383856	2.26185	1.59974	2.22396	63.317	0.885525	2.70774	83.6022	2.44711	77.199	34.157	1.25088	1.19235	0.125105	0.239634	0.440201	2.24902	56.5594	0.154209	0.457271	1.04937	1.00147	0.838441	0.442797
66.3081	0.0909412	0.144397	2.18872	0.138739	0.213299	0.302304	0.453546	0.411001	1.3603	68.9698	1.95767	1.0863	1.87647	0.350553	0.327594	2.64232	0.344094	0.128197	61.3089	1.87648	3.85789	1.39525	25.6614	0.182883	0.0941282	0.386433	2.27654	1.60687	2.23782	63.3387	0.890781	2.72353	83.6086	2.46206	77.2093	34.2133	1.26066	1.20174	0.125852	0.24156	0.44326	2.26644	56.5668	0.155314	0.461582	1.05613	1.00778	0.84384	0.445659
66.3133	0.0915457	0.145292	2.19551	0.139563	0.214361	0.30419	0.456352	0.413396	1.36996	68.9951	1.96991	1.08974	1.88821	0.352215	0.329789	2.65881	0.346158	0.129119	61.3137	1.88292	3.88763	1.40447	25.6933	0.183674	0.0945497	0.389018	2.29128	1.61399	2.2517	63.3603	0.896043	2.73937	83.615	2.47703	77.2195	34.2692	1.27047	1.21117	0.126602	0.243494	0.446325	2.28392	56.5741	0.156424	0.465912	1.0629	1.01409	0.849249	0.448531
66.3184	0.0921515	0.146191	2.20231	0.140389	0.215424	0.30608	0.459167	0.415793	1.37965	69.0204	1.98219	1.09317	1.89998	0.353879	0.331989	2.67532	0.348226	0.130045	61.3184	1.88936	3.91743	1.41371	25.7251	0.184466	0.0949724	0.391612	2.30608	1.6211	2.2656	63.3817	0.901312	2.75526	83.6213	2.49201	77.2298	34.3245	1.28032	1.22063	0.127354	0.245435	0.449396	2.30146	56.5813	0.157539	0.470259	1.06968	1.0204	0.854668	0.451411
66.3236	0.0927587	0.147093	2.20911	0.141218	0.216488	0.307973	0.46199	0.418192	1.38936	69.0454	1.99452	1.09661	1.91179	0.355544	0.334192	2.69186	0.350297	0.130974	61.3231	1.89581	3.94729	1.42296	25.7567	0.18526	0.0953964	0.394214	2.32092	1.62821	2.27951	63.4031	0.906586	2.77119	83.6276	2.507	77.2399	34.3794	1.2902	1.23014	0.128109	0.247384	0.452472	2.31904	56.5885	0.158657	0.474624	1.07647	1.02672	0.860098	0.454301
66.3287	0.0933671	0.147997	2.2159	0.14205	0.217553	0.30987	0.464821	0.420594	1.3991	69.0704	2.00688	1.10005	1.92364	0.35721	0.336399	2.70841	0.352373	0.131907	61.3278	1.90226	3.97721	1.43222	25.7881	0.186055	0.0958216	0.396824	2.33582	1.63532	2.29345	63.4243	0.911866	2.78718	83.6338	2.522	77.2501	34.4338	1.30011	1.23968	0.128866	0.24934	0.455555	2.33667	56.5957	0.15978	0.479006	1.08327	1.03303	0.865537	0.457199
66.3338	0.0939769	0.148905	2.22269	0.142884	0.218619	0.31177	0.46766	0.422999	1.40886	69.0952	2.01928	1.10349	1.93552	0.358878	0.338611	2.72499	0.354452	0.132843	61.3325	1.90871	4.0072	1.44149	25.8194	0.186852	0.0962481	0.399443	2.35077	1.64243	2.3074	63.4454	0.917152	2.80321	83.6401	2.53701	77.2601	34.4876	1.31006	1.24925	0.129626	0.251304	0.458643	2.35436	56.6029	0.160908	0.483405	1.09008	1.03935	0.870988	0.460106
66.3389	0.094588	0.149816	2.22948	0.143721	0.219685	0.313674	0.470508	0.425405	1.41865	69.1199	2.03171	1.10694	1.94744	0.360548	0.340826	2.74159	0.356535	0.133783	61.3371	1.91516	4.03724	1.45078	25.8505	0.18765	0.0966758	0.402069	2.36577	1.64953	2.32137	63.4665	0.922444	2.81929	83.6463	2.55203	77.2702	34.5411	1.32005	1.25887	0.130388	0.253276	0.461736	2.37209	56.61	0.16204	0.487821	1.0969	1.04568	0.876448	0.463023
66.344	0.0952004	0.150729	2.23627	0.14456	0.220752	0.315581	0.473364	0.427814	1.42847	69.1445	2.04419	1.11038	1.9594	0.362219	0.343044	2.75821	0.358622	0.134726	61.3418	1.92162	4.06734	1.46008	25.8815	0.18845	0.0971048	0.404704	2.38081	1.65663	2.33536	63.4874	0.927741	2.83542	83.6525	2.56707	77.2802	34.594	1.33007	1.26852	0.131153	0.255255	0.464836	2.38988	56.6171	0.163176	0.492255	1.10373	1.052	0.881918	0.465948
66.349	0.0958141	0.151646	2.24306	0.145401	0.22182	0.317492	0.476228	0.430225	1.43831	69.169	2.05671	1.11383	1.97139	0.363891	0.345267	2.77485	0.360713	0.135673	61.3464	1.92807	4.09751	1.4694	25.9123	0.189251	0.097535	0.407347	2.39591	1.66373	2.34937	63.5082	0.933045	2.8516	83.6586	2.58211	77.2902	34.6465	1.34012	1.27821	0.13192	0.257241	0.46794	2.40771	56.6242	0.164316	0.496705	1.11056	1.05832	0.887399	0.468882
66.3541	0.0964291	0.152565	2.24985	0.146245	0.222889	0.319406	0.4791	0.432639	1.44818	69.1933	2.06926	1.11727	1.98342	0.365565	0.347493	2.79151	0.362807	0.136623	61.351	1.93453	4.12773	1.47872	25.943	0.190054	0.0979664	0.409998	2.41106	1.67082	2.36339	63.5289	0.938353	2.86783	83.6647	2.59716	77.3001	34.6985	1.35021	1.28794	0.13269	0.259234	0.47105	2.42559	56.6312	0.165461	0.501171	1.11741	1.06465	0.89289	0.471825
66.3591	0.0970454	0.153488	2.25664	0.147092	0.223959	0.321323	0.48198	0.435054	1.45807	69.2175	2.08186	1.12072	1.99548	0.36724	0.349723	2.8082	0.364905	0.137576	61.3556	1.94099	4.158	1.48806	25.9735	0.190858	0.0983991	0.412658	2.42626	1.6779	2.37743	63.5495	0.943668	2.88411	83.6708	2.61223	77.31	34.7501	1.36033	1.29771	0.133462	0.261235	0.474166	2.44352	56.6382	0.16661	0.505654	1.12427	1.07098	0.89839	0.474777
66.3642	0.097663	0.154413	2.26342	0.147941	0.225029	0.323243	0.484869	0.437472	1.46799	69.2416	2.09449	1.12417	2.00759	0.368916	0.351957	2.8249	0.367007	0.138534	61.3602	1.94746	4.18833	1.49741	26.0038	0.191663	0.098833	0.415325	2.44151	1.68499	2.39149	63.5699	0.948988	2.90044	83.6769	2.6273	77.3198	34.8012	1.37049	1.30751	0.134237	0.263242	0.477287	2.46149	56.6452	0.167763	0.510152	1.13113	1.0773	0.903901	0.477738
66.3692	0.0982818	0.155341	2.2702	0.148792	0.2261	0.325167	0.487766	0.439892	1.47793	69.2656	2.10716	1.12763	2.01972	0.370594	0.354194	2.84162	0.369112	0.139494	61.3647	1.95392	4.21871	1.50677	26.034	0.19247	0.0992682	0.418001	2.45682	1.69207	2.40556	63.5903	0.954314	2.91681	83.6829	2.64238	77.3296	34.8519	1.38068	1.31735	0.135014	0.265257	0.480413	2.47951	56.6521	0.16892	0.514667	1.138	1.08363	0.909422	0.480707
66.3742	0.0989019	0.156272	2.27699	0.149646	0.227172	0.327094	0.490672	0.442315	1.4879	69.2894	2.11987	1.13108	2.03189	0.372274	0.356434	2.85837	0.371221	0.140458	61.3693	1.96039	4.24915	1.51614	26.064	0.193279	0.0997046	0.420684	2.47216	1.69914	2.41965	63.6106	0.959645	2.93324	83.6889	2.65748	77.3394	34.9022	1.3909	1.32723	0.135793	0.267279	0.483545	2.49758	56.659	0.170082	0.519198	1.14489	1.08997	0.914952	0.483686
66.3792	0.0995234	0.157206	2.28377	0.150502	0.228245	0.329024	0.493585	0.444739	1.49789	69.3132	2.13261	1.13453	2.0441	0.373955	0.358679	2.87514	0.373334	0.141426	61.3738	1.96685	4.27964	1.52552	26.0939	0.194089	0.100142	0.423376	2.48756	1.70622	2.43376	63.6308	0.964981	2.94971	83.6949	2.67258	77.3491	34.9521	1.40116	1.33714	0.136575	0.269308	0.486682	2.51569	56.6659	0.171248	0.523744	1.15178	1.0963	0.920493	0.486673
66.3842	0.100146	0.158143	2.29055	0.15136	0.229319	0.330957	0.496507	0.447165	1.50791	69.3368	2.1454	1.13799	2.05634	0.375637	0.360926	2.89192	0.375451	0.142397	61.3783	1.97333	4.31018	1.53492	26.1236	0.194901	0.100581	0.426075	2.50301	1.71328	2.44788	63.6509	0.970324	2.96623	83.7008	2.68769	77.3588	35.0015	1.41145	1.34709	0.137359	0.271344	0.489824	2.53385	56.6728	0.172418	0.528305	1.15868	1.10263	0.926043	0.489668
66.3892	0.10077	0.159083	2.29732	0.152221	0.230393	0.332894	0.499438	0.449594	1.51795	69.3603	2.15822	1.14145	2.06862	0.377321	0.363177	2.90873	0.377571	0.143372	61.3828	1.9798	4.34077	1.54433	26.1532	0.195713	0.101021	0.428783	2.51851	1.72035	2.46202	63.6709	0.975671	2.98281	83.7067	2.70281	77.3684	35.0505	1.42178	1.35708	0.138146	0.273386	0.492971	2.55205	56.6796	0.173592	0.532881	1.16559	1.10897	0.931603	0.492673
66.3941	0.101395	0.160025	2.3041	0.153085	0.231468	0.334833	0.502376	0.452025	1.52802	69.3836	2.17108	1.14491	2.08093	0.379006	0.365432	2.92555	0.379695	0.14435	61.3873	1.98627	4.37141	1.55374	26.1827	0.196528	0.101463	0.431498	2.53406	1.72741	2.47618	63.6908	0.981024	2.99943	83.7126	2.71793	77.378	35.0991	1.43213	1.36711	0.138935	0.275435	0.496123	2.5703	56.6864	0.17477	0.537473	1.17251	1.1153	0.937173	0.495686
66.3991	0.102022	0.160971	2.31087	0.15395	0.232544	0.336776	0.505324	0.454458	1.53811	69.4069	2.18398	1.14837	2.09327	0.380693	0.367689	2.9424	0.381822	0.145331	61.3918	1.99275	4.4021	1.56317	26.212	0.197344	0.101905	0.434221	2.54965	1.73446	2.49035	63.7105	0.986382	3.0161	83.7184	2.73307	77.3875	35.1473	1.44253	1.37717	0.139727	0.277491	0.49928	2.58859	56.6932	0.175952	0.542079	1.17944	1.12164	0.942752	0.498707
66.404	0.102649	0.161919	2.31765	0.154818	0.233621	0.338722	0.508279	0.456892	1.54823	69.43	2.19692	1.15183	2.10565	0.382381	0.369951	2.95926	0.383953	0.146316	61.3962	1.99922	4.43283	1.57261	26.2412	0.198161	0.102349	0.436953	2.5653	1.74151	2.50454	63.7302	0.991745	3.03282	83.7243	2.74822	77.3971	35.1952	1.45295	1.38727	0.140521	0.279554	0.502443	2.60692	56.6999	0.177139	0.5467	1.18637	1.12797	0.948342	0.501737
66.4089	0.103278	0.162869	2.32442	0.155689	0.234698	0.34067	0.511243	0.459329	1.55837	69.4531	2.2099	1.1553	2.11806	0.384071	0.372215	2.97615	0.386088	0.147304	61.4006	2.0057	4.46361	1.58206	26.2702	0.19898	0.102794	0.439692	2.58099	1.74856	2.51874	63.7499	0.997114	3.04959	83.7301	2.76337	77.4065	35.2426	1.46341	1.39741	0.141318	0.281623	0.50561	2.6253	56.7066	0.178329	0.551336	1.19332	1.13431	0.95394	0.504776
66.4138	0.103909	0.163823	2.33119	0.156562	0.235776	0.342622	0.514215	0.461768	1.56853	69.476	2.22291	1.15876	2.1305	0.385762	0.374483	2.99305	0.388226	0.148296	61.4051	2.01218	4.49444	1.59153	26.2991	0.1998	0.10324	0.442439	2.59673	1.7556	2.53296	63.7694	1.00249	3.06641	83.7358	2.77853	77.416	35.2896	1.4739	1.40758	0.142117	0.283699	0.508782	2.64371	56.7133	0.179524	0.555986	1.20027	1.14065	0.959549	0.507823
66.4187	0.10454	0.164779	2.33796	0.157437	0.236855	0.344577	0.517196	0.464209	1.57872	69.4988	2.23596	1.16223	2.14298	0.387455	0.376754	3.00998	0.390368	0.149291	61.4095	2.01867	4.52531	1.601	26.3278	0.200622	0.103688	0.445194	2.61252	1.76264	2.5472	63.7888	1.00787	3.08327	83.7416	2.7937	77.4254	35.3363	1.48443	1.4178	0.142918	0.285782	0.511959	2.66217	56.72	0.180722	0.560649	1.20723	1.14699	0.965167	0.510879
66.4236	0.105173	0.165738	2.34472	0.158314	0.237935	0.346534	0.520185	0.466652	1.58893	69.5215	2.24904	1.1657	2.15549	0.389149	0.379028	3.02692	0.392514	0.150289	61.4139	2.02515	4.55622	1.61048	26.3564	0.201445	0.104137	0.447957	2.62836	1.76968	2.56145	63.8081	1.01325	3.10019	83.7473	2.80887	77.4347	35.3826	1.49499	1.42805	0.143722	0.28787	0.51514	2.68067	56.7266	0.181925	0.565327	1.2142	1.15332	0.970794	0.513943
66.4285	0.105807	0.1667	2.35149	0.159194	0.239016	0.348495	0.523183	0.469097	1.59916	69.544	2.26217	1.16917	2.16804	0.390844	0.381305	3.04388	0.394662	0.151291	61.4182	2.03164	4.58717	1.61998	26.3849	0.202269	0.104587	0.450728	2.64424	1.77671	2.57571	63.8273	1.01864	3.11716	83.753	2.82406	77.444	35.4285	1.50558	1.43833	0.144528	0.289965	0.518327	2.6992	56.7332	0.183131	0.570019	1.22118	1.15966	0.976432	0.517016
66.4333	0.106442	0.167664	2.35825	0.160076	0.240098	0.350458	0.526189	0.471544	1.60942	69.5665	2.27533	1.17264	2.18061	0.392541	0.383586	3.06086	0.396815	0.152296	61.4226	2.03813	4.61817	1.62948	26.4132	0.203095	0.105038	0.453506	2.66017	1.78373	2.58999	63.8465	1.02403	3.13417	83.7587	2.83925	77.4533	35.474	1.5162	1.44866	0.145337	0.292067	0.521518	2.71778	56.7398	0.184342	0.574724	1.22817	1.166	0.982078	0.520097
66.4382	0.107078	0.168631	2.36501	0.16096	0.24118	0.352424	0.529204	0.473992	1.6197	69.5889	2.28853	1.17611	2.19322	0.394239	0.385869	3.07785	0.398971	0.153305	61.4269	2.04461	4.6492	1.639	26.4414	0.203923	0.105491	0.456293	2.67615	1.79075	2.60429	63.8655	1.02943	3.15124	83.7643	2.85445	77.4626	35.5192	1.52686	1.45902	0.146148	0.294174	0.524714	2.7364	56.7463	0.185556	0.579443	1.23516	1.17234	0.987734	0.523187
66.443	0.107716	0.169601	2.37177	0.161847	0.242263	0.354393	0.532227	0.476443	1.63001	69.6111	2.30177	1.17959	2.20586	0.395939	0.388156	3.09487	0.401131	0.154317	61.4313	2.05111	4.68028	1.64852	26.4695	0.204752	0.105944	0.459087	2.69218	1.79777	2.6186	63.8845	1.03484	3.16835	83.7699	2.86965	77.4718	35.5641	1.53755	1.46941	0.146961	0.296288	0.527914	2.75505	56.7529	0.186775	0.584174	1.24217	1.17868	0.993399	0.526285
66.4479	0.108355	0.170573	2.37853	0.162736	0.243347	0.356365	0.535258	0.478896	1.64033	69.6332	2.31504	1.18306	2.21854	0.39764	0.390445	3.1119	0.403294	0.155332	61.4356	2.0576	4.71139	1.65806	26.4975	0.205582	0.106399	0.461889	2.70825	1.80478	2.63292	63.9034	1.04025	3.18551	83.7755	2.88486	77.4809	35.6085	1.54827	1.47985	0.147777	0.298408	0.531119	2.77375	56.7594	0.187997	0.588919	1.24918	1.18502	0.999074	0.529391
66.4527	0.108995	0.171548	2.38529	0.163627	0.244432	0.35834	0.538298	0.48135	1.65068	69.6553	2.32835	1.18654	2.23124	0.399343	0.392738	3.12895	0.40546	0.156351	61.4399	2.06409	4.74254	1.6676	26.5253	0.206414	0.106855	0.464698	2.72437	1.81179	2.64726	63.9222	1.04566	3.20272	83.781	2.90008	77.4901	35.6527	1.55903	1.49032	0.148595	0.300534	0.534329	2.79248	56.7659	0.189223	0.593677	1.2562	1.19135	1.00476	0.532505
66.4575	0.109636	0.172525	2.39204	0.16452	0.245517	0.360317	0.541347	0.483807	1.66106	69.6772	2.3417	1.19002	2.24398	0.401047	0.395034	3.14602	0.40763	0.157373	61.4442	2.07059	4.77373	1.67716	26.553	0.207247	0.107313	0.467515	2.74054	1.81879	2.66162	63.9409	1.05108	3.21998	83.7866	2.91531	77.4991	35.6965	1.56981	1.50083	0.149416	0.302666	0.537543	2.81124	56.7723	0.190453	0.598448	1.26322	1.19769	1.01045	0.535628
66.4622	0.110279	0.173505	2.3988	0.165416	0.246603	0.362297	0.544404	0.486265	1.67145	69.699	2.35508	1.19349	2.25674	0.402753	0.397332	3.16311	0.409803	0.158398	61.4485	2.07708	4.80495	1.68672	26.5805	0.208081	0.107772	0.47034	2.75675	1.82579	2.67598	63.9595	1.05651	3.23729	83.7921	2.93054	77.5082	35.74	1.58063	1.51137	0.150239	0.304804	0.540761	2.83005	56.7788	0.191686	0.603231	1.27026	1.20403	1.01615	0.538759
66.467	0.110922	0.174488	2.40555	0.166314	0.247691	0.36428	0.54747	0.488725	1.68187	69.7207	2.3685	1.19698	2.26954	0.40446	0.399634	3.18021	0.41198	0.159427	61.4527	2.08358	4.83621	1.6963	26.608	0.208917	0.108231	0.473173	2.77301	1.83278	2.69037	63.978	1.06194	3.25465	83.7976	2.94577	77.5172	35.7831	1.59148	1.52196	0.151064	0.306948	0.543984	2.84889	56.7852	0.192924	0.608027	1.2773	1.21037	1.02187	0.541899
66.4718	0.111567	0.175473	2.4123	0.167214	0.248779	0.366266	0.550544	0.491187	1.69232	69.7423	2.38196	1.20046	2.28237	0.406168	0.401938	3.19733	0.414161	0.160459	61.457	2.09008	4.8675	1.70588	26.6353	0.209755	0.108693	0.476013	2.78931	1.83977	2.70476	63.9965	1.06737	3.27206	83.803	2.96102	77.5262	35.8259	1.60237	1.53258	0.151892	0.309098	0.547212	2.86777	56.7916	0.194165	0.612834	1.28436	1.21671	1.02759	0.545046
66.4765	0.112213	0.176461	2.41904	0.168116	0.249868	0.368254	0.553627	0.49365	1.70278	69.7638	2.39545	1.20394	2.29523	0.407878	0.404245	3.21447	0.416344	0.161495	61.4612	2.09658	4.89882	1.71547	26.6625	0.210593	0.109155	0.478861	2.80566	1.84675	2.71917	64.0148	1.07281	3.28951	83.8084	2.97627	77.5351	35.8684	1.61328	1.54323	0.152722	0.311254	0.550443	2.88668	56.7979	0.19541	0.617654	1.29142	1.22304	1.03332	0.548202
66.4813	0.112861	0.177451	2.42579	0.169021	0.250957	0.370245	0.556718	0.496116	1.71327	69.7852	2.40898	1.20742	2.30812	0.40959	0.406555	3.23163	0.418532	0.162533	61.4654	2.10308	4.93018	1.72508	26.6895	0.211434	0.109618	0.481717	2.82205	1.85373	2.73359	64.0331	1.07825	3.30702	83.8138	2.99152	77.544	35.9106	1.62423	1.55392	0.153554	0.313415	0.553679	2.90562	56.8043	0.196659	0.622486	1.29848	1.22938	1.03906	0.551365
66.486	0.113509	0.178444	2.43253	0.169927	0.252048	0.372238	0.559818	0.498583	1.72378	69.8065	2.42255	1.21091	2.32103	0.411302	0.408868	3.2488	0.420722	0.163575	61.4696	2.10959	4.96156	1.73469	26.7165	0.212275	0.110083	0.48458	2.83849	1.8607	2.74803	64.0513	1.0837	3.32458	83.8192	3.00678	77.5529	35.9525	1.63521	1.56465	0.154389	0.315582	0.556919	2.92461	56.8106	0.197912	0.62733	1.30556	1.23571	1.04481	0.554537
66.4907	0.114159	0.179439	2.43928	0.170836	0.253139	0.374235	0.562927	0.501052	1.73431	69.8277	2.43615	1.2144	2.33398	0.413017	0.411184	3.26599	0.422916	0.164621	61.4738	2.11609	4.99298	1.74431	26.7433	0.213118	0.110549	0.487451	2.85498	1.86767	2.76248	64.0694	1.08915	3.34218	83.8245	3.02205	77.5617	35.994	1.64622	1.57542	0.155226	0.317755	0.560164	2.94362	56.8169	0.199168	0.632185	1.31264	1.24205	1.05056	0.557717
66.4954	0.11481	0.180437	2.44602	0.171747	0.254231	0.376233	0.566044	0.503523	1.74486	69.8488	2.44979	1.21788	2.34696	0.414732	0.413502	3.2832	0.425113	0.165669	61.478	2.1226	5.02442	1.75394	26.77	0.213963	0.111017	0.490329	2.87151	1.87463	2.77695	64.0875	1.09461	3.35983	83.8299	3.03732	77.5705	36.0353	1.65727	1.58622	0.156065	0.319933	0.563412	2.96267	56.8232	0.200428	0.637052	1.31973	1.24838	1.05633	0.560905
66.5001	0.115462	0.181437	2.45276	0.17266	0.255324	0.378234	0.56917	0.505995	1.75543	69.8698	2.46346	1.22137	2.35997	0.41645	0.415823	3.30042	0.427314	0.166721	61.4821	2.12911	5.0559	1.76358	26.7966	0.214809	0.111485	0.493215	2.88808	1.88159	2.79142	64.1054	1.10007	3.37754	83.8352	3.0526	77.5793	36.0762	1.66834	1.59706	0.156907	0.322116	0.566665	2.98175	56.8294	0.201691	0.64193	1.32683	1.25472	1.0621	0.564101
66.5048	0.116116	0.18244	2.45949	0.173576	0.256418	0.380238	0.572305	0.50847	1.76603	69.8906	2.47717	1.22486	2.37301	0.418168	0.418147	3.31766	0.429518	0.167777	61.4863	2.13561	5.0874	1.77323	26.8231	0.215656	0.111955	0.496109	2.9047	1.88854	2.80591	64.1233	1.10554	3.39529	83.8404	3.06788	77.588	36.1169	1.67945	1.60794	0.157751	0.324306	0.569922	3.00086	56.8356	0.202959	0.646819	1.33394	1.26105	1.06789	0.567305
66.5094	0.11677	0.183445	2.46623	0.174493	0.257513	0.382244	0.575448	0.510946	1.77665	69.9114	2.49092	1.22836	2.38607	0.419888	0.420473	3.33491	0.431725	0.168835	61.4904	2.14212	5.11892	1.78289	26.8494	0.216505	0.112426	0.49901	2.92137	1.89549	2.82042	64.1411	1.11101	3.41309	83.8457	3.08316	77.5967	36.1572	1.69059	1.61885	0.158598	0.3265	0.573183	3.02001	56.8418	0.204229	0.651719	1.34105	1.26738	1.07368	0.570517
66.5141	0.117426	0.184452	2.47296	0.175412	0.258609	0.384253	0.5786	0.513423	1.78729	69.9321	2.5047	1.23185	2.39917	0.42161	0.422802	3.35218	0.433936	0.169897	61.4946	2.14864	5.15047	1.79255	26.8757	0.217355	0.112898	0.501918	2.93807	1.90243	2.83493	64.1588	1.11648	3.43094	83.8509	3.09845	77.6053	36.1973	1.70175	1.6298	0.159447	0.3287	0.576448	3.03918	56.848	0.205504	0.65663	1.34818	1.27371	1.07949	0.573737
66.5187	0.118083	0.185462	2.47969	0.176334	0.259705	0.386264	0.58176	0.515903	1.79795	69.9527	2.51852	1.23534	2.41229	0.423333	0.425134	3.36947	0.43615	0.170962	61.4987	2.15515	5.18205	1.80223	26.9018	0.218206	0.113371	0.504834	2.95482	1.90937	2.84946	64.1764	1.12197	3.44883	83.8561	3.11375	77.6139	36.2371	1.71295	1.64079	0.160298	0.330905	0.579717	3.05839	56.8542	0.206782	0.661552	1.35531	1.28004	1.0853	0.576964
66.5233	0.118741	0.186474	2.48642	0.177258	0.260803	0.388278	0.58493	0.518384	1.80863	69.9732	2.53237	1.23884	2.42544	0.425057	0.427468	3.38677	0.438367	0.17203	61.5028	2.16166	5.21365	1.81191	26.9278	0.219059	0.113846	0.507758	2.97162	1.9163	2.864	64.194	1.12745	3.46678	83.8613	3.12905	77.6225	36.2766	1.72419	1.65181	0.161151	0.333116	0.582989	3.07763	56.8603	0.208063	0.666484	1.36244	1.28637	1.09112	0.5802
66.5279	0.1194	0.187489	2.49315	0.178184	0.261901	0.390294	0.588108	0.520866	1.81934	69.9936	2.54626	1.24233	2.43862	0.426783	0.429805	3.40409	0.440588	0.173102	61.5069	2.16818	5.24527	1.82161	26.9537	0.219913	0.114322	0.510688	2.98846	1.92323	2.87856	64.2114	1.13294	3.48478	83.8664	3.14435	77.631	36.3158	1.73545	1.66287	0.162007	0.335332	0.586266	3.0969	56.8665	0.209348	0.671427	1.36959	1.2927	1.09695	0.583444
66.5325	0.120061	0.188506	2.49987	0.179112	0.263	0.392313	0.591294	0.523351	1.83006	70.0138	2.56018	1.24583	2.45183	0.428511	0.432144	3.42143	0.442812	0.174177	61.5109	2.17469	5.27692	1.83131	26.9795	0.220769	0.114799	0.513627	3.00534	1.93015	2.89312	64.2288	1.13843	3.50282	83.8715	3.15966	77.6395	36.3548	1.74674	1.67397	0.162865	0.337553	0.589547	3.1162	56.8726	0.210636	0.67638	1.37674	1.29902	1.10278	0.586695
66.5371	0.120723	0.189525	2.50659	0.180041	0.2641	0.394333	0.59449	0.525837	1.84081	70.034	2.57414	1.24933	2.46506	0.43024	0.434486	3.43878	0.445039	0.175255	61.515	2.18121	5.30858	1.84102	27.0052	0.221626	0.115277	0.516573	3.02226	1.93707	2.9077	64.2462	1.14393	3.52092	83.8766	3.17498	77.648	36.3935	1.75807	1.6851	0.163725	0.339779	0.592831	3.13553	56.8787	0.211928	0.681343	1.3839	1.30535	1.10863	0.589954
66.5417	0.121385	0.190547	2.51332	0.180973	0.265201	0.396357	0.597694	0.528324	1.85158	70.0541	2.58814	1.25283	2.47832	0.43197	0.436831	3.45614	0.447269	0.176336	61.519	2.18772	5.34027	1.85073	27.0308	0.222484	0.115757	0.519526	3.03923	1.94398	2.92229	64.2634	1.14943	3.53906	83.8817	3.19029	77.6564	36.4319	1.76942	1.69627	0.164588	0.34201	0.59612	3.15489	56.8847	0.213224	0.686316	1.39106	1.31167	1.11448	0.593221
66.5463	0.122049	0.191571	2.52003	0.181908	0.266303	0.398382	0.600907	0.530813	1.86236	70.0741	2.60216	1.25633	2.49161	0.433702	0.439177	3.47352	0.449503	0.177421	61.5231	2.19424	5.37198	1.86046	27.0563	0.223344	0.116237	0.522486	3.05624	1.95089	2.9369	64.2806	1.15494	3.55725	83.8868	3.20561	77.6648	36.4701	1.78081	1.70747	0.165453	0.344246	0.599412	3.17427	56.8908	0.214522	0.691299	1.39824	1.318	1.12035	0.596495
66.5508	0.122715	0.192597	2.52675	0.182844	0.267406	0.40041	0.604129	0.533304	1.87317	70.094	2.61623	1.25983	2.50493	0.435435	0.441527	3.49092	0.45174	0.178508	61.5271	2.20076	5.4037	1.87019	27.0816	0.224205	0.116719	0.525454	3.07329	1.95779	2.95151	64.2977	1.16045	3.57549	83.8918	3.22094	77.6732	36.508	1.79223	1.71871	0.16632	0.346487	0.602708	3.19369	56.8968	0.215825	0.696292	1.40542	1.32432	1.12622	0.599778
66.5553	0.123381	0.193626	2.53347	0.183782	0.26851	0.40244	0.60736	0.535796	1.884	70.1138	2.63033	1.26333	2.51827	0.43717	0.443878	3.50833	0.45398	0.179599	61.5311	2.20728	5.43544	1.87994	27.1069	0.225068	0.117202	0.52843	3.09038	1.96468	2.96614	64.3147	1.16597	3.59378	83.8968	3.23626	77.6815	36.5456	1.80368	1.72999	0.16719	0.348733	0.606007	3.21313	56.9028	0.21713	0.701294	1.41261	1.33064	1.1321	0.603068
66.5599	0.124049	0.194657	2.54018	0.184722	0.269614	0.404473	0.610599	0.53829	1.89485	70.1335	2.64446	1.26684	2.53164	0.438906	0.446232	3.52575	0.456223	0.180694	61.5351	2.21381	5.4672	1.88969	27.132	0.225932	0.117687	0.531413	3.10751	1.97157	2.98078	64.3316	1.17148	3.61212	83.9018	3.2516	77.6898	36.583	1.81515	1.74131	0.168062	0.350984	0.609311	3.2326	56.9088	0.218439	0.706306	1.4198	1.33695	1.13799	0.606365
66.5644	0.124717	0.19569	2.54689	0.185664	0.27072	0.406508	0.613847	0.540786	1.90572	70.1532	2.65863	1.27034	2.54503	0.440643	0.448588	3.54319	0.458469	0.181791	61.5391	2.22033	5.49897	1.89945	27.1571	0.226797	0.118172	0.534403	3.12469	1.97846	2.99543	64.3485	1.17701	3.6305	83.9067	3.26693	77.6981	36.6202	1.82666	1.75266	0.168936	0.353239	0.612618	3.2521	56.9147	0.219751	0.711327	1.42701	1.34327	1.14389	0.60967
66.5689	0.125387	0.196726	2.5536	0.186608	0.271826	0.408545	0.617104	0.543283	1.91661	70.1727	2.67283	1.27385	2.55845	0.442382	0.450947	3.56065	0.460719	0.182891	61.5431	2.22685	5.53076	1.90921	27.182	0.227664	0.118659	0.5374	3.14191	1.98534	3.01009	64.3653	1.18254	3.64894	83.9116	3.28227	77.7063	36.6571	1.8382	1.76404	0.169812	0.3555	0.615928	3.27162	56.9207	0.221067	0.716357	1.43422	1.34959	1.1498	0.612983
66.5734	0.126058	0.197763	2.5603	0.187554	0.272933	0.410584	0.62037	0.545781	1.92752	70.1921	2.68707	1.27735	2.5719	0.444123	0.453308	3.57811	0.462972	0.183995	61.547	2.23338	5.56257	1.91899	27.2069	0.228532	0.119147	0.540405	3.15916	1.99221	3.02477	64.382	1.18807	3.66742	83.9165	3.29761	77.7145	36.6938	1.84977	1.77547	0.170691	0.357765	0.619242	3.29117	56.9266	0.222386	0.721396	1.44143	1.3559	1.15571	0.616304
66.5778	0.12673	0.198803	2.56701	0.188502	0.274042	0.412626	0.623645	0.548281	1.93846	70.2114	2.70134	1.28086	2.58537	0.445865	0.455671	3.5956	0.465228	0.185102	61.551	2.2399	5.59439	1.92877	27.2316	0.229401	0.119636	0.543417	3.17646	1.99908	3.03945	64.3987	1.1936	3.68595	83.9214	3.31295	77.7226	36.7302	1.86137	1.78693	0.171572	0.360035	0.62256	3.31075	56.9325	0.223708	0.726444	1.44866	1.36221	1.16164	0.619632
66.5823	0.127404	0.199845	2.57371	0.189452	0.275151	0.414669	0.626929	0.550783	1.94941	70.2307	2.71564	1.28437	2.59887	0.447608	0.458037	3.61309	0.467487	0.186212	61.5549	2.24643	5.62622	1.93856	27.2563	0.230272	0.120127	0.546436	3.1938	2.00594	3.05415	64.4152	1.19914	3.70454	83.9263	3.3283	77.7307	36.7664	1.873	1.79842	0.172455	0.362309	0.625881	3.33035	56.9384	0.225033	0.731501	1.45589	1.36852	1.16757	0.622967
66.5867	0.128078	0.20089	2.58041	0.190404	0.276261	0.416715	0.630221	0.553286	1.96038	70.2498	2.72998	1.28788	2.61239	0.449353	0.460405	3.63061	0.469749	0.187326	61.5588	2.25295	5.65806	1.94835	27.2808	0.231144	0.120619	0.549463	3.21118	2.0128	3.06886	64.4317	1.20469	3.72316	83.9311	3.34365	77.7388	36.8023	1.88466	1.80995	0.173341	0.364589	0.629206	3.34998	56.9442	0.226361	0.736567	1.46313	1.37483	1.17351	0.62631
66.5912	0.128754	0.201936	2.58711	0.191358	0.277372	0.418763	0.633523	0.555791	1.97137	70.2689	2.74436	1.29139	2.62594	0.4511	0.462775	3.64813	0.472014	0.188442	61.5627	2.25948	5.68991	1.95816	27.3053	0.232018	0.121111	0.552496	3.2286	2.01965	3.08357	64.4482	1.21024	3.74184	83.9359	3.359	77.7469	36.838	1.89635	1.82152	0.174228	0.366872	0.632534	3.36963	56.9501	0.227693	0.741641	1.47037	1.38113	1.17946	0.62966
66.5956	0.129431	0.202985	2.5938	0.192314	0.278484	0.420813	0.636833	0.558297	1.98238	70.2879	2.75877	1.2949	2.63951	0.452847	0.465147	3.66567	0.474283	0.189562	61.5666	2.26601	5.72178	1.96797	27.3296	0.232893	0.121606	0.555538	3.24606	2.0265	3.0983	64.4645	1.21579	3.76057	83.9407	3.37435	77.7549	36.8735	1.90807	1.83313	0.175118	0.36916	0.635866	3.38931	56.9559	0.229028	0.746723	1.47762	1.38744	1.18542	0.633018
66.6	0.130109	0.204036	2.6005	0.193272	0.279598	0.422866	0.640152	0.560804	1.99341	70.3068	2.77321	1.29841	2.6531	0.454597	0.467522	3.68322	0.476554	0.190684	61.5705	2.27254	5.75365	1.97779	27.3539	0.233769	0.122101	0.558586	3.26356	2.03334	3.11304	64.4808	1.22135	3.77934	83.9455	3.38971	77.7629	36.9088	1.91981	1.84477	0.17601	0.371453	0.639201	3.40901	56.9617	0.230366	0.751814	1.48488	1.39374	1.19138	0.636384
66.6044	0.130788	0.205089	2.60719	0.194232	0.280712	0.42492	0.64348	0.563313	2.00446	70.3256	2.78768	1.30193	2.66672	0.456347	0.469898	3.70079	0.478829	0.19181	61.5744	2.27907	5.78553	1.98762	27.378	0.234646	0.122597	0.561641	3.2811	2.04018	3.12779	64.4971	1.22691	3.79817	83.9502	3.40507	77.7709	36.9438	1.93159	1.85644	0.176905	0.37375	0.642539	3.42874	56.9675	0.231707	0.756913	1.49215	1.40004	1.19736	0.639756
66.6088	0.131468	0.206144	2.61388	0.195193	0.281827	0.426977	0.646817	0.565823	2.01553	70.3443	2.80219	1.30544	2.68037	0.4581	0.472277	3.71837	0.481106	0.192939	61.5783	2.2856	5.81742	1.99745	27.4021	0.235525	0.123095	0.564704	3.29868	2.04701	3.14256	64.5132	1.23247	3.81704	83.955	3.42043	77.7788	36.9787	1.9434	1.86815	0.177802	0.376052	0.645881	3.44848	56.9733	0.233051	0.76202	1.49942	1.40634	1.20334	0.643136
66.6132	0.13215	0.207202	2.62056	0.196157	0.282943	0.429035	0.650164	0.568335	2.02662	70.3629	2.81674	1.30896	2.69403	0.459853	0.474658	3.73596	0.483387	0.194072	61.5821	2.29213	5.84932	2.00729	27.4261	0.236406	0.123594	0.567774	3.31629	2.05383	3.15733	64.5293	1.23804	3.83596	83.9597	3.43579	77.7867	37.0133	1.95524	1.8799	0.1787	0.378357	0.649226	3.46826	56.9791	0.234399	0.767135	1.5067	1.41264	1.20933	0.646524
66.6175	0.132833	0.208261	2.62725	0.197122	0.284059	0.431096	0.653519	0.570848	2.03773	70.3814	2.83131	1.31247	2.70772	0.461609	0.477041	3.75356	0.485671	0.195207	61.586	2.29866	5.88123	2.01714	27.45	0.237287	0.124094	0.570851	3.33395	2.06065	3.17211	64.5453	1.24361	3.85493	83.9643	3.45116	77.7945	37.0477	1.9671	1.89169	0.179602	0.380667	0.652575	3.48805	56.9848	0.235749	0.772258	1.51399	1.41893	1.21533	0.649918
66.6219	0.133516	0.209323	2.63393	0.198089	0.285177	0.433159	0.656883	0.573363	2.04886	70.3999	2.84592	1.31599	2.72144	0.463365	0.479426	3.77118	0.487958	0.196345	61.5898	2.30519	5.91314	2.027	27.4737	0.23817	0.124596	0.573935	3.35164	2.06746	3.1869	64.5613	1.24919	3.87394	83.969	3.46652	77.8024	37.0819	1.979	1.9035	0.180505	0.382982	0.655926	3.50787	56.9905	0.237103	0.777389	1.52128	1.42522	1.22133	0.65332
66.6262	0.134201	0.210386	2.64061	0.199058	0.286296	0.435224	0.660256	0.575879	2.06	70.4182	2.86056	1.31951	2.73518	0.465123	0.481813	3.78881	0.490248	0.197487	61.5936	2.31173	5.94505	2.03686	27.4974	0.239054	0.125098	0.577027	3.36938	2.07427	3.20171	64.5771	1.25476	3.89301	83.9736	3.48189	77.8102	37.1159	1.99093	1.91536	0.181411	0.3853	0.659281	3.52771	56.9963	0.238459	0.782527	1.52858	1.43151	1.22735	0.656729
[truncated: 2,147 more rows]
[truncated: 3 more columns]

## Sheet: Fig 7b
0	0	0	0	0	0	0	0	0	0	0	0	0	0	0	0	0	0	0	0	0	0	0	0	0	0	0	0	0	0	0	0	0	0	0	0	0	0	0	0	0	0	0	0	0	0	0	0	0	0
0	0	0	0	0	0	0	0	0	0	0	0	0	0	0	0	0	0	0	0	0	0	0	0	0	0	0	0	0	0	0	0	0	0	0	0	0	0	0	0	0	0	0	0	0	0	0	0	0	0
0.247596	0	0	0	0	0	0	0	0	0	0	0	0	0	0	0	0	0	0	0	0	0	0	0	0	0	0	0	0	0	0	0	0	0	0	0	0	0	0	0	0	0	0	0	0	0	0	0	0	0
[truncated: 2,919 more rows]
[truncated: 3 more columns]
