# Supplementary material for: Modelling pathogen spread in a healthcare network: Indirect patient movements
Source: PLoS Comput Biol. 2020 Nov 30;16(11):e1008442. doi: 10.1371/journal.pcbi.1008442 (PMC7728397; doi:10.1371/journal.pcbi.1008442)
Supplement: S2 Data — Numerical data for Figs 7c, 7d and 8–14. (ODS) [file pcbi.1008442.s007.ods]

## Sheet: Fig 7c
0	0	0	0	0	0	0	0	0	0	0	0	0	0	0	0	0	0	0	0	0	0	0	0	0	0	0	0	0	0	0	0	0	0	0	0	0	0	0	0	0	0	0	0	0	0	0	0	0	0
0	0	0	0	0	0	0	0	0	0	0	0	0	0	0	0	0	0	0	0	0	0	0	0	0	0	0	0	0	0	0	0	0	0	0	0	0	0	0	0	0	0	0	0	0	0	0	0	0	0
0	0	0	0	0	0	0	0	0	0.00161776	0	0	0	0	0	0	0.0206328	0.000254894	0	1.44995E-05	0	1.20556E-05	0	1.02509E-05	0	0	9.23509E-06	1.81474E-05	2.99238E-05	2.6401E-05	0	1.51758E-05	0	0	2.37195E-05	0	2.5502E-05	6.35097E-05	1.20499E-05	0	0	0	1.1825E-05	0	0	0	0	0	0.000687813	0
0	0	4.42962E-07	1.9354E-07	3.81962E-07	0	3.40596E-07	0	3.33773E-05	0.00304275	1.15396E-07	1.60051E-07	7.61609E-07	2.56259E-08	1.04127E-09	3.26052E-07	0.0388153	0.000459063	4.68059E-07	2.87582E-05	1.65076E-10	2.3543E-05	1.57852E-06	2.02786E-05	1.98851E-09	1.58352E-09	1.75946E-05	3.53162E-05	5.776E-05	5.3591E-05	8.57411E-07	3.25494E-05	6.93533E-11	9.39057E-10	4.73617E-05	2.44244E-07	5.06033E-05	0.000123393	2.33033E-05	7.80035E-08	8.66245E-10	2.0122E-07	2.30772E-05	9.57541E-09	3.86908E-08	4.33063E-08	6.92843E-08	3.32277E-07	0.00133148	6.28294E-08
8.20165E-10	2.05335E-10	1.22205E-06	5.56529E-07	8.225E-07	5.7692E-11	9.36419E-07	1.62157E-11	9.04857E-05	0.00429301	3.44489E-07	4.69198E-07	2.16243E-06	7.53036E-08	3.01268E-09	9.10328E-07	0.0547753	0.000629447	1.32461E-06	4.28132E-05	6.70413E-10	3.44938E-05	4.57646E-06	3.01076E-05	5.73207E-09	4.93222E-09	2.51471E-05	5.15696E-05	8.36944E-05	8.14814E-05	2.55113E-06	5.17402E-05	2.94031E-10	2.75316E-09	7.08615E-05	7.30403E-07	7.53367E-05	0.00017989	3.38263E-05	2.24716E-07	2.66603E-09	5.74804E-07	3.3798E-05	2.86124E-08	1.10931E-07	1.23917E-07	2.01144E-07	9.42677E-07	0.00193403	1.82507E-07
3.26088E-09	7.75614E-10	2.25175E-06	1.06716E-06	1.26334E-06	2.20241E-10	1.72038E-06	6.4553E-11	0.000164017	0.00538505	6.85888E-07	9.17205E-07	4.09546E-06	1.47548E-07	5.81429E-09	1.6967E-06	0.068721	0.000776598	2.5006E-06	5.67001E-05	1.67722E-09	4.4938E-05	8.84731E-06	3.97606E-05	1.10285E-08	1.01691E-08	3.19562E-05	6.69664E-05	0.000107894	0.000109989	5.06252E-06	7.24134E-05	7.5014E-10	5.38719E-09	9.41649E-05	1.45682E-06	9.97342E-05	0.000233228	4.36793E-05	4.317E-07	5.44575E-09	1.09527E-06	4.40263E-05	5.7029E-08	2.12184E-07	2.36479E-07	3.89431E-07	1.78407E-06	0.00249829	3.53484E-07
8.10648E-09	1.83279E-09	3.4638E-06	1.70572E-06	1.69423E-06	5.25852E-10	2.63991E-06	1.60559E-10	0.000248457	0.00633398	1.1385E-06	1.49451E-06	6.46729E-06	2.40959E-07	9.35626E-09	2.63882E-06	0.080843	0.000907137	3.93627E-06	7.04532E-05	3.33481E-09	5.49043E-05	1.42563E-05	4.92588E-05	1.77031E-08	1.7368E-08	3.80808E-05	8.15615E-05	0.00013051	0.000139038	8.37526E-06	9.4275E-05	1.50487E-09	8.79419E-09	0.000117228	2.4225E-06	0.000123827	0.000283616	5.29178E-05	6.91308E-07	9.23422E-09	1.74012E-06	5.37982E-05	9.47723E-08	3.38456E-07	3.76227E-07	6.28514E-07	2.81554E-06	0.00302687	5.70617E-07
1.61287E-08	3.46791E-09	4.80396E-06	2.45442E-06	2.11366E-06	1.00511E-09	3.65394E-06	3.1938E-10	0.000339664	0.00715363	1.70152E-06	2.19216E-06	9.19659E-06	3.54215E-07	1.35579E-08	3.69853E-06	0.0913155	0.00102527	5.57995E-06	8.41058E-05	5.78178E-09	6.442E-05	2.06795E-05	5.86217E-05	2.56049E-08	2.6562E-08	4.35758E-05	9.54063E-05	0.00015168	0.000168555	1.24753E-05	0.000117068	2.61736E-09	1.29346E-08	0.000140015	3.62708E-06	0.000147645	0.000331253	6.15927E-05	9.96609E-07	1.40456E-08	2.48956E-06	6.31478E-05	1.41817E-07	4.86233E-07	5.38925E-07	9.13241E-07	4.00161E-06	0.00352222	8.29155E-07
2.80898E-08	5.74673E-09	6.22926E-06	3.29719E-06	2.52165E-06	1.68216E-09	4.73052E-06	5.55733E-10	0.000434552	0.00785664	2.37444E-06	3.00183E-06	1.22127E-05	4.86073E-07	1.83469E-08	4.84451E-06	0.100298	0.0011337	7.38713E-06	9.769E-05	9.14683E-09	7.35109E-05	2.80031E-05	6.78676E-05	3.46038E-08	3.77506E-08	4.8492E-05	0.000108549	0.000171527	0.000198474	1.73507E-05	0.000140566	4.13948E-09	1.77758E-08	0.000162497	5.07088E-06	0.000171217	0.000376323	6.97506E-05	1.34134E-06	1.98817E-08	3.32617E-06	7.2107E-05	1.98165E-07	6.52432E-07	7.20812E-07	1.2389E-06	5.31163E-06	0.0039866	1.12471E-06
4.47459E-08	8.71447E-09	7.70592E-06	4.2196E-06	2.91856E-06	2.57568E-09	5.84493E-06	8.83874E-10	0.000530835	0.00845456	3.157E-06	3.91572E-06	1.54543E-05	6.35358E-07	2.36582E-08	6.05113E-06	0.107936	0.00123422	9.31956E-06	0.000111237	1.35492E-08	8.22018E-05	3.61225E-05	7.70132E-05	4.45881E-08	5.09058E-08	5.28765E-05	0.000121034	0.000190164	0.000228733	2.29916E-05	0.000164573	6.11655E-09	2.32913E-08	0.000184653	6.7548E-06	0.000194572	0.000418999	7.74344E-05	1.71983E-06	2.67347E-08	4.23463E-06	8.07055E-05	2.63841E-07	8.34351E-07	9.18556E-07	1.60118E-06	6.71916E-06	0.00442212	1.45322E-06
6.68496E-08	1.23996E-08	9.2075E-06	5.20864E-06	3.30476E-06	3.69971E-09	6.97814E-06	1.31759E-09	0.000626843	0.00895793	4.04925E-06	4.92657E-06	1.88685E-05	8.00966E-07	2.94337E-08	7.29756E-06	0.114362	0.00132804	1.13445E-05	0.000124776	1.90989E-08	9.05162E-05	4.49418E-05	8.60744E-05	5.54614E-08	6.59778E-08	5.67731E-05	0.000132904	0.000207693	0.000259273	2.939E-05	0.00018892	8.58799E-09	2.94606E-08	0.000206464	8.68041E-06	0.000217738	0.000459441	8.46833E-05	2.12698E-06	3.45882E-08	5.20154E-06	8.89712E-05	3.38893E-07	1.02963E-06	1.12921E-06	1.99616E-06	8.20149E-06	0.00483077	1.81099E-06
9.51529E-08	1.68174E-08	1.07135E-05	6.25266E-06	3.68066E-06	5.06447E-09	8.11564E-06	1.87016E-09	0.000721371	0.0093764	5.05148E-06	6.02757E-06	2.24097E-05	9.81857E-07	3.56215E-08	8.56687E-06	0.1197	0.00141601	1.34339E-05	0.000138338	2.58975E-08	9.84762E-05	5.43732E-05	9.50658E-05	6.71414E-08	8.28994E-08	6.02222E-05	0.000144198	0.000224206	0.000290041	3.65401E-05	0.000213456	1.15879E-08	3.62682E-08	0.000227918	1.08499E-05	0.00024074	0.000497801	9.15332E-05	2.55819E-06	4.34199E-08	6.21515E-06	9.69302E-05	4.23393E-07	1.2362E-06	1.35018E-06	2.42025E-06	9.73915E-06	0.00521435	2.19459E-06
1.3041E-07	2.19721E-08	1.22082E-05	7.34122E-06	4.04665E-06	6.67688E-09	9.24649E-06	2.55439E-09	0.000813572	0.00971874	6.16426E-06	7.21242E-06	2.60386E-05	1.17705E-06	4.21751E-08	9.84549E-06	0.124058	0.00149878	1.55641E-05	0.000151951	3.40377E-08	0.000106103	6.43362E-05	0.000104001	7.95575E-08	1.0159E-07	6.32613E-05	0.000154953	0.000239788	0.000320988	4.44376E-05	0.000238055	1.51458E-08	4.37039E-08	0.000249006	1.3266E-05	0.000263606	0.00053422	9.80172E-05	3.00931E-06	5.32019E-08	7.26523E-06	0.000104607	5.17432E-07	1.45228E-06	1.57918E-06	2.87018E-06	1.13155E-05	0.00557459	2.60088E-06
1.73378E-07	2.78599E-08	1.36798E-05	8.46497E-06	4.40311E-06	8.54119E-09	1.03625E-05	3.38257E-09	0.000902864	0.00999296	7.38839E-06	8.47522E-06	2.97219E-05	1.38564E-06	4.90529E-08	1.11226E-05	0.12754	0.00157681	1.77149E-05	0.000165643	4.36041E-08	0.000113417	7.47572E-05	0.000112893	9.26492E-08	1.21959E-07	6.59252E-05	0.000165203	0.000254515	0.000352066	5.30801E-05	0.000262607	1.92867E-08	5.17619E-08	0.000269721	1.59322E-05	0.00028636	0.000568829	0.000104165	3.47665E-06	6.39027E-08	8.34285E-06	0.000112025	6.21122E-07	1.6763E-06	1.81419E-06	3.34297E-06	1.29166E-05	0.00591305	3.027E-06
2.24823E-07	3.447E-08	1.51194E-05	9.61559E-06	4.75045E-06	1.06594E-08	1.14578E-05	4.36647E-09	0.000988869	0.0102064	8.72497E-06	9.81046E-06	3.3431E-05	1.60674E-06	5.6218E-08	1.23895E-05	0.130238	0.00165049	1.98695E-05	0.000179442	5.46735E-08	0.000120436	8.55689E-05	0.000121753	1.06365E-07	1.43908E-07	6.82462E-05	0.000174981	0.000268459	0.000383234	6.2467E-05	0.000287017	2.40319E-08	6.04408E-08	0.000290061	1.88525E-05	0.000309027	0.000601751	0.000110006	3.95686E-06	7.54881E-08	9.44027E-06	0.000119205	7.34597E-07	1.90693E-06	2.05347E-06	3.83593E-06	1.45303E-05	0.00623123	3.47034E-06
2.85518E-07	4.17869E-08	1.65206E-05	1.07857E-05	5.08903E-06	1.30315E-08	1.25281E-05	5.5174E-09	0.00107136	0.0103656	1.01753E-05	1.1213E-05	3.71417E-05	1.83955E-06	6.36376E-08	1.36396E-05	0.132235	0.00172015	2.20136E-05	0.000193373	6.73148E-08	0.000127179	9.671E-05	0.000130593	1.20661E-07	1.67336E-07	7.02539E-05	0.000184316	0.000281683	0.000414452	7.25993E-05	0.000311205	2.93995E-08	6.97431E-08	0.000310025	2.20316E-05	0.000331631	0.000633102	0.000115563	4.44698E-06	8.79217E-08	1.05508E-05	0.000126167	8.58006E-07	2.143E-06	2.29548E-06	4.3466E-06	1.61467E-05	0.0065305	3.92852E-06
3.56249E-07	4.97911E-08	1.7879E-05	1.19686E-05	5.41924E-06	1.56563E-08	1.35706E-05	6.84612E-09	0.00115022	0.0104767	1.1741E-05	1.26782E-05	4.08339E-05	2.08331E-06	7.12824E-08	1.48676E-05	0.13361	0.00178607	2.41356E-05	0.000207465	8.15898E-08	0.000133664	0.000108124	0.000139422	1.35501E-07	1.92136E-07	7.1976E-05	0.000193237	0.000294245	0.000445683	8.34796E-05	0.000335103	3.54042E-08	7.96753E-08	0.000329612	2.54747E-05	0.000354195	0.000662988	0.000120862	4.94435E-06	1.01166E-07	1.16686E-05	0.000132931	9.9152E-07	2.38352E-06	2.5389E-06	4.87276E-06	1.77575E-05	0.00681213	4.39937E-06
4.37814E-07	5.84604E-08	1.91918E-05	1.31587E-05	5.74145E-06	1.8531E-08	1.45833E-05	8.36295E-09	0.00122542	0.0105451	1.34239E-05	1.42015E-05	4.44906E-05	2.33731E-06	7.91267E-08	1.60698E-05	0.134431	0.0018485	2.62259E-05	0.000221742	9.75532E-08	0.000139905	0.000119761	0.000148251	1.50851E-07	2.18203E-07	7.34379E-05	0.00020177	0.0003062	0.000476894	9.5112E-05	0.000358656	4.20584E-08	9.02473E-08	0.000348826	2.91877E-05	0.000376742	0.00069151	0.000125922	5.44662E-06	1.15183E-07	1.27889E-05	0.000139513	1.13533E-06	2.62764E-06	2.78257E-06	5.41237E-06	1.93558E-05	0.00707732	4.88092E-06
5.31027E-07	6.77706E-08	2.04571E-05	1.43507E-05	6.05602E-06	2.1652E-08	1.55653E-05	1.00777E-08	0.00129699	0.0105759	1.5226E-05	1.57788E-05	4.80978E-05	2.60088E-06	8.71474E-08	1.72433E-05	0.134764	0.00190766	2.82766E-05	0.000236231	1.15253E-07	0.000145918	0.000131575	0.000157088	1.66687E-07	2.45432E-07	7.46632E-05	0.00020994	0.000317596	0.000508054	0.000107502	0.000381816	4.9372E-08	1.01472E-07	0.00036767	3.31773E-05	0.000399293	0.000718762	0.000130764	5.9517E-06	1.29934E-07	1.39072E-05	0.000145931	1.28963E-06	2.87464E-06	3.0255E-06	5.96363E-06	2.09359E-05	0.00732717	5.37142E-06
6.36719E-07	7.76965E-08	2.16743E-05	1.55401E-05	6.36329E-06	2.50149E-08	1.65161E-05	1.19997E-08	0.001365	0.0105735	1.71498E-05	1.74064E-05	5.16441E-05	2.87339E-06	9.53245E-08	1.83861E-05	0.134665	0.00196375	3.02816E-05	0.000250957	1.34732E-07	0.000151718	0.000143522	0.000165943	1.82984E-07	2.73718E-07	7.56737E-05	0.00021777	0.000328479	0.000539134	0.000120658	0.000404544	5.73528E-08	1.13367E-07	0.000386148	3.74506E-05	0.000421871	0.000744831	0.000135405	6.45773E-06	1.45381E-07	1.50201E-05	0.000152201	1.45466E-06	3.12391E-06	3.26686E-06	6.52489E-06	2.24933E-05	0.00756273	5.86925E-06
7.5574E-07	8.8212E-08	2.28434E-05	1.6723E-05	6.66363E-06	2.86147E-08	1.74359E-05	1.41379E-08	0.00142955	0.0105421	1.91977E-05	1.90806E-05	5.51203E-05	3.15426E-06	1.0364E-07	1.9497E-05	0.134187	0.00201696	3.22358E-05	0.000265945	1.56025E-07	0.000157318	0.000155565	0.000174822	1.99724E-07	3.02959E-07	7.64895E-05	0.000225283	0.000338891	0.00057011	0.000134588	0.000426811	6.60066E-08	1.25952E-07	0.000404267	4.20155E-05	0.000444497	0.000769799	0.000139863	6.96309E-06	1.61488E-07	1.61245E-05	0.000158335	1.63066E-06	3.37494E-06	3.50592E-06	7.09466E-06	2.40243E-05	0.00778496	6.37298E-06
8.88963E-07	9.92909E-08	2.39648E-05	1.7896E-05	6.95736E-06	3.24458E-08	1.83249E-05	1.65006E-08	0.00149077	0.0104854	2.13726E-05	2.07981E-05	5.85191E-05	3.44295E-06	1.12079E-07	2.05752E-05	0.133378	0.00206747	3.41357E-05	0.000281222	1.79163E-07	0.000162732	0.000167671	0.000183734	2.16891E-07	3.33058E-07	7.7129E-05	0.000232497	0.000348869	0.000600956	0.000149302	0.000448591	7.5338E-08	1.39249E-07	0.000422032	4.68804E-05	0.00046719	0.000793741	0.000144152	7.46636E-06	1.78217E-07	1.7218E-05	0.00016435	1.81788E-06	3.62731E-06	3.74208E-06	7.67161E-06	2.55262E-05	0.00799474	6.88134E-06
1.03728E-06	1.10907E-07	2.50395E-05	1.90561E-05	7.24483E-06	3.65024E-08	1.91839E-05	1.9096E-08	0.00154879	0.0104067	2.36776E-05	2.2556E-05	6.18349E-05	3.73894E-06	1.20627E-07	2.16206E-05	0.132281	0.00211545	3.59784E-05	0.000296811	2.04172E-07	0.000167971	0.000179807	0.000192685	2.34471E-07	3.6392E-07	7.76096E-05	0.000239434	0.00035845	0.000631652	0.000164811	0.000469866	8.535E-08	1.53284E-07	0.000439451	5.20546E-05	0.000489972	0.00081673	0.000148286	7.96628E-06	1.95535E-07	1.82983E-05	0.000170256	2.0166E-06	3.88068E-06	3.97484E-06	8.25454E-06	2.69969E-05	0.00819293	7.39316E-06
1.20162E-06	1.23035E-07	2.60688E-05	2.02007E-05	7.52634E-06	4.07785E-08	2.00138E-05	2.19316E-08	0.00160376	0.0103091	2.61161E-05	2.43514E-05	6.50635E-05	4.04177E-06	1.29273E-07	2.26331E-05	0.130935	0.00216103	3.77621E-05	0.000312739	2.31071E-07	0.000173047	0.000191945	0.000201682	2.52453E-07	3.95455E-07	7.79469E-05	0.00024611	0.000367665	0.000662177	0.00018113	0.000490624	9.60442E-08	1.68086E-07	0.00045653	5.75479E-05	0.000512861	0.000838832	0.000152277	8.46178E-06	2.13407E-07	1.93638E-05	0.000176067	2.22711E-06	4.13476E-06	4.20378E-06	8.84238E-06	2.84349E-05	0.00838029	7.90744E-06
1.38292E-06	1.3565E-07	2.70541E-05	2.13278E-05	7.80221E-06	4.52678E-08	2.08155E-05	2.50146E-08	0.00165582	0.0101952	2.86916E-05	2.61817E-05	6.8202E-05	4.35099E-06	1.38007E-07	2.36133E-05	0.129375	0.00220438	3.94856E-05	0.000329029	2.59876E-07	0.000177971	0.000204062	0.000210731	2.70827E-07	4.27578E-07	7.81554E-05	0.000252542	0.000376544	0.000692515	0.000198273	0.000510854	1.07422E-07	1.83687E-07	0.000473278	6.33709E-05	0.000535877	0.000860108	0.000156138	8.95193E-06	2.31801E-07	2.04131E-05	0.000181794	2.44973E-06	4.38933E-06	4.42858E-06	9.43419E-06	2.98391E-05	0.00855756	8.42327E-06
1.58216E-06	1.48728E-07	2.79972E-05	2.24354E-05	8.07275E-06	4.9964E-08	2.15902E-05	2.83519E-08	0.00170512	0.0100677	3.14079E-05	2.80444E-05	7.12486E-05	4.66619E-06	1.46819E-07	2.45618E-05	0.127634	0.00224562	4.11483E-05	0.000345708	2.906E-07	0.000182753	0.000216134	0.000219838	2.89586E-07	4.60207E-07	7.82487E-05	0.000258747	0.000385116	0.000722649	0.000216255	0.000530553	1.19482E-07	2.0012E-07	0.000489702	6.9535E-05	0.000559038	0.000880616	0.000159878	9.43593E-06	2.50686E-07	2.14451E-05	0.000187447	2.68479E-06	4.64423E-06	4.64896E-06	1.00291E-05	3.1209E-05	0.0087254	8.93988E-06
1.80034E-06	1.62245E-07	2.88996E-05	2.3522E-05	8.33825E-06	5.48609E-08	2.2339E-05	3.19499E-08	0.00175181	0.00992858	3.42693E-05	2.99374E-05	7.42022E-05	4.987E-06	1.55702E-07	2.54793E-05	0.125741	0.00228487	4.27502E-05	0.000362802	3.2325E-07	0.000187404	0.000228141	0.000229009	3.08722E-07	4.93267E-07	7.8239E-05	0.000264738	0.000393406	0.000752564	0.000235093	0.000549718	1.32225E-07	2.17424E-07	0.000505811	7.60522E-05	0.000582363	0.000900411	0.000163509	9.91311E-06	2.70034E-07	2.24591E-05	0.000193036	2.93263E-06	4.89934E-06	4.86474E-06	1.06264E-05	3.25444E-05	0.00888445	9.45656E-06
2.03851E-06	1.76179E-07	2.97633E-05	2.45865E-05	8.599E-06	5.99522E-08	2.3063E-05	3.58146E-08	0.00179603	0.00977997	3.728E-05	3.18587E-05	7.70627E-05	5.31306E-06	1.64651E-07	2.63669E-05	0.12372	0.00232226	4.42917E-05	0.000380334	3.5783E-07	0.000191931	0.000240066	0.000238249	3.2823E-07	5.26687E-07	7.81377E-05	0.00027053	0.000401439	0.000782247	0.000254808	0.000568352	1.45648E-07	2.35637E-07	0.000521613	8.29353E-05	0.000605871	0.000919543	0.000167038	1.03829E-05	2.89818E-07	2.34544E-05	0.000198571	3.19362E-06	5.15456E-06	5.07574E-06	1.12253E-05	3.38454E-05	0.0090353	9.97272E-06
2.29773E-06	1.90509E-07	3.05901E-05	2.56277E-05	8.85528E-06	6.52318E-08	2.37636E-05	3.9952E-08	0.00183791	0.0096236	4.04448E-05	3.38062E-05	7.98305E-05	5.64404E-06	1.73659E-07	2.72255E-05	0.121595	0.0023579	4.57735E-05	0.000398332	3.94342E-07	0.000196344	0.000251893	0.000247563	3.48105E-07	5.60401E-07	7.79551E-05	0.000276137	0.000409235	0.000811688	0.000275418	0.000586456	1.59751E-07	2.54804E-07	0.000537116	9.01978E-05	0.000629578	0.000938059	0.000170474	1.08448E-05	3.10011E-07	2.44306E-05	0.000204061	3.46814E-06	5.40984E-06	5.28189E-06	1.18254E-05	3.51124E-05	0.0091785	1.04879E-05
2.57913E-06	2.05215E-07	3.13816E-05	2.66449E-05	9.10736E-06	7.06936E-08	2.44417E-05	4.43673E-08	0.00187759	0.00946108	4.37686E-05	3.57784E-05	8.25067E-05	5.97966E-06	1.82722E-07	2.80562E-05	0.119388	0.0023919	4.71965E-05	0.000416821	4.32784E-07	0.000200652	0.000263607	0.000256955	3.68345E-07	5.94349E-07	7.77009E-05	0.00028157	0.000416817	0.000840876	0.000296946	0.000604038	1.7453E-07	2.7497E-07	0.000552329	9.78543E-05	0.000653502	0.000956003	0.000173825	1.12985E-05	3.30591E-07	2.53875E-05	0.000209514	3.75659E-06	5.66516E-06	5.48312E-06	1.2426E-05	3.6346E-05	0.00931454	1.10015E-05
2.88384E-06	2.20278E-07	3.21398E-05	2.76375E-05	9.35549E-06	7.63318E-08	2.50987E-05	4.90659E-08	0.0019152	0.00929382	4.72565E-05	3.77736E-05	8.50926E-05	6.31963E-06	1.91837E-07	2.88602E-05	0.117116	0.00242434	4.85622E-05	0.000435829	4.73152E-07	0.000204861	0.000275198	0.00026643	3.88945E-07	6.28475E-07	7.73839E-05	0.00028684	0.000424203	0.000869801	0.000319415	0.000621105	1.89983E-07	2.96184E-07	0.00056726	0.00010592	0.000677661	0.000973416	0.000177097	1.17437E-05	3.51534E-07	2.63251E-05	0.000214938	4.0594E-06	5.92052E-06	5.6794E-06	1.30268E-05	3.75468E-05	0.00944392	1.15134E-05
3.21305E-06	2.35681E-07	3.28663E-05	2.86051E-05	9.59993E-06	8.21407E-08	2.57357E-05	5.40525E-08	0.00195086	0.00912311	5.0914E-05	3.97904E-05	8.759E-05	6.66369E-06	2.01E-07	2.96386E-05	0.114796	0.00245533	4.98719E-05	0.000455381	5.15438E-07	0.000208979	0.000286653	0.000275993	4.09902E-07	6.62726E-07	7.70121E-05	0.000291959	0.00043141	0.000898458	0.000342848	0.000637665	2.06109E-07	3.18497E-07	0.000581918	0.000114411	0.000702071	0.000990335	0.000180297	1.21801E-05	3.72821E-07	2.72432E-05	0.00022034	4.377E-06	6.17595E-06	5.87074E-06	1.36274E-05	3.87159E-05	0.00956707	1.20231E-05
3.568E-06	2.51408E-07	3.35629E-05	2.95474E-05	9.84093E-06	8.81147E-08	2.63537E-05	5.93317E-08	0.00198468	0.00895005	5.47471E-05	4.18275E-05	9.00012E-05	7.01163E-06	2.1021E-07	3.03927E-05	0.112443	0.00248495	5.11271E-05	0.000475505	5.59633E-07	0.000213013	0.000297965	0.000285647	4.31216E-07	6.97058E-07	7.65929E-05	0.000296937	0.000438457	0.000926837	0.000367273	0.00065373	2.22903E-07	3.41965E-07	0.00059631	0.000123344	0.000726749	0.0010068	0.00018343	1.26075E-05	3.94432E-07	2.81422E-05	0.000225728	4.70986E-06	6.43147E-06	6.05718E-06	1.42274E-05	3.98541E-05	0.0096844	1.25305E-05
3.94996E-06	2.67442E-07	3.42311E-05	3.04643E-05	1.00787E-05	9.42486E-08	2.69539E-05	6.49079E-08	0.00201677	0.00877565	5.87617E-05	4.38837E-05	9.23284E-05	7.36321E-06	2.19465E-07	3.11236E-05	0.110071	0.00251328	5.23297E-05	0.000496229	6.05728E-07	0.00021697	0.000309125	0.000295396	4.52883E-07	7.31427E-07	7.6133E-05	0.000301783	0.000445358	0.000954935	0.000392716	0.000669311	2.40362E-07	3.66645E-07	0.000610447	0.000132737	0.000751712	0.00102284	0.000186503	1.3026E-05	4.1635E-07	2.90223E-05	0.000231108	5.05845E-06	6.68714E-06	6.23878E-06	1.48266E-05	4.09625E-05	0.00979631	1.30353E-05
4.36025E-06	2.83769E-07	3.48726E-05	3.13558E-05	1.03135E-05	1.00537E-07	2.75373E-05	7.07852E-08	0.00204723	0.00860079	6.29643E-05	4.59578E-05	9.45742E-05	7.71824E-06	2.28764E-07	3.18325E-05	0.10769	0.0025404	5.34813E-05	0.00051758	6.53708E-07	0.000220855	0.000320127	0.000305245	4.74904E-07	7.65795E-07	7.56386E-05	0.000306507	0.000452129	0.000982745	0.000419206	0.000684419	2.58485E-07	3.92598E-07	0.000624335	0.000142609	0.000776975	0.00103848	0.000189519	1.34353E-05	4.38561E-07	2.98836E-05	0.000236486	5.42327E-06	6.94304E-06	6.41561E-06	1.54247E-05	4.20424E-05	0.00990314	1.35374E-05
4.80023E-06	3.00376E-07	3.54889E-05	3.22219E-05	1.05456E-05	1.06976E-07	2.81049E-05	7.69674E-08	0.00207618	0.00842624	6.73615E-05	4.8049E-05	9.67412E-05	8.07656E-06	2.38106E-07	3.25204E-05	0.105312	0.00256638	5.45839E-05	0.000539589	7.03561E-07	0.000224675	0.000330966	0.000315196	4.97276E-07	8.00129E-07	7.51153E-05	0.000311116	0.000458783	0.00101027	0.000446773	0.000699069	2.77269E-07	4.1989E-07	0.000637982	0.00015298	0.000802555	0.00105376	0.000192485	1.38356E-05	4.61048E-07	3.07267E-05	0.000241868	5.80484E-06	7.19924E-06	6.58776E-06	1.60215E-05	4.30949E-05	0.0100052	1.40368E-05
5.27134E-06	3.17252E-07	3.60814E-05	3.30628E-05	1.07751E-05	1.1356E-07	2.86577E-05	8.34583E-08	0.00210368	0.00825267	7.19605E-05	5.01563E-05	9.88322E-05	8.438E-06	2.47492E-07	3.31886E-05	0.102944	0.0025913	5.56392E-05	0.000562284	7.5527E-07	0.000228434	0.000341636	0.000325254	5.19999E-07	8.34399E-07	7.45684E-05	0.000315619	0.000465332	0.00103749	0.000475451	0.000713272	2.9671E-07	4.48589E-07	0.000651398	0.00016387	0.000828468	0.00106871	0.000195402	1.42267E-05	4.838E-07	3.1552E-05	0.000247261	6.20371E-06	7.45583E-06	6.75535E-06	1.66169E-05	4.41212E-05	0.0101029	1.45333E-05
5.77503E-06	3.34384E-07	3.66515E-05	3.38789E-05	1.10023E-05	1.20284E-07	2.91965E-05	9.02614E-08	0.00212985	0.00808068	7.67685E-05	5.2279E-05	0.00010085	8.80241E-06	2.5692E-07	3.3838E-05	0.100596	0.0026152	5.66492E-05	0.000585696	8.0882E-07	0.000232139	0.000352135	0.000335421	5.43073E-07	8.68577E-07	7.40024E-05	0.000320023	0.000471789	0.00106442	0.000505271	0.000727044	3.16807E-07	4.78765E-07	0.000664589	0.000175302	0.000854729	0.00108334	0.000198277	1.46089E-05	5.06804E-07	3.23599E-05	0.000252668	6.62044E-06	7.7129E-06	6.9185E-06	1.72108E-05	4.51225E-05	0.0101965	1.5027E-05
6.31284E-06	3.51764E-07	3.72005E-05	3.46704E-05	1.12273E-05	1.27145E-07	2.97224E-05	9.73798E-08	0.00215474	0.00791078	8.17934E-05	5.44164E-05	0.000102798	9.16966E-06	2.66392E-07	3.44699E-05	0.0982732	0.00263817	5.76157E-05	0.000609855	8.64192E-07	0.000235794	0.000362459	0.000345701	5.66496E-07	9.02642E-07	7.34216E-05	0.000324336	0.000478166	0.00109105	0.000536269	0.000740398	3.37556E-07	5.10496E-07	0.000677565	0.000187298	0.000881354	0.00109769	0.000201111	1.49821E-05	5.3005E-07	3.31509E-05	0.000258096	7.05561E-06	7.97055E-06	7.07732E-06	1.78031E-05	4.61001E-05	0.0102862	1.55178E-05
6.88635E-06	3.69381E-07	3.77296E-05	3.54378E-05	1.14504E-05	1.34139E-07	3.0236E-05	1.04817E-07	0.00217845	0.0077434	8.70432E-05	5.65678E-05	0.000104678	9.53964E-06	2.75908E-07	3.50851E-05	0.0959822	0.00266024	5.85406E-05	0.000634792	9.2137E-07	0.000239404	0.000372607	0.000356097	5.9027E-07	9.36572E-07	7.28299E-05	0.000328563	0.000484474	0.00111739	0.000568482	0.000753349	3.58957E-07	5.43859E-07	0.000690331	0.000199883	0.000908358	0.00111177	0.000203909	1.53465E-05	5.5353E-07	3.39256E-05	0.000263549	7.50984E-06	8.22889E-06	7.23197E-06	1.83937E-05	4.70553E-05	0.0103723	1.60059E-05
7.4972E-06	3.87226E-07	3.824E-05	3.61815E-05	1.16717E-05	1.41263E-07	3.07382E-05	1.12575E-07	0.00220105	0.00757892	9.25263E-05	5.87328E-05	0.000106494	9.91224E-06	2.85469E-07	3.56847E-05	0.0937279	0.00268148	5.94259E-05	0.000660541	9.80335E-07	0.000242973	0.000382577	0.000366611	6.14394E-07	9.70353E-07	7.22307E-05	0.000332712	0.000490721	0.00114342	0.000601949	0.00076591	3.81008E-07	5.78939E-07	0.000702897	0.000213082	0.000935758	0.0011256	0.000206673	1.57022E-05	5.77236E-07	3.46846E-05	0.000269031	7.98375E-06	8.48803E-06	7.38257E-06	1.89826E-05	4.79893E-05	0.010455	1.64913E-05
8.14711E-06	4.05294E-07	3.87329E-05	3.69019E-05	1.18915E-05	1.48511E-07	3.12299E-05	1.20658E-07	0.00222261	0.00741767	9.82515E-05	6.09108E-05	0.000108249	1.02874E-05	2.95077E-07	3.62696E-05	0.0915147	0.00270193	6.02731E-05	0.000687135	1.04107E-06	0.000246505	0.000392369	0.000377248	6.38869E-07	1.00397E-06	7.16274E-05	0.000336788	0.000496919	0.00116916	0.000636708	0.000778096	4.03707E-07	6.15824E-07	0.000715268	0.000226921	0.000963567	0.0011392	0.000209406	1.60493E-05	6.01159E-07	3.54283E-05	0.000274548	8.47801E-06	8.74808E-06	7.52928E-06	1.95697E-05	4.89032E-05	0.0105345	1.69741E-05
8.83783E-06	4.23577E-07	3.92092E-05	3.75997E-05	1.21099E-05	1.55882E-07	3.17116E-05	1.29068E-07	0.00224318	0.0072599	0.000104228	6.31015E-05	0.000109945	1.0665E-05	3.04732E-07	3.68407E-05	0.0893461	0.00272165	6.10843E-05	0.000714607	1.10355E-06	0.000250004	0.000401983	0.00038801	6.63695E-07	1.03741E-06	7.10226E-05	0.000340796	0.000503076	0.0011946	0.000672803	0.000789921	4.27054E-07	6.54605E-07	0.000727454	0.000241429	0.000991803	0.0011526	0.000212111	1.63882E-05	6.25295E-07	3.61575E-05	0.000280102	8.99329E-06	9.00915E-06	7.67225E-06	2.01552E-05	4.97983E-05	0.0106112	1.74543E-05
9.5712E-06	4.42068E-07	3.96699E-05	3.82753E-05	1.2327E-05	1.63372E-07	3.21841E-05	1.37808E-07	0.00226283	0.00710583	0.000110466	6.53045E-05	0.000111585	1.10449E-05	3.14436E-07	3.73988E-05	0.0872254	0.00274067	6.1861E-05	0.000742993	1.16775E-06	0.000253474	0.000411418	0.000398899	6.88872E-07	1.07067E-06	7.04191E-05	0.000344742	0.000509201	0.00121974	0.000710276	0.0008014	4.51047E-07	6.9538E-07	0.00073946	0.000256634	0.00102048	0.00116581	0.00021479	1.67189E-05	6.49639E-07	3.68726E-05	0.0002857	9.53031E-06	9.27136E-06	7.81163E-06	2.07389E-05	5.06758E-05	0.0106851	1.79322E-05
1.03491E-05	4.60764E-07	4.01161E-05	3.89293E-05	1.25431E-05	1.70979E-07	3.26482E-05	1.4688E-07	0.00228162	0.00695565	0.000116974	6.75197E-05	0.000113172	1.14272E-05	3.24191E-07	3.79449E-05	0.0851548	0.00275904	6.2605E-05	0.000772328	1.23367E-06	0.000256918	0.000420676	0.000409919	7.14403E-07	1.10373E-06	6.98191E-05	0.000348631	0.000515303	0.00124459	0.000749173	0.000812546	4.75686E-07	7.3825E-07	0.000751294	0.000272567	0.00104961	0.00117884	0.000217445	1.70416E-05	6.74186E-07	3.75743E-05	0.000291343	1.00898E-05	9.53482E-06	7.94757E-06	2.13211E-05	5.15368E-05	0.0107564	1.84079E-05
1.11736E-05	4.79659E-07	4.05485E-05	3.95624E-05	1.27582E-05	1.78699E-07	3.31043E-05	1.56286E-07	0.00229961	0.00680948	0.000123764	6.97467E-05	0.000114708	1.18118E-05	3.33999E-07	3.84797E-05	0.0831364	0.0027768	6.33179E-05	0.000802651	1.30128E-06	0.000260339	0.000429758	0.000421072	7.40287E-07	1.1366E-06	6.92247E-05	0.000352466	0.000521388	0.00126914	0.000789541	0.000823373	5.00973E-07	7.83323E-07	0.000762963	0.00028926	0.00107921	0.0011917	0.000220078	1.73565E-05	6.98933E-07	3.82631E-05	0.000297035	1.06725E-05	9.79965E-06	8.08022E-06	2.19016E-05	5.23823E-05	0.0108253	1.88816E-05
1.20467E-05	4.98749E-07	4.0968E-05	4.01751E-05	1.29726E-05	1.86531E-07	3.35532E-05	1.66029E-07	0.00231683	0.00666745	0.000130846	7.19854E-05	0.000116197	1.21985E-05	3.43861E-07	3.9004E-05	0.0811717	0.00279398	6.40013E-05	0.000833998	1.37056E-06	0.000263742	0.000438666	0.000432361	7.66526E-07	1.16928E-06	6.86379E-05	0.000356254	0.000527465	0.00129341	0.00083143	0.000833895	5.26907E-07	8.30709E-07	0.000774473	0.000306746	0.0011093	0.00120442	0.000222691	1.76639E-05	7.23879E-07	3.89397E-05	0.000302781	1.12792E-05	1.0066E-05	8.20974E-06	2.24806E-05	5.32135E-05	0.010892	1.93534E-05
1.29705E-05	5.18032E-07	4.13754E-05	4.0768E-05	1.31864E-05	1.94471E-07	3.39953E-05	1.76112E-07	0.00233334	0.00652963	0.000138232	7.42358E-05	0.00011764	1.25875E-05	3.5378E-07	3.95184E-05	0.0792619	0.00281063	6.46566E-05	0.00086641	1.44148E-06	0.000267128	0.000447401	0.000443788	7.93121E-07	1.20175E-06	6.80601E-05	0.000359997	0.000533541	0.00131738	0.00087489	0.000844124	5.5349E-07	8.80527E-07	0.000785831	0.000325061	0.0011399	0.00121701	0.000225286	1.7964E-05	7.4902E-07	3.96047E-05	0.000308584	1.19108E-05	1.03339E-05	8.33627E-06	2.30581E-05	5.40314E-05	0.0109566	1.98235E-05
1.39472E-05	5.37504E-07	4.17714E-05	4.13418E-05	1.33997E-05	2.0252E-07	3.44313E-05	1.86535E-07	0.00234919	0.00639606	0.000145933	7.64977E-05	0.00011904	1.29786E-05	3.63757E-07	4.00237E-05	0.0774077	0.00282676	6.52854E-05	0.000899928	1.51404E-06	0.0002705	0.000455966	0.000455356	8.20075E-07	1.23403E-06	6.7493E-05	0.0003637	0.000539623	0.00134108	0.000919976	0.000854075	5.80724E-07	9.32901E-07	0.000797044	0.00034424	0.001171	0.00122947	0.000227864	1.8257E-05	7.74357E-07	4.02585E-05	0.000314446	1.2568E-05	1.06035E-05	8.45997E-06	2.36343E-05	5.4837E-05	0.0110192	2.02921E-05
1.49792E-05	5.57164E-07	4.21568E-05	4.18971E-05	1.36126E-05	2.10673E-07	3.48616E-05	1.97302E-07	0.00236441	0.00626678	0.000153963	7.87712E-05	0.0001204	1.33719E-05	3.73794E-07	4.05206E-05	0.0756097	0.00284242	6.5889E-05	0.000934591	1.58821E-06	0.000273862	0.000464363	0.000467068	8.47388E-07	1.26612E-06	6.69378E-05	0.000367367	0.000545717	0.00136448	0.000966741	0.000863758	6.0861E-07	9.87961E-07	0.000808117	0.000364324	0.00120264	0.00124181	0.000230427	1.85432E-05	7.99889E-07	4.09019E-05	0.000320371	1.32518E-05	1.0875E-05	8.58099E-06	2.42093E-05	5.56312E-05	0.0110799	2.07595E-05
1.60687E-05	5.77011E-07	4.25321E-05	4.24346E-05	1.38254E-05	2.1893E-07	3.52868E-05	2.08415E-07	0.00237905	0.00614179	0.000162332	8.10563E-05	0.000121722	1.37673E-05	3.83894E-07	4.10097E-05	0.0738679	0.00285763	6.64688E-05	0.000970445	1.66398E-06	0.000277215	0.000472594	0.000478926	8.75064E-07	1.29802E-06	6.63958E-05	0.000371	0.00055183	0.00138762	0.00101524	0.000873188	6.37151E-07	1.04584E-06	0.000819057	0.000385351	0.00123483	0.00125406	0.000232976	1.88227E-05	8.25615E-07	4.15353E-05	0.000326363	1.39631E-05	1.11485E-05	8.69947E-06	2.47831E-05	5.64151E-05	0.011139	2.12258E-05
1.72184E-05	5.97042E-07	4.2898E-05	4.29547E-05	1.40381E-05	2.2729E-07	3.57074E-05	2.19874E-07	0.00239314	0.00602108	0.000171056	8.3353E-05	0.000123008	1.41649E-05	3.94058E-07	4.14915E-05	0.0721824	0.00287242	6.7026E-05	0.00100753	1.74133E-06	0.000280563	0.000480663	0.000490932	9.03104E-07	1.32973E-06	6.58678E-05	0.000374603	0.000557967	0.00141047	0.00106554	0.000882374	6.66351E-07	1.10669E-06	0.000829871	0.000407363	0.00126758	0.00126621	0.000235513	1.90958E-05	8.51538E-07	4.21592E-05	0.000332423	1.47028E-05	1.1424E-05	8.81556E-06	2.53559E-05	5.71893E-05	0.0111965	2.16912E-05
1.84307E-05	6.17258E-07	4.3255E-05	4.34582E-05	1.42508E-05	2.3575E-07	3.61237E-05	2.31684E-07	0.00240672	0.00590463	0.000180147	8.56616E-05	0.00012426	1.45645E-05	4.0429E-07	4.19666E-05	0.070553	0.00288681	6.7562E-05	0.0010459	1.82023E-06	0.000283907	0.000488573	0.00050309	9.31512E-07	1.36126E-06	6.53548E-05	0.00037818	0.000564135	0.00143306	0.0011177	0.00089133	6.96213E-07	1.17065E-06	0.000840563	0.000430405	0.00130091	0.00127827	0.000238038	1.93627E-05	8.77658E-07	4.27743E-05	0.000338555	1.54718E-05	1.17016E-05	8.92938E-06	2.59278E-05	5.7955E-05	0.0112525	2.2156E-05
1.97084E-05	6.37659E-07	4.36038E-05	4.39457E-05	1.44637E-05	2.44311E-07	3.65362E-05	2.43845E-07	0.00241981	0.0057924	0.000189621	8.7982E-05	0.00012548	1.49663E-05	4.14591E-07	4.24357E-05	0.0689791	0.00290084	6.80778E-05	0.0010856	1.90068E-06	0.000287249	0.000496326	0.000515401	9.60289E-07	1.39262E-06	6.48576E-05	0.000381732	0.00057034	0.00145539	0.00117179	0.000900067	7.26742E-07	1.23788E-06	0.000851141	0.000454523	0.00133483	0.00129026	0.000240553	1.96237E-05	9.03976E-07	4.33811E-05	0.000344762	1.62713E-05	1.19816E-05	9.04109E-06	2.64988E-05	5.87127E-05	0.011307	2.26205E-05
2.10541E-05	6.58245E-07	4.39448E-05	4.44178E-05	1.46769E-05	2.5297E-07	3.69454E-05	2.56359E-07	0.00243246	0.00568432	0.000199492	9.03146E-05	0.000126671	1.53703E-05	4.24963E-07	4.28991E-05	0.0674602	0.00291452	6.85746E-05	0.00112667	1.98266E-06	0.000290592	0.000503926	0.000527868	9.89439E-07	1.42383E-06	6.43767E-05	0.000385264	0.000576587	0.00147745	0.00122786	0.000908595	7.57942E-07	1.30854E-06	0.000861609	0.000479764	0.00136936	0.00130219	0.000243059	1.9879E-05	9.30496E-07	4.39799E-05	0.000351046	1.71022E-05	1.22639E-05	9.15082E-06	2.70693E-05	5.94634E-05	0.0113603	2.30847E-05
2.24707E-05	6.79016E-07	4.42784E-05	4.4875E-05	1.48906E-05	2.61728E-07	3.73517E-05	2.69229E-07	0.00244469	0.00558035	0.000209775	9.26596E-05	0.000127833	1.57764E-05	4.35409E-07	4.33575E-05	0.0659956	0.00292787	6.90535E-05	0.00116917	2.06615E-06	0.000293938	0.000511376	0.000540494	1.01897E-06	1.45487E-06	6.39129E-05	0.000388777	0.000582881	0.00149925	0.001286	0.000916925	7.8982E-07	1.38282E-06	0.000871973	0.000506178	0.00140451	0.00131405	0.000245556	2.01288E-05	9.5722E-07	4.45715E-05	0.00035741	1.79656E-05	1.25488E-05	9.25869E-06	2.76392E-05	6.02077E-05	0.0114123	2.3549E-05
2.39613E-05	6.99974E-07	4.46052E-05	4.5318E-05	1.51047E-05	2.70583E-07	3.77553E-05	2.82456E-07	0.00245652	0.00548042	0.000220488	9.50171E-05	0.000128969	1.61846E-05	4.45931E-07	4.38112E-05	0.0645843	0.00294091	6.95154E-05	0.00121315	2.15114E-06	0.000297287	0.00051868	0.00055328	1.04887E-06	1.48578E-06	6.34665E-05	0.000392273	0.000589228	0.0015208	0.00134626	0.000925067	8.2238E-07	1.46089E-06	0.000882239	0.000533819	0.00144031	0.00132586	0.000248046	2.03733E-05	9.8415E-07	4.51561E-05	0.000363857	1.88627E-05	1.28363E-05	9.36483E-06	2.82087E-05	6.09465E-05	0.0114632	2.40136E-05
2.5529E-05	7.21121E-07	4.49256E-05	4.57473E-05	1.53194E-05	2.79536E-07	3.81568E-05	2.96043E-07	0.00246798	0.00538443	0.000231647	9.73876E-05	0.000130081	1.65951E-05	4.56532E-07	4.42608E-05	0.0632254	0.00295368	6.99614E-05	0.00125866	2.23762E-06	0.000300643	0.000525841	0.000566231	1.07916E-06	1.51656E-06	6.30379E-05	0.000395757	0.000595633	0.00154211	0.00140873	0.000933031	8.55631E-07	1.54294E-06	0.000892412	0.00056274	0.00147676	0.00133763	0.00025053	2.06128E-05	1.01129E-06	4.57344E-05	0.000370388	1.97946E-05	1.31265E-05	9.46937E-06	2.87779E-05	6.16803E-05	0.011513	2.44788E-05
2.71768E-05	7.42457E-07	4.52399E-05	4.61635E-05	1.55349E-05	2.88586E-07	3.85563E-05	3.09991E-07	0.00247911	0.00529231	0.00024327	9.97712E-05	0.00013117	1.70078E-05	4.67213E-07	4.47066E-05	0.0619178	0.00296617	7.03923E-05	0.00130577	2.32557E-06	0.000304007	0.000532862	0.000579347	1.10984E-06	1.54721E-06	6.26274E-05	0.000399228	0.000602101	0.00156317	0.00147349	0.000940826	8.89579E-07	1.62918E-06	0.000902497	0.000593	0.00151389	0.00134935	0.000253008	2.08475E-05	1.03864E-06	4.63067E-05	0.000377008	2.07625E-05	1.34195E-05	9.57243E-06	2.9347E-05	6.24099E-05	0.0115618	2.49447E-05
2.89082E-05	7.63987E-07	4.55486E-05	4.65671E-05	1.57512E-05	2.97732E-07	3.89543E-05	3.24302E-07	0.00248991	0.00520397	0.000255375	0.000102168	0.000132238	1.74227E-05	4.77977E-07	4.5149E-05	0.0606605	0.00297841	7.0809E-05	0.00135452	2.41499E-06	0.000307381	0.000539748	0.000592631	1.14091E-06	1.57776E-06	6.22354E-05	0.000402691	0.000608636	0.00158399	0.00154061	0.000948462	9.24231E-07	1.7198E-06	0.0009125	0.000624658	0.0015517	0.00136104	0.00025548	2.10775E-05	1.06622E-06	4.68736E-05	0.000383717	2.17676E-05	1.37155E-05	9.67413E-06	2.99162E-05	6.31358E-05	0.0116097	2.54116E-05
3.07266E-05	7.85711E-07	4.5852E-05	4.69587E-05	1.59685E-05	3.06975E-07	3.93512E-05	3.3898E-07	0.0025004	0.00511932	0.00026798	0.000104579	0.000133286	1.78399E-05	4.88827E-07	4.55886E-05	0.0594522	0.00299042	7.12124E-05	0.00140497	2.50585E-06	0.000310765	0.000546502	0.000606086	1.17237E-06	1.60822E-06	6.18619E-05	0.000406146	0.000615244	0.00160459	0.00161018	0.000955948	9.59598E-07	1.81505E-06	0.000922425	0.000657777	0.00159022	0.0013727	0.000257949	2.13032E-05	1.09401E-06	4.74353E-05	0.000390519	2.28113E-05	1.40145E-05	9.77457E-06	3.04855E-05	6.38587E-05	0.0116567	2.58797E-05
3.26356E-05	8.07632E-07	4.61504E-05	4.73388E-05	1.61868E-05	3.16315E-07	3.97471E-05	3.54024E-07	0.00251062	0.00503825	0.000281106	0.000107005	0.000134316	1.82594E-05	4.99764E-07	4.60255E-05	0.0582917	0.0030022	7.16032E-05	0.00145719	2.59815E-06	0.000314162	0.000553126	0.000619715	1.20424E-06	1.63859E-06	6.15072E-05	0.000409595	0.00062193	0.00162495	0.00168228	0.000963292	9.95688E-07	1.91513E-06	0.000932278	0.000692422	0.00162946	0.00138434	0.000260414	2.15246E-05	1.12203E-06	4.79924E-05	0.000397415	2.38948E-05	1.43166E-05	9.87387E-06	3.10552E-05	6.45792E-05	0.0117029	2.63493E-05
3.46389E-05	8.29755E-07	4.64441E-05	4.77079E-05	1.64062E-05	3.25753E-07	4.01424E-05	3.69439E-07	0.00252058	0.00496068	0.000294774	0.000109445	0.00013533	1.86813E-05	5.10792E-07	4.64602E-05	0.0571778	0.00301378	7.19822E-05	0.00151125	2.69189E-06	0.000317574	0.000559626	0.000633519	1.23652E-06	1.66889E-06	6.11713E-05	0.000413041	0.000628697	0.0016451	0.001757	0.000970503	1.03251E-06	2.02031E-06	0.000942063	0.000728661	0.00166944	0.00139595	0.000262876	2.1742E-05	1.15028E-06	4.85453E-05	0.000404409	2.50195E-05	1.4622E-05	9.97213E-06	3.16253E-05	6.52978E-05	0.0117483	2.68206E-05
3.67403E-05	8.52082E-07	4.67334E-05	4.80665E-05	1.66268E-05	3.35287E-07	4.05374E-05	3.85225E-07	0.0025303	0.00488649	0.000309004	0.0001119	0.000136327	1.91056E-05	5.21912E-07	4.68931E-05	0.0561091	0.00302517	7.235E-05	0.0015672	2.78705E-06	0.000321	0.000566004	0.000647502	1.26921E-06	1.69914E-06	6.08542E-05	0.000416485	0.000635551	0.00166502	0.00183444	0.000977587	1.07008E-06	2.13083E-06	0.000951786	0.000766567	0.00171017	0.00140755	0.000265336	2.19556E-05	1.17877E-06	4.90943E-05	0.000411503	2.6187E-05	1.49307E-05	1.00695E-05	3.2196E-05	6.60149E-05	0.011793	2.72939E-05
3.89439E-05	8.74616E-07	4.70187E-05	4.8415E-05	1.68487E-05	3.44921E-07	4.09324E-05	4.01386E-07	0.00253979	0.00481559	0.000323819	0.000114371	0.000137311	1.95324E-05	5.33127E-07	4.73244E-05	0.0550843	0.00303639	7.27074E-05	0.00162512	2.88362E-06	0.000324443	0.000572265	0.000661665	1.30231E-06	1.72935E-06	6.0556E-05	0.000419929	0.000642497	0.00168474	0.00191469	0.000984554	1.1084E-06	2.24695E-06	0.00096145	0.000806213	0.00175168	0.00141914	0.000267794	2.21656E-05	1.2075E-06	4.96398E-05	0.000418698	2.73985E-05	1.52428E-05	1.0166E-05	3.27674E-05	6.67313E-05	0.0118371	2.77693E-05
4.12538E-05	8.97363E-07	4.73001E-05	4.8754E-05	1.7072E-05	3.54652E-07	4.13276E-05	4.17923E-07	0.00254907	0.00474788	0.000339242	0.000116858	0.000138281	1.99616E-05	5.44439E-07	4.77545E-05	0.0541021	0.00304743	7.3055E-05	0.00168507	2.98161E-06	0.000327904	0.000578411	0.000676012	1.33584E-06	1.75954E-06	6.02766E-05	0.000423374	0.000649538	0.00170425	0.00199785	0.00099141	1.14749E-06	2.36897E-06	0.000971061	0.000847678	0.00179398	0.00143072	0.00027025	2.23722E-05	1.23648E-06	5.01822E-05	0.000425997	2.86557E-05	1.55585E-05	1.02617E-05	3.33398E-05	6.74472E-05	0.0118805	2.8247E-05
4.36743E-05	9.20325E-07	4.75779E-05	4.90838E-05	1.72968E-05	3.64484E-07	4.17233E-05	4.3484E-07	0.00255815	0.00468326	0.000355297	0.000119361	0.000139239	2.03934E-05	5.55852E-07	4.81837E-05	0.0531613	0.00305832	7.33933E-05	0.00174714	3.081E-06	0.000331384	0.000584445	0.000690545	1.36981E-06	1.78971E-06	6.00161E-05	0.000426822	0.00065668	0.00172356	0.00208403	0.000998162	1.18737E-06	2.49718E-06	0.000980623	0.000891043	0.00183709	0.0014423	0.000272706	2.25755E-05	1.26571E-06	5.07219E-05	0.000433403	2.99601E-05	1.58778E-05	1.03569E-05	3.39131E-05	6.81632E-05	0.0119233	2.87274E-05
4.62099E-05	9.43507E-07	4.78524E-05	4.94049E-05	1.75232E-05	3.74416E-07	4.21198E-05	4.52137E-07	0.00256705	0.00462161	0.000372009	0.000121882	0.000140187	2.08278E-05	5.67366E-07	4.86123E-05	0.0522603	0.00306906	7.3723E-05	0.00181138	3.18179E-06	0.000334885	0.000590373	0.000705267	1.40421E-06	1.81989E-06	5.97743E-05	0.000430274	0.000663927	0.00174267	0.00217333	0.00100482	1.22803E-06	2.63188E-06	0.00099014	0.000936393	0.00188102	0.00145388	0.000275161	2.27757E-05	1.2952E-06	5.12591E-05	0.000440918	3.13134E-05	1.62009E-05	1.04515E-05	3.44877E-05	6.88797E-05	0.0119656	2.92107E-05
4.88652E-05	9.66915E-07	4.81237E-05	4.97178E-05	1.77512E-05	3.8445E-07	4.25172E-05	4.69819E-07	0.00257579	0.00456285	0.000389403	0.00012442	0.000141125	2.12648E-05	5.78985E-07	4.90404E-05	0.051398	0.00307967	7.40445E-05	0.00187789	3.28398E-06	0.000338407	0.000596196	0.000720179	1.43905E-06	1.85009E-06	5.9551E-05	0.000433731	0.000671283	0.00176159	0.00226586	0.00101138	1.26951E-06	2.7734E-06	0.000999617	0.000983818	0.00192579	0.00146547	0.000277617	2.2973E-05	1.32496E-06	5.17943E-05	0.000448544	3.27172E-05	1.65278E-05	1.05456E-05	3.50636E-05	6.95972E-05	0.0120074	2.9697E-05
5.1645E-05	9.90551E-07	4.8392E-05	5.00228E-05	1.7981E-05	3.94587E-07	4.29159E-05	4.87887E-07	0.00258436	0.00450686	0.000407507	0.000126977	0.000142054	2.17045E-05	5.90712E-07	4.94686E-05	0.050573	0.00309016	7.43584E-05	0.00194674	3.38756E-06	0.000341952	0.000601919	0.000735286	1.47435E-06	1.88033E-06	5.93463E-05	0.000437196	0.000678752	0.00178033	0.00236174	0.00101786	1.31181E-06	2.92208E-06	0.00100906	0.00103341	0.00197143	0.00147706	0.000280073	2.31675E-05	1.35498E-06	5.23277E-05	0.000456283	3.41732E-05	1.68586E-05	1.06394E-05	3.56409E-05	7.0316E-05	0.0120488	3.01866E-05
5.45542E-05	1.01442E-06	4.86576E-05	5.03204E-05	1.82126E-05	4.04828E-07	4.33161E-05	5.06345E-07	0.0025928	0.00445356	0.000426349	0.000129552	0.000142976	2.2147E-05	6.02548E-07	4.98968E-05	0.049784	0.00310053	7.46652E-05	0.00201802	3.49254E-06	0.00034552	0.000607545	0.000750589	1.51011E-06	1.91061E-06	5.916E-05	0.000440668	0.00068634	0.00179889	0.00246108	0.00102426	1.35495E-06	3.07827E-06	0.00101847	0.00108527	0.00201795	0.00148866	0.00028253	2.33594E-05	1.38528E-06	5.28597E-05	0.000464137	3.56834E-05	1.71935E-05	1.07329E-05	3.62199E-05	7.10366E-05	0.0120896	3.06797E-05
5.75981E-05	1.03853E-06	4.89206E-05	5.06108E-05	1.8446E-05	4.15175E-07	4.37179E-05	5.25194E-07	0.0026011	0.00440284	0.000445957	0.000132147	0.00014389	2.25923E-05	6.14497E-07	5.03255E-05	0.0490298	0.00311079	7.49653E-05	0.00209182	3.59891E-06	0.000349114	0.000613076	0.000766091	1.54635E-06	1.94097E-06	5.89918E-05	0.00044415	0.000694051	0.00181728	0.00256402	0.00103059	1.39895E-06	3.24236E-06	0.00102785	0.00113949	0.00206536	0.00150027	0.000284988	2.35489E-05	1.41587E-06	5.33905E-05	0.00047211	3.72495E-05	1.75325E-05	1.08261E-05	3.68006E-05	7.17593E-05	0.0121301	3.11766E-05
6.07819E-05	1.06289E-06	4.91812E-05	5.08946E-05	1.86815E-05	4.25629E-07	4.41217E-05	5.44439E-07	0.00260928	0.00435461	0.000466362	0.000134762	0.000144799	2.30405E-05	6.2656E-07	5.07549E-05	0.048309	0.00312096	7.52591E-05	0.00216821	3.70667E-06	0.000352733	0.000618517	0.000781794	1.58305E-06	1.9714E-06	5.88417E-05	0.000447642	0.000701889	0.00183549	0.00267067	0.00103686	1.44382E-06	3.41473E-06	0.00103721	0.00119618	0.0021137	0.0015119	0.000287449	2.37361E-05	1.44674E-06	5.39205E-05	0.000480202	3.88734E-05	1.78757E-05	1.09193E-05	3.73833E-05	7.24845E-05	0.0121702	3.16774E-05
6.41114E-05	1.0875E-06	4.94396E-05	5.11719E-05	1.8919E-05	4.36192E-07	4.45276E-05	5.64082E-07	0.00261734	0.00430878	0.000487595	0.000137397	0.000145702	2.34917E-05	6.3874E-07	5.11852E-05	0.0476205	0.00313104	7.5547E-05	0.0022473	3.81584E-06	0.000356378	0.000623871	0.000797703	1.62025E-06	2.00194E-06	5.87095E-05	0.000451145	0.000709859	0.00185355	0.00278117	0.00104306	1.48959E-06	3.59581E-06	0.00104655	0.00125546	0.00216297	0.00152354	0.000289911	2.39212E-05	1.47792E-06	5.445E-05	0.000488417	4.05572E-05	1.82233E-05	1.10124E-05	3.79679E-05	7.32125E-05	0.01221	3.21823E-05
6.75921E-05	1.11236E-06	4.96959E-05	5.14433E-05	1.91586E-05	4.46865E-07	4.49358E-05	5.84126E-07	0.0026253	0.00426525	0.000509688	0.000140054	0.000146601	2.39459E-05	6.51041E-07	5.16166E-05	0.0469631	0.00314103	7.58295E-05	0.00232918	3.9264E-06	0.000360052	0.000629139	0.000813818	1.65794E-06	2.03259E-06	5.85949E-05	0.000454661	0.000717965	0.00187144	0.00289566	0.00104921	1.53628E-06	3.78601E-06	0.00105588	0.00131743	0.0022132	0.00153521	0.000292376	2.41042E-05	1.50939E-06	5.49792E-05	0.000496757	4.23029E-05	1.85752E-05	1.11055E-05	3.85548E-05	7.39438E-05	0.0122494	3.26917E-05
7.123E-05	1.13749E-06	4.99501E-05	5.17089E-05	1.94005E-05	4.57652E-07	4.53466E-05	6.04574E-07	0.00263317	0.00422394	0.000532677	0.000142733	0.000147497	2.44031E-05	6.63464E-07	5.20494E-05	0.0463354	0.00315095	7.61068E-05	0.00241395	4.03837E-06	0.000363754	0.000634327	0.000830144	1.69614E-06	2.06338E-06	5.84979E-05	0.000458191	0.000726212	0.00188919	0.00301428	0.0010553	1.5839E-06	3.9858E-06	0.00106519	0.00138222	0.00226441	0.0015469	0.000294844	2.42854E-05	1.54118E-06	5.55084E-05	0.000505224	4.41126E-05	1.89317E-05	1.11988E-05	3.9144E-05	7.46786E-05	0.0122885	3.32056E-05
7.50315E-05	1.16289E-06	5.02026E-05	5.19691E-05	1.96446E-05	4.68553E-07	4.57601E-05	6.2543E-07	0.00264095	0.00418476	0.000556595	0.000145435	0.00014839	2.48635E-05	6.76013E-07	5.24837E-05	0.0457365	0.00316079	7.63794E-05	0.00250171	4.15174E-06	0.000367486	0.000639436	0.000846683	1.73486E-06	2.09431E-06	5.84182E-05	0.000461735	0.000734604	0.00190678	0.00313718	0.00106135	1.63248E-06	4.19566E-06	0.0010745	0.00144996	0.00231662	0.00155861	0.000297315	2.44649E-05	1.57329E-06	5.60378E-05	0.00051382	4.59886E-05	1.92928E-05	1.12922E-05	3.97356E-05	7.54172E-05	0.0123273	3.37243E-05
7.90028E-05	1.18856E-06	5.04534E-05	5.22243E-05	1.98911E-05	4.79572E-07	4.61766E-05	6.46698E-07	0.00264866	0.00414762	0.000581479	0.00014816	0.00014928	2.53271E-05	6.8869E-07	5.29199E-05	0.0451651	0.00317058	7.66475E-05	0.00259257	4.26653E-06	0.000371248	0.000644469	0.000863438	1.77411E-06	2.12541E-06	5.83556E-05	0.000465295	0.000743147	0.00192424	0.0032645	0.00106736	1.68204E-06	4.41608E-06	0.0010838	0.00152077	0.00236985	0.00157036	0.00029979	2.46427E-05	1.60572E-06	5.65678E-05	0.000522548	4.79331E-05	1.96587E-05	1.13859E-05	4.03299E-05	7.616E-05	0.0123659	3.42481E-05
8.31506E-05	1.21451E-06	5.07026E-05	5.24747E-05	2.014E-05	4.90709E-07	4.65963E-05	6.6838E-07	0.0026563	0.00411244	0.000607367	0.000150909	0.00015017	2.5794E-05	7.01498E-07	5.3358E-05	0.0446202	0.00318031	7.69115E-05	0.00268664	4.38274E-06	0.000375042	0.00064943	0.000880412	1.81389E-06	2.1567E-06	5.831E-05	0.000468871	0.000751845	0.00194156	0.00339641	0.00107333	1.73261E-06	4.64759E-06	0.0010931	0.00159479	0.00242411	0.00158213	0.000302268	2.4819E-05	1.63848E-06	5.70986E-05	0.00053141	4.99485E-05	2.00293E-05	1.14798E-05	4.09269E-05	7.69073E-05	0.0124042	3.4777E-05
8.74818E-05	1.24075E-06	5.09503E-05	5.27205E-05	2.03914E-05	5.01969E-07	4.70193E-05	6.90481E-07	0.00266387	0.00407914	0.000634299	0.000153684	0.000151058	2.62642E-05	7.14439E-07	5.37983E-05	0.0441007	0.00318999	7.71716E-05	0.00278403	4.50039E-06	0.000378869	0.000654322	0.000897607	1.85423E-06	2.18818E-06	5.82811E-05	0.000472464	0.000760702	0.00195874	0.00353307	0.00107927	1.7842E-06	4.89075E-06	0.00110241	0.00167218	0.00247944	0.00159393	0.000304751	2.4994E-05	1.67158E-06	5.76303E-05	0.000540409	5.20371E-05	2.04049E-05	1.15742E-05	4.15268E-05	7.76593E-05	0.0124424	3.53114E-05
9.20035E-05	1.26729E-06	5.11967E-05	5.29622E-05	2.06454E-05	5.13353E-07	4.74458E-05	7.13005E-07	0.00267139	0.00404765	0.000662316	0.000156484	0.000151947	2.67379E-05	7.27518E-07	5.42409E-05	0.0436056	0.00319962	7.74281E-05	0.00288487	4.61947E-06	0.000382728	0.000659146	0.000915028	1.89512E-06	2.21988E-06	5.82688E-05	0.000476076	0.000769724	0.0019758	0.00367465	0.00108518	1.83685E-06	5.14612E-06	0.00111173	0.00175307	0.00253585	0.00160577	0.000307238	2.51677E-05	1.70504E-06	5.81634E-05	0.000549547	5.42016E-05	2.07854E-05	1.1669E-05	4.21298E-05	7.84164E-05	0.0124803	3.58514E-05
9.67233E-05	1.29413E-06	5.14418E-05	5.31999E-05	2.09021E-05	5.24865E-07	4.78761E-05	7.35955E-07	0.00267885	0.00401789	0.00069146	0.00015931	0.000152836	2.72151E-05	7.40736E-07	5.46862E-05	0.0431339	0.00320922	7.76813E-05	0.00298926	4.74E-06	0.000386622	0.000663906	0.000932676	1.9366E-06	2.25182E-06	5.82729E-05	0.000479706	0.000778915	0.00199274	0.00382132	0.00109106	1.89059E-06	5.41433E-06	0.00112106	0.00183763	0.00259337	0.00161765	0.00030973	2.53402E-05	1.73885E-06	5.86979E-05	0.000558826	5.64444E-05	2.11711E-05	1.17643E-05	4.27359E-05	7.91788E-05	0.012518	3.63973E-05
0.000101649	1.32128E-06	5.16857E-05	5.34338E-05	2.11615E-05	5.36507E-07	4.83104E-05	7.59337E-07	0.00268628	0.00398979	0.000721774	0.000162164	0.000153726	2.76959E-05	7.54096E-07	5.51342E-05	0.0426845	0.00321878	7.79314E-05	0.00309734	4.862E-06	0.000390551	0.000668605	0.000950555	1.97866E-06	2.28401E-06	5.82932E-05	0.000483357	0.00078828	0.00200957	0.00397327	0.00109692	1.94544E-06	5.696E-06	0.00113041	0.00192601	0.00265201	0.00162956	0.000312228	2.55117E-05	1.77302E-06	5.92342E-05	0.000568249	5.87684E-05	2.1562E-05	1.18602E-05	4.33454E-05	7.99469E-05	0.0125556	3.69492E-05
0.000106788	1.34875E-06	5.19285E-05	5.36643E-05	2.14237E-05	5.48281E-07	4.87488E-05	7.83153E-07	0.00269367	0.00396327	0.000753306	0.000165046	0.000154618	2.81803E-05	7.67603E-07	5.55851E-05	0.0422566	0.00322831	7.81787E-05	0.00320924	4.98547E-06	0.000394515	0.000673244	0.000968668	2.02132E-06	2.31647E-06	5.83295E-05	0.000487027	0.000797824	0.00202628	0.00413068	0.00110277	2.00143E-06	5.99181E-06	0.00113977	0.00201839	0.00271181	0.00164151	0.00031473	2.56823E-05	1.80756E-06	5.97724E-05	0.000577818	6.11762E-05	2.19583E-05	1.19567E-05	4.39583E-05	8.07208E-05	0.012593	3.75073E-05
0.000112148	1.37655E-06	5.21704E-05	5.38916E-05	2.16887E-05	5.60192E-07	4.91915E-05	8.07409E-07	0.00270102	0.00393828	0.000786103	0.000167958	0.000155513	2.86685E-05	7.81258E-07	5.60392E-05	0.0418492	0.00323782	7.84233E-05	0.00332509	5.11042E-06	0.000398517	0.000677827	0.000987018	2.0646E-06	2.34922E-06	5.83816E-05	0.00049072	0.000807553	0.00204288	0.00429376	0.0011086	2.05859E-06	6.30246E-06	0.00114916	0.00211495	0.00277278	0.0016535	0.000317238	2.58521E-05	1.84249E-06	6.03128E-05	0.000587536	6.36707E-05	2.23599E-05	1.2054E-05	4.45748E-05	8.15009E-05	0.0126302	3.80719E-05
0.00011774	1.40467E-06	5.24113E-05	5.41159E-05	2.19568E-05	5.72243E-07	4.96387E-05	8.3211E-07	0.00270836	0.00391474	0.000820214	0.000170899	0.00015641	2.91605E-05	7.95066E-07	5.64966E-05	0.0414615	0.00324731	7.86656E-05	0.00344504	5.23689E-06	0.000402556	0.000682356	0.00100561	2.10851E-06	2.38228E-06	5.84494E-05	0.000494434	0.000817472	0.00205939	0.00446269	0.00111443	2.11696E-06	6.62869E-06	0.00115857	0.00221588	0.00283494	0.00166554	0.000319752	2.60211E-05	1.8778E-06	6.08556E-05	0.000597406	6.6255E-05	2.27671E-05	1.21519E-05	4.5195E-05	8.22875E-05	0.0126674	3.86431E-05
0.00012357	1.43314E-06	5.26514E-05	5.43373E-05	2.22278E-05	5.84437E-07	5.00906E-05	8.5726E-07	0.00271567	0.0038926	0.000855691	0.000173871	0.00015731	2.96564E-05	8.09029E-07	5.69575E-05	0.0410927	0.00325678	7.89056E-05	0.00356923	5.36487E-06	0.000406633	0.000686833	0.00102444	2.15306E-06	2.41566E-06	5.85328E-05	0.000498171	0.000827586	0.0020758	0.0046377	0.00112025	2.17657E-06	6.97126E-06	0.00116802	0.00232136	0.00289833	0.00167761	0.000322273	2.61894E-05	1.91351E-06	6.1401E-05	0.000607429	6.8932E-05	2.31799E-05	1.22508E-05	4.58191E-05	8.30807E-05	0.0127044	3.92211E-05
0.000129649	1.46196E-06	5.28908E-05	5.45562E-05	2.2502E-05	5.96778E-07	5.05474E-05	8.82865E-07	0.00272296	0.00387178	0.000892586	0.000176874	0.000158215	3.01563E-05	8.23152E-07	5.7422E-05	0.0407418	0.00326624	7.91436E-05	0.0036978	5.49438E-06	0.00041075	0.00069126	0.00104352	2.19828E-06	2.44939E-06	5.86315E-05	0.000501932	0.000837899	0.00209212	0.00481899	0.00112606	2.23746E-06	7.331E-06	0.0011775	0.00243161	0.00296297	0.00168974	0.000324799	2.63572E-05	1.94962E-06	6.19492E-05	0.000617609	7.17049E-05	2.35984E-05	1.23504E-05	4.64473E-05	8.38809E-05	0.0127414	3.98062E-05
0.000135985	1.49113E-06	5.31294E-05	5.47727E-05	2.27793E-05	6.09269E-07	5.10093E-05	9.08929E-07	0.00273025	0.00385225	0.000930956	0.00017991	0.000159123	3.06603E-05	8.37436E-07	5.78904E-05	0.0404082	0.0032757	7.93797E-05	0.00383092	5.62546E-06	0.000414907	0.000695641	0.00106286	2.24417E-06	2.48348E-06	5.87454E-05	0.000505717	0.000848419	0.00210836	0.0050068	0.00113188	2.29966E-06	7.70874E-06	0.00118702	0.00254683	0.00302887	0.00170191	0.000327333	2.65246E-05	1.98616E-06	6.25004E-05	0.000627949	7.45771E-05	2.40228E-05	1.24511E-05	4.70796E-05	8.46884E-05	0.0127782	4.03986E-05
0.00014259	1.52067E-06	5.33674E-05	5.49871E-05	2.30599E-05	6.21914E-07	5.14764E-05	9.35459E-07	0.00273752	0.00383393	0.000970858	0.00018298	0.000160037	3.11685E-05	8.51887E-07	5.83628E-05	0.040091	0.00328515	7.96142E-05	0.00396874	5.7581E-06	0.000419105	0.000699977	0.00108244	2.29075E-06	2.51796E-06	5.88744E-05	0.000509526	0.00085915	0.00212451	0.00520135	0.00113769	2.36321E-06	8.1054E-06	0.00119657	0.00266724	0.00309607	0.00171414	0.000329874	2.66916E-05	2.02311E-06	6.30549E-05	0.00063845	7.75519E-05	2.44532E-05	1.25527E-05	4.77162E-05	8.55033E-05	0.012815	4.09984E-05
0.000149472	1.55059E-06	5.36049E-05	5.51994E-05	2.33437E-05	6.34718E-07	5.1949E-05	9.62459E-07	0.0027448	0.00381678	0.00101235	0.000186084	0.000160956	3.16809E-05	8.66508E-07	5.88395E-05	0.0397896	0.00329461	7.98471E-05	0.00411144	5.89235E-06	0.000423345	0.00070427	0.00110228	2.33805E-06	2.55284E-06	5.90183E-05	0.000513362	0.000870097	0.00214059	0.00540288	0.00114352	2.42816E-06	8.5219E-06	0.00120618	0.00279309	0.0031646	0.00172641	0.000332421	2.68582E-05	2.0605E-06	6.36128E-05	0.000649116	8.06327E-05	2.48896E-05	1.26554E-05	4.83573E-05	8.6326E-05	0.0128517	4.16058E-05
0.000156643	1.58089E-06	5.38418E-05	5.541E-05	2.3631E-05	6.47685E-07	5.24273E-05	9.89936E-07	0.00275208	0.00380075	0.0010555	0.000189224	0.000161881	3.21977E-05	8.81302E-07	5.93204E-05	0.0395032	0.00330407	8.00787E-05	0.00425917	6.0282E-06	0.000427627	0.000708523	0.00112239	2.38607E-06	2.58814E-06	5.91771E-05	0.000517224	0.000881268	0.00215659	0.00561165	0.00114936	2.49454E-06	8.95923E-06	0.00121583	0.00292461	0.00323447	0.00173874	0.000334977	2.70247E-05	2.09832E-06	6.41744E-05	0.00065995	8.38233E-05	2.53322E-05	1.27591E-05	4.9003E-05	8.71566E-05	0.0128884	4.22211E-05
0.000164114	1.61159E-06	5.40783E-05	5.56189E-05	2.39218E-05	6.60819E-07	5.29115E-05	1.0179E-06	0.00275937	0.00378578	0.00110037	0.0001924	0.000162812	3.27189E-05	8.96274E-07	5.9806E-05	0.0392311	0.00331354	8.0309E-05	0.00441213	6.1657E-06	0.000431954	0.000712737	0.00114275	2.43484E-06	2.62388E-06	5.93505E-05	0.000521113	0.000892666	0.00217253	0.00582791	0.0011552	2.56239E-06	9.41842E-06	0.00122554	0.00306204	0.00330573	0.00175113	0.00033754	2.7191E-05	2.1366E-06	6.47398E-05	0.000670954	8.71273E-05	2.5781E-05	1.28641E-05	4.96535E-05	8.79955E-05	0.012925	4.28445E-05
0.000171895	1.64269E-06	5.43144E-05	5.58263E-05	2.42161E-05	6.74125E-07	5.34017E-05	1.04635E-06	0.00276666	0.00377183	0.00114702	0.000195613	0.00016375	3.32447E-05	9.11428E-07	6.02962E-05	0.0389728	0.00332302	8.05383E-05	0.00457049	6.30487E-06	0.000436324	0.000716915	0.00116339	2.48438E-06	2.66009E-06	5.95386E-05	0.000525029	0.0009043	0.00218841	0.00605193	0.00116107	2.63177E-06	9.90057E-06	0.0012353	0.00320567	0.00337838	0.00176356	0.000340111	2.73573E-05	2.17535E-06	6.53093E-05	0.000682131	9.05487E-05	2.62363E-05	1.29703E-05	5.03088E-05	8.88429E-05	0.0129616	4.34761E-05
0.000179999	1.6742E-06	5.45501E-05	5.60325E-05	2.45141E-05	6.87607E-07	5.38982E-05	1.07529E-06	0.00277398	0.00375886	0.00119553	0.000198866	0.000164695	3.3775E-05	9.26767E-07	6.07914E-05	0.0387276	0.00333251	8.07667E-05	0.00473445	6.44572E-06	0.000440741	0.000721058	0.00118429	2.5347E-06	2.69679E-06	5.97412E-05	0.000528974	0.000916174	0.00220424	0.00628399	0.00116695	2.70272E-06	1.04068E-05	0.00124513	0.00335576	0.00345247	0.00177606	0.000342691	2.75235E-05	2.21456E-06	6.5883E-05	0.000693484	9.40913E-05	2.66981E-05	1.30778E-05	5.09692E-05	8.96991E-05	0.0129982	4.41161E-05
0.000188438	1.70613E-06	5.47855E-05	5.62375E-05	2.48157E-05	7.01271E-07	5.44011E-05	1.10474E-06	0.00278131	0.00374682	0.00124596	0.000202158	0.000165647	3.43102E-05	9.42297E-07	6.12916E-05	0.0384949	0.00334203	8.09942E-05	0.0049042	6.58829E-06	0.000445203	0.000725169	0.00120548	2.58583E-06	2.73399E-06	5.99583E-05	0.000532948	0.000928296	0.00222001	0.00652437	0.00117286	2.77529E-06	1.09383E-05	0.00125501	0.0035126	0.00352801	0.00178862	0.000345279	2.76899E-05	2.25425E-06	6.64611E-05	0.000705015	9.77594E-05	2.71665E-05	1.31866E-05	5.16348E-05	9.05643E-05	0.0130348	4.47648E-05
0.000197225	1.73849E-06	5.50207E-05	5.64415E-05	2.51211E-05	7.15122E-07	5.49107E-05	1.13469E-06	0.00278866	0.00373566	0.0012984	0.00020549	0.000166608	3.48501E-05	9.58021E-07	6.1797E-05	0.0382742	0.00335157	8.12211E-05	0.00507995	6.7326E-06	0.000449713	0.000729249	0.00122694	2.63778E-06	2.77172E-06	6.01896E-05	0.000536952	0.00094067	0.00223573	0.00677337	0.00117879	2.84953E-06	1.14963E-05	0.00126497	0.00367649	0.00360505	0.00180124	0.000347875	2.78564E-05	2.29443E-06	6.70439E-05	0.000716729	0.000101557	2.76417E-05	1.32968E-05	5.23058E-05	9.14388E-05	0.0130714	4.54224E-05
0.000206371	1.7713E-06	5.52557E-05	5.66448E-05	2.54304E-05	7.29165E-07	5.54272E-05	1.16517E-06	0.00279604	0.00372536	0.00135291	0.000208865	0.000167578	3.53951E-05	9.73945E-07	6.23079E-05	0.0380648	0.00336113	8.14474E-05	0.00526192	6.87869E-06	0.000454271	0.0007333	0.00124868	2.69059E-06	2.81E-06	6.04353E-05	0.000540986	0.000953305	0.00225142	0.0070313	0.00118474	2.92549E-06	1.20822E-05	0.00127499	0.00384774	0.0036836	0.00181392	0.000350481	2.80231E-05	2.33512E-06	6.76315E-05	0.000728628	0.000105489	2.81237E-05	1.34085E-05	5.29823E-05	9.23228E-05	0.0131079	4.6089E-05
0.000215892	1.80456E-06	5.54905E-05	5.68473E-05	2.57437E-05	7.43406E-07	5.59508E-05	1.19617E-06	0.00280345	0.00371588	0.00140959	0.000212283	0.000168556	3.5945E-05	9.90072E-07	6.28244E-05	0.0378663	0.00337073	8.16732E-05	0.00545031	7.02659E-06	0.000458878	0.000737324	0.00127071	2.74426E-06	2.84885E-06	6.06952E-05	0.00054505	0.000966206	0.00226706	0.00729847	0.00119073	3.00324E-06	1.26973E-05	0.00128509	0.00402669	0.0037637	0.00182666	0.000353097	2.81902E-05	2.37632E-06	6.82242E-05	0.000740714	0.00010956	2.86127E-05	1.35216E-05	5.36645E-05	9.32166E-05	0.0131445	4.67649E-05
0.000225801	1.83829E-06	5.57252E-05	5.70493E-05	2.6061E-05	7.5785E-07	5.64816E-05	1.22769E-06	0.00281089	0.00370716	0.00146852	0.000215744	0.000169544	3.65001E-05	1.00641E-06	6.33466E-05	0.0376782	0.00338035	8.18987E-05	0.00564536	7.17631E-06	0.000463535	0.000741323	0.00129303	2.79883E-06	2.88831E-06	6.09693E-05	0.000549147	0.00097938	0.00228267	0.00757522	0.00119674	3.08282E-06	1.33431E-05	0.00129528	0.00421367	0.00384538	0.00183947	0.000355722	2.83575E-05	2.41804E-06	6.88221E-05	0.000752992	0.000113774	2.91089E-05	1.36364E-05	5.43525E-05	9.41205E-05	0.0131811	4.74502E-05
0.000236113	1.87248E-06	5.59598E-05	5.72509E-05	2.63823E-05	7.72504E-07	5.702E-05	1.25977E-06	0.00281837	0.0036992	0.00152977	0.000219252	0.000170541	3.70605E-05	1.02296E-06	6.38748E-05	0.0375	0.00339002	8.21239E-05	0.00584731	7.32791E-06	0.000468243	0.000745298	0.00131565	2.85432E-06	2.92838E-06	6.12576E-05	0.000553276	0.000992835	0.00229826	0.00786188	0.0012028	3.1643E-06	1.40211E-05	0.00130554	0.00440904	0.00392867	0.00185235	0.000358356	2.85253E-05	2.46029E-06	6.94254E-05	0.000765464	0.000118136	2.96123E-05	1.37528E-05	5.50464E-05	9.50348E-05	0.0132178	4.81453E-05
0.000246842	1.90717E-06	5.61944E-05	5.74523E-05	2.67079E-05	7.87374E-07	5.75661E-05	1.29238E-06	0.00282588	0.00369194	0.00159345	0.000222806	0.000171549	3.76263E-05	1.03973E-06	6.44092E-05	0.0373313	0.00339972	8.23491E-05	0.00605639	7.48141E-06	0.000473003	0.000749252	0.00133856	2.91075E-06	2.9691E-06	6.156E-05	0.000557437	0.00100658	0.00231382	0.00815882	0.00120889	3.24774E-06	1.47329E-05	0.00131589	0.00461318	0.0040136	0.0018653	0.000361001	2.86936E-05	2.50309E-06	7.00344E-05	0.000778133	0.000122651	3.0123E-05	1.38709E-05	5.57466E-05	9.59597E-05	0.0132545	4.88502E-05
0.000258004	1.94235E-06	5.6429E-05	5.76535E-05	2.70378E-05	8.02466E-07	5.81202E-05	1.32556E-06	0.00283345	0.00368536	0.00165965	0.000226407	0.000172568	3.81975E-05	1.05672E-06	6.49498E-05	0.0371715	0.00340946	8.25741E-05	0.00627286	7.63686E-06	0.000477816	0.000753185	0.00136178	2.96815E-06	3.01049E-06	6.18765E-05	0.000561632	0.00102061	0.00232936	0.00846639	0.00121502	3.3332E-06	1.54802E-05	0.00132633	0.00482648	0.0041002	0.00187832	0.000363656	2.88624E-05	2.54644E-06	7.06492E-05	0.000791003	0.000127326	3.06413E-05	1.39907E-05	5.64531E-05	9.68954E-05	0.0132912	4.95653E-05
0.000269616	1.97805E-06	5.66636E-05	5.78547E-05	2.7372E-05	8.17787E-07	5.86824E-05	1.3593E-06	0.00284105	0.00367943	0.00172846	0.000230058	0.000173597	3.87744E-05	1.07394E-06	6.5497E-05	0.0370204	0.00341925	8.27993E-05	0.00649698	7.79427E-06	0.000482683	0.000757099	0.0013853	3.02654E-06	3.05258E-06	6.22072E-05	0.000565862	0.00103495	0.00234489	0.00878498	0.0012212	3.42076E-06	1.62646E-05	0.00133687	0.00504933	0.00418852	0.00189141	0.000366322	2.90318E-05	2.59037E-06	7.127E-05	0.000804077	0.000132163	3.11672E-05	1.41124E-05	5.7166E-05	9.78424E-05	0.013328	5.02907E-05
0.000281694	2.01426E-06	5.68983E-05	5.80561E-05	2.77106E-05	8.33344E-07	5.92531E-05	1.39362E-06	0.00284871	0.00367413	0.00179999	0.000233759	0.000174638	3.9357E-05	1.0914E-06	6.60509E-05	0.0368774	0.00342909	8.30246E-05	0.00672901	7.95371E-06	0.000487605	0.000760997	0.00140914	3.08596E-06	3.09539E-06	6.2552E-05	0.000570126	0.0010496	0.00236042	0.00911497	0.00122742	3.51048E-06	1.70882E-05	0.0013475	0.00528218	0.00427857	0.00190458	0.000368999	2.92019E-05	2.63487E-06	7.18971E-05	0.000817358	0.000137171	3.17008E-05	1.42359E-05	5.78857E-05	9.88008E-05	0.0133649	5.10266E-05
0.000294255	2.05101E-06	5.71331E-05	5.82577E-05	2.80538E-05	8.49144E-07	5.98324E-05	1.42852E-06	0.00285642	0.00366942	0.00187434	0.000237512	0.000175692	3.99454E-05	1.10911E-06	6.66117E-05	0.0367423	0.00343898	8.32501E-05	0.00696925	8.1152E-06	0.000492582	0.000764879	0.00143329	3.14643E-06	3.13895E-06	6.29109E-05	0.000574426	0.00106457	0.00237593	0.00945679	0.00123368	3.60244E-06	1.79527E-05	0.00135824	0.00552545	0.0043704	0.00191783	0.000371687	2.93727E-05	2.67996E-06	7.25307E-05	0.00083085	0.000142353	3.22424E-05	1.43614E-05	5.86121E-05	9.97709E-05	0.0134019	5.17732E-05
0.000307318	2.0883E-06	5.7368E-05	5.84597E-05	2.84016E-05	8.65196E-07	6.04206E-05	1.46402E-06	0.00286418	0.00366527	0.00195162	0.000241318	0.000176757	4.05399E-05	1.12706E-06	6.71796E-05	0.0366146	0.00344893	8.3476E-05	0.00721797	8.27879E-06	0.000497617	0.000768747	0.00145776	3.20798E-06	3.18329E-06	6.3284E-05	0.000578762	0.00107986	0.00239145	0.00981084	0.00124	3.69671E-06	1.88603E-05	0.00136909	0.00577962	0.00446403	0.00193115	0.000374386	2.95442E-05	2.72566E-06	7.31709E-05	0.000844557	0.000147717	3.2792E-05	1.44888E-05	5.93457E-05	0.000100753	0.0134389	5.25308E-05
0.0003209	2.12615E-06	5.76031E-05	5.86621E-05	2.87541E-05	8.81505E-07	6.1018E-05	1.50013E-06	0.002872	0.00366168	0.00203194	0.000245179	0.000177836	4.11404E-05	1.14526E-06	6.77548E-05	0.0364941	0.00345893	8.37023E-05	0.00747549	8.44452E-06	0.00050271	0.000772602	0.00148256	3.27064E-06	3.22843E-06	6.36713E-05	0.000583136	0.00109549	0.00240697	0.0101776	0.00124638	3.79338E-06	1.9813E-05	0.00138005	0.00604517	0.00455952	0.00194455	0.000377097	2.97166E-05	2.77198E-06	7.3818E-05	0.000858481	0.000153267	3.33497E-05	1.46183E-05	6.00864E-05	0.000101748	0.013476	5.32997E-05
0.000335022	2.16457E-06	5.78384E-05	5.88652E-05	2.91115E-05	8.98082E-07	6.16247E-05	1.53685E-06	0.00287989	0.0036586	0.00211543	0.000249095	0.000178927	4.17472E-05	1.16372E-06	6.83374E-05	0.0363803	0.00346899	8.39291E-05	0.0077421	8.61244E-06	0.000507862	0.000776446	0.00150768	3.33444E-06	3.27442E-06	6.40729E-05	0.000587546	0.00111145	0.0024225	0.0105574	0.00125281	3.89252E-06	2.08131E-05	0.00139112	0.0063226	0.00465688	0.00195804	0.00037982	2.98898E-05	2.81892E-06	7.44722E-05	0.000872627	0.000159011	3.39158E-05	1.475E-05	6.08345E-05	0.000102755	0.0135132	5.40799E-05
0.000349703	2.20358E-06	5.80739E-05	5.9069E-05	2.94737E-05	9.14933E-07	6.22411E-05	1.5742E-06	0.00288784	0.00365603	0.0022022	0.000253069	0.000180033	4.23604E-05	1.18246E-06	6.89278E-05	0.036273	0.00347912	8.41565E-05	0.00801813	8.78259E-06	0.000513075	0.000780281	0.00153314	3.39941E-06	3.32126E-06	6.44889E-05	0.000591995	0.00112777	0.00243805	0.0109509	0.00125929	3.99422E-06	2.1863E-05	0.00140231	0.00661244	0.00475616	0.0019716	0.000382555	3.0064E-05	2.86651E-06	7.51337E-05	0.000886997	0.000164956	3.44904E-05	1.48838E-05	6.15902E-05	0.000103775	0.0135505	5.48718E-05
0.000364963	2.24319E-06	5.83097E-05	5.92736E-05	2.9841E-05	9.32069E-07	6.28674E-05	1.61219E-06	0.00289586	0.00365393	0.00229238	0.000257102	0.000181153	4.29801E-05	1.20147E-06	6.95261E-05	0.0361719	0.00348932	8.43845E-05	0.00830391	8.95501E-06	0.000518349	0.000784107	0.00155894	3.46559E-06	3.36901E-06	6.49192E-05	0.000596483	0.00114445	0.00245362	0.0113584	0.00126584	4.09857E-06	2.29651E-05	0.00141363	0.00691524	0.0048574	0.00198526	0.000385303	3.02392E-05	2.91476E-06	7.58027E-05	0.000901597	0.000171107	3.50735E-05	1.50199E-05	6.23536E-05	0.000104808	0.013588	5.56755E-05
0.000380824	2.28341E-06	5.85458E-05	5.94792E-05	3.02133E-05	9.49497E-07	6.35039E-05	1.65082E-06	0.00290395	0.0036523	0.00238611	0.000261195	0.000182287	4.36065E-05	1.22076E-06	7.01325E-05	0.0360767	0.00349958	8.46133E-05	0.00859979	9.12977E-06	0.000523685	0.000787926	0.00158508	3.53301E-06	3.41768E-06	6.53641E-05	0.000601011	0.00116149	0.00246921	0.0117805	0.00127246	4.20567E-06	2.41219E-05	0.00142508	0.00723158	0.00496064	0.001999	0.000388063	3.04154E-05	2.96368E-06	7.64794E-05	0.000916429	0.000177472	3.56655E-05	1.51584E-05	6.31251E-05	0.000105855	0.0136255	5.64914E-05
0.000397308	2.32426E-06	5.87822E-05	5.96858E-05	3.05908E-05	9.67227E-07	6.41509E-05	1.69013E-06	0.00291211	0.0036511	0.00248352	0.00026535	0.000183436	4.42396E-05	1.24034E-06	7.07472E-05	0.0359871	0.00350992	8.48429E-05	0.00890612	9.30691E-06	0.000529085	0.00079174	0.00161157	3.60171E-06	3.46731E-06	6.58235E-05	0.000605579	0.00117892	0.00248482	0.0122177	0.00127914	4.3156E-06	2.53363E-05	0.00143666	0.00756207	0.0050659	0.00201283	0.000390837	3.05927E-05	3.01328E-06	7.71641E-05	0.000931497	0.000184058	3.62663E-05	1.52992E-05	6.39047E-05	0.000106916	0.0136632	5.73195E-05
0.000414438	2.36575E-06	5.9019E-05	5.98937E-05	3.09736E-05	9.85269E-07	6.48085E-05	1.7301E-06	0.00292035	0.00365033	0.00258476	0.000269568	0.000184601	4.48797E-05	1.26022E-06	7.13705E-05	0.0359028	0.00352034	8.50734E-05	0.00922327	9.48648E-06	0.000534551	0.00079555	0.00163842	3.67171E-06	3.51794E-06	6.62976E-05	0.000610188	0.00119673	0.00250048	0.0126705	0.00128589	4.42847E-06	2.6611E-05	0.00144838	0.00790731	0.00517324	0.00202676	0.000393624	3.07711E-05	3.06357E-06	7.7857E-05	0.000946805	0.000190873	3.68762E-05	1.54425E-05	6.46927E-05	0.000107991	0.013701	5.81603E-05
0.000432238	2.40789E-06	5.92562E-05	6.01028E-05	3.13618E-05	1.00363E-06	6.54772E-05	1.77077E-06	0.00292868	0.00364997	0.00268996	0.000273852	0.000185782	4.5527E-05	1.2804E-06	7.20026E-05	0.0358237	0.00353083	8.5305E-05	0.00955162	9.66854E-06	0.000540082	0.000799357	0.00166562	3.74307E-06	3.5696E-06	6.67866E-05	0.000614839	0.00121493	0.00251617	0.0131395	0.00129271	4.54439E-06	2.7949E-05	0.00146024	0.00826798	0.0052827	0.00204077	0.000396424	3.09507E-05	3.11459E-06	7.85584E-05	0.000962358	0.000197923	3.74954E-05	1.55884E-05	6.54894E-05	0.000109081	0.013739	5.90139E-05
0.000450731	2.45071E-06	5.94937E-05	6.03133E-05	3.17554E-05	1.02233E-06	6.61572E-05	1.81214E-06	0.00293708	0.00365	0.00279929	0.000278202	0.00018698	4.61815E-05	1.3009E-06	7.26436E-05	0.0357495	0.00354141	8.55375E-05	0.00989158	9.85315E-06	0.000545681	0.000803162	0.00169318	3.81582E-06	3.62232E-06	6.72904E-05	0.000619533	0.00123354	0.0025319	0.0136253	0.00129961	4.66346E-06	2.93535E-05	0.00147225	0.00864475	0.00539431	0.00205489	0.000399239	3.11316E-05	3.16633E-06	7.92684E-05	0.000978159	0.000205218	3.81239E-05	1.57368E-05	6.62948E-05	0.000110185	0.0137771	5.98805E-05
0.000469944	2.49421E-06	5.97318E-05	6.05253E-05	3.21547E-05	1.04137E-06	6.68487E-05	1.85423E-06	0.00294557	0.0036504	0.00291291	0.000282621	0.000188194	4.68434E-05	1.32173E-06	7.3294E-05	0.03568	0.00355208	8.57712E-05	0.0102435	1.00404E-05	0.000551349	0.000806967	0.00172112	3.89E-06	3.67615E-06	6.78094E-05	0.00062427	0.00125257	0.00254768	0.0141285	0.00130658	4.7858E-06	3.08278E-05	0.00148442	0.00903834	0.00550812	0.0020691	0.000402068	3.13137E-05	3.21881E-06	7.99873E-05	0.000994212	0.000212766	3.8762E-05	1.58879E-05	6.71092E-05	0.000111305	0.0138154	6.07604E-05
0.000489903	2.53842E-06	5.99703E-05	6.07389E-05	3.25597E-05	1.06076E-06	6.75522E-05	1.89705E-06	0.00295416	0.00365117	0.00303097	0.000287109	0.000189426	4.75129E-05	1.34288E-06	7.39538E-05	0.0356149	0.00356284	8.60061E-05	0.0106079	1.02302E-05	0.000557087	0.000810772	0.00174942	3.96564E-06	3.73112E-06	6.83436E-05	0.000629051	0.00127202	0.00256352	0.0146496	0.00131364	4.91152E-06	3.23752E-05	0.00149674	0.00944949	0.00562416	0.00208341	0.000404911	3.14972E-05	3.27205E-06	8.07154E-05	0.00101052	0.000220574	3.94098E-05	1.60418E-05	6.7933E-05	0.00011244	0.0138538	6.16539E-05
0.000510635	2.58335E-06	6.02093E-05	6.09542E-05	3.29705E-05	1.08052E-06	6.82679E-05	1.94061E-06	0.00296283	0.00365228	0.00315365	0.00029167	0.000190676	4.81902E-05	1.36438E-06	7.46233E-05	0.0355541	0.00357369	8.62423E-05	0.0109852	1.04228E-05	0.000562896	0.000814581	0.00177811	4.0428E-06	3.78726E-06	6.88932E-05	0.000633877	0.00129191	0.00257941	0.0151894	0.00132078	5.04074E-06	3.39995E-05	0.00150922	0.00987899	0.0057425	0.00209783	0.00040777	3.16821E-05	3.32607E-06	8.14529E-05	0.00102709	0.000228653	4.00675E-05	1.61986E-05	6.87662E-05	0.000113592	0.0138924	6.25612E-05
0.000532167	2.62902E-06	6.04488E-05	6.11714E-05	3.33872E-05	1.10066E-06	6.89962E-05	1.98494E-06	0.00297161	0.00365374	0.00328114	0.000296305	0.000191945	4.88754E-05	1.38623E-06	7.53028E-05	0.0354974	0.00358463	8.64799E-05	0.0113758	1.06182E-05	0.000568778	0.000818392	0.00180718	4.12152E-06	3.84463E-06	6.94584E-05	0.000638749	0.00131225	0.00259536	0.0157485	0.00132801	5.1736E-06	3.57043E-05	0.00152188	0.0103276	0.00586316	0.00211235	0.000410643	3.18685E-05	3.38088E-06	8.22E-05	0.00104393	0.00023701	4.07353E-05	1.63583E-05	6.96092E-05	0.00011476	0.0139312	6.34826E-05
0.00055453	2.67544E-06	6.06889E-05	6.13905E-05	3.38099E-05	1.12119E-06	6.97373E-05	2.03005E-06	0.00298048	0.00365552	0.00341361	0.000301015	0.000193232	4.95687E-05	1.40844E-06	7.59926E-05	0.0354445	0.00359568	8.67188E-05	0.0117802	1.08165E-05	0.000574734	0.000822209	0.00183665	4.20184E-06	3.90326E-06	7.00393E-05	0.000643668	0.00133305	0.00261139	0.0163275	0.00133533	5.31022E-06	3.74938E-05	0.0015347	0.0107963	0.0059862	0.00212697	0.000413532	3.20563E-05	3.4365E-06	8.29571E-05	0.00106103	0.000245655	4.14132E-05	1.65209E-05	7.04621E-05	0.000115944	0.0139702	6.44183E-05
0.000577753	2.72263E-06	6.09296E-05	6.16116E-05	3.42388E-05	1.14212E-06	7.04917E-05	2.07595E-06	0.00298946	0.00365761	0.00355125	0.000305802	0.000194539	5.02703E-05	1.43103E-06	7.66928E-05	0.0353954	0.00360683	8.69593E-05	0.0121988	1.10176E-05	0.000580766	0.000826031	0.0018665	4.28381E-06	3.96319E-06	7.06362E-05	0.000648633	0.00135431	0.00262748	0.0169273	0.00134274	5.45075E-06	3.93721E-05	0.00154771	0.0112858	0.00611166	0.00214171	0.000416437	3.22457E-05	3.49295E-06	8.37243E-05	0.00107841	0.000254598	4.21016E-05	1.66867E-05	7.13253E-05	0.000117146	0.0140094	6.53686E-05
0.000601868	2.77061E-06	6.11709E-05	6.18349E-05	3.46739E-05	1.16347E-06	7.12596E-05	2.12267E-06	0.00299854	0.00366001	0.00369427	0.000310669	0.000195866	5.09804E-05	1.454E-06	7.74038E-05	0.0353499	0.00361808	8.72014E-05	0.0126323	1.12218E-05	0.000586875	0.00082986	0.00189676	4.36748E-06	4.02447E-06	7.12492E-05	0.000653647	0.00137606	0.00264366	0.0175484	0.00135024	5.59531E-06	4.13435E-05	0.0015609	0.0117972	0.00623959	0.00215656	0.000419359	3.24366E-05	3.55024E-06	8.4502E-05	0.00109607	0.000263849	4.28007E-05	1.68556E-05	7.21989E-05	0.000118365	0.0140488	6.63338E-05
0.000626906	2.81939E-06	6.14129E-05	6.20605E-05	3.51155E-05	1.18525E-06	7.20414E-05	2.17021E-06	0.00300774	0.0036627	0.00384288	0.000315617	0.000197214	5.16992E-05	1.47736E-06	7.81259E-05	0.0353078	0.00362945	8.74452E-05	0.0130811	1.1429E-05	0.000593062	0.000833698	0.00192743	4.4529E-06	4.08715E-06	7.18786E-05	0.00065871	0.0013983	0.00265991	0.0181918	0.00135785	5.74407E-06	4.34127E-05	0.00157428	0.0123314	0.00637003	0.00217153	0.000422296	3.26293E-05	3.60839E-06	8.52904E-05	0.00111401	0.000273419	4.35104E-05	1.70278E-05	7.30833E-05	0.000119602	0.0140884	6.73141E-05
0.000652902	2.86901E-06	6.16555E-05	6.22884E-05	3.55635E-05	1.20747E-06	7.28374E-05	2.21861E-06	0.00301704	0.00366568	0.00399728	0.000320648	0.000198582	5.24268E-05	1.50113E-06	7.88592E-05	0.035269	0.00364094	8.76906E-05	0.0135457	1.16394E-05	0.000599329	0.000837546	0.00195851	4.54012E-06	4.15126E-06	7.25247E-05	0.000663823	0.00142105	0.00267626	0.0188581	0.00136555	5.89718E-06	4.55846E-05	0.00158786	0.0128893	0.00650305	0.00218661	0.000425251	3.28236E-05	3.66742E-06	8.60898E-05	0.00113224	0.000283317	4.42312E-05	1.72033E-05	7.39787E-05	0.000120858	0.0141283	6.83099E-05
0.00067989	2.91947E-06	6.18989E-05	6.25189E-05	3.60181E-05	1.23016E-06	7.36481E-05	2.26787E-06	0.00302647	0.00366893	0.00415771	0.000325765	0.000199973	5.31636E-05	1.52532E-06	7.96041E-05	0.0352334	0.00365254	8.79379E-05	0.0140267	1.1853E-05	0.000605678	0.000841404	0.00199001	4.62919E-06	4.21687E-06	7.31876E-05	0.000668987	0.00144431	0.0026927	0.0195482	0.00137337	6.05479E-06	4.78641E-05	0.00160164	0.0134721	0.00663867	0.00220181	0.000428223	3.30196E-05	3.72734E-06	8.69006E-05	0.00115076	0.000293556	4.49631E-05	1.73822E-05	7.48854E-05	0.000122132	0.0141683	6.93213E-05
0.000707905	2.97079E-06	6.21429E-05	6.27519E-05	3.64795E-05	1.25332E-06	7.44739E-05	2.31802E-06	0.00303601	0.00367246	0.00432439	0.000330969	0.000201386	5.39096E-05	1.54994E-06	8.0361E-05	0.0352007	0.00366426	8.81871E-05	0.0145247	1.20699E-05	0.00061211	0.000845275	0.00202194	4.72017E-06	4.28402E-06	7.38675E-05	0.000674202	0.0014681	0.00270923	0.0202629	0.00138129	6.21708E-06	5.02567E-05	0.00161563	0.0140808	0.00677697	0.00221714	0.000431213	3.32175E-05	3.78819E-06	8.77229E-05	0.00116957	0.000304146	4.57064E-05	1.75647E-05	7.58037E-05	0.000123426	0.0142087	7.03488E-05
0.000736985	3.023E-06	6.23878E-05	6.29877E-05	3.69478E-05	1.27698E-06	7.5315E-05	2.36909E-06	0.00304568	0.00367624	0.00449756	0.000336263	0.000202822	5.46651E-05	1.57501E-06	8.113E-05	0.035171	0.00367611	8.84383E-05	0.0150402	1.22901E-05	0.000618627	0.000849159	0.0020543	4.81312E-06	4.35276E-06	7.45649E-05	0.000679471	0.00149244	0.00272587	0.0210032	0.00138932	6.38422E-06	5.27678E-05	0.00162984	0.0147166	0.00691799	0.00223259	0.00043422	3.34172E-05	3.84997E-06	8.85571E-05	0.00118869	0.000315099	4.64612E-05	1.77508E-05	7.67339E-05	0.000124739	0.0142492	7.13925E-05
0.000767168	3.07612E-06	6.26334E-05	6.32263E-05	3.74231E-05	1.30114E-06	7.61719E-05	2.42108E-06	0.00305548	0.00368028	0.00467748	0.000341649	0.000204281	5.54304E-05	1.60054E-06	8.19115E-05	0.035144	0.00368809	8.86916E-05	0.015574	1.25139E-05	0.000625231	0.000853057	0.00208709	4.9081E-06	4.42315E-06	7.52799E-05	0.000684792	0.00151733	0.00274262	0.0217699	0.00139747	6.55639E-06	5.54034E-05	0.00164426	0.0153807	0.00706178	0.00224817	0.000437246	3.36188E-05	3.91271E-06	8.94036E-05	0.00120812	0.000326428	4.72278E-05	1.79407E-05	7.76763E-05	0.000126073	0.0142901	7.24528E-05
0.000798494	3.13016E-06	6.28799E-05	6.34678E-05	3.79055E-05	1.32583E-06	7.70451E-05	2.47403E-06	0.00306541	0.00368457	0.0048644	0.000347129	0.000205764	5.62056E-05	1.62653E-06	8.27058E-05	0.0351198	0.0037002	8.89469E-05	0.0161267	1.27411E-05	0.000631922	0.000856971	0.00212034	5.00516E-06	4.49523E-06	7.60129E-05	0.000690168	0.00154279	0.00275949	0.022564	0.00140574	6.73377E-06	5.81696E-05	0.00165891	0.0160744	0.00720839	0.00226388	0.000440291	3.38223E-05	3.97643E-06	9.02625E-05	0.00122786	0.000338145	4.80064E-05	1.81343E-05	7.86311E-05	0.000127427	0.0143311	7.35299E-05
0.000831003	3.18516E-06	6.31273E-05	6.37125E-05	3.83952E-05	1.35106E-06	7.79349E-05	2.52795E-06	0.00307548	0.00368911	0.0050586	0.000352705	0.000207272	5.69909E-05	1.65302E-06	8.35133E-05	0.0350981	0.00371246	8.92045E-05	0.0166988	1.2972E-05	0.000638704	0.000860901	0.00215403	5.10438E-06	4.56908E-06	7.67641E-05	0.0006956	0.00156884	0.00277647	0.0233864	0.00141413	6.91656E-06	6.10729E-05	0.0016738	0.0167989	0.00735789	0.00227972	0.000443355	3.40279E-05	4.04115E-06	9.11343E-05	0.00124791	0.000350263	4.87972E-05	1.83319E-05	7.95987E-05	0.000128802	0.0143725	7.46243E-05
0.000864739	3.24112E-06	6.33755E-05	6.39603E-05	3.88923E-05	1.37685E-06	7.88418E-05	2.58287E-06	0.00308569	0.00369388	0.00526034	0.000358381	0.000208806	5.77867E-05	1.68E-06	8.43342E-05	0.0350789	0.00372485	8.94644E-05	0.0172912	1.32067E-05	0.000645577	0.00086485	0.00218818	5.20581E-06	4.64475E-06	7.75338E-05	0.000701088	0.00159548	0.00279358	0.0242382	0.00142265	7.10497E-06	6.412E-05	0.00168893	0.0175556	0.00751033	0.00229571	0.000446439	3.42355E-05	4.10688E-06	9.20192E-05	0.00126829	0.000362796	4.96003E-05	1.85335E-05	8.05795E-05	0.000130199	0.0144142	7.57362E-05
0.000899745	3.29808E-06	6.36246E-05	6.42115E-05	3.93969E-05	1.40323E-06	7.97662E-05	2.63882E-06	0.00309604	0.00369888	0.00546993	0.000364157	0.000210366	5.85932E-05	1.70751E-06	8.51688E-05	0.0350621	0.0037374	8.97267E-05	0.0179044	1.34452E-05	0.000652544	0.000868819	0.0022228	5.30951E-06	4.72229E-06	7.83225E-05	0.000706634	0.00162274	0.00281083	0.0251203	0.0014313	7.29921E-06	6.7318E-05	0.0017043	0.018346	0.00766577	0.00231183	0.000449542	3.44452E-05	4.17367E-06	9.29176E-05	0.001289	0.000375758	5.04161E-05	1.87392E-05	8.15737E-05	0.000131618	0.0144561	7.68658E-05
0.000936068	3.35605E-06	6.38748E-05	6.4466E-05	3.99093E-05	1.43021E-06	8.07085E-05	2.69581E-06	0.00310653	0.00370412	0.00568767	0.000370037	0.000211952	5.94106E-05	1.73555E-06	8.60177E-05	0.0350476	0.00375009	8.99914E-05	0.0185393	1.36876E-05	0.000659606	0.000872807	0.00225789	5.41557E-06	4.80178E-06	7.91303E-05	0.000712238	0.00165063	0.00282821	0.0260339	0.00144008	7.49949E-06	7.06745E-05	0.00171993	0.0191715	0.00782426	0.0023281	0.000452666	3.46571E-05	4.24151E-06	9.38299E-05	0.00131004	0.000389162	5.12447E-05	1.89492E-05	8.25817E-05	0.00013306	0.0144984	7.80137E-05
0.000973753	3.41507E-06	6.41259E-05	6.47242E-05	4.04294E-05	1.45782E-06	8.16693E-05	2.75389E-06	0.00311718	0.00370958	0.00591385	0.000376024	0.000213566	6.02391E-05	1.76414E-06	8.6881E-05	0.0350354	0.00376294	9.02587E-05	0.0191966	1.3934E-05	0.000666766	0.000876818	0.00229346	5.52406E-06	4.88327E-06	7.99578E-05	0.000717902	0.00167916	0.00284573	0.0269801	0.00144901	7.70604E-06	7.41971E-05	0.00173583	0.0200336	0.00798586	0.00234451	0.000455811	3.48712E-05	4.31045E-06	9.47564E-05	0.00133141	0.000403024	5.20863E-05	1.91635E-05	8.36039E-05	0.000134524	0.014541	7.918E-05
0.00101285	3.47514E-06	6.4378E-05	6.49861E-05	4.09576E-05	1.48606E-06	8.2649E-05	2.81306E-06	0.00312799	0.00371526	0.00614883	0.000382119	0.000215208	6.10792E-05	1.7933E-06	8.77591E-05	0.0350253	0.00377595	9.05287E-05	0.0198771	1.41845E-05	0.000674025	0.000880852	0.00232951	5.63504E-06	4.96684E-06	8.08051E-05	0.000723627	0.00170834	0.0028634	0.0279601	0.00145807	7.9191E-06	7.78942E-05	0.00175199	0.0209341	0.00815064	0.00236108	0.000458977	3.50876E-05	4.38049E-06	9.56975E-05	0.00135314	0.00041736	5.29413E-05	1.93823E-05	8.46406E-05	0.000136013	0.0145839	8.03651E-05
0.00105341	3.53631E-06	6.46312E-05	6.52518E-05	4.14939E-05	1.51498E-06	8.36481E-05	2.87337E-06	0.00313896	0.00372116	0.00639291	0.000388325	0.000216878	6.19309E-05	1.82304E-06	8.86525E-05	0.0350173	0.00378912	9.08013E-05	0.0205817	1.44393E-05	0.000681385	0.00088491	0.00236606	5.74859E-06	5.05255E-06	8.16728E-05	0.000729413	0.00173821	0.00288123	0.028975	0.00146729	8.13893E-06	8.17744E-05	0.00176843	0.0218746	0.00831866	0.0023778	0.000462165	3.53063E-05	4.45168E-06	9.66534E-05	0.00137521	0.000432184	5.38098E-05	1.96057E-05	8.56922E-05	0.000137525	0.0146272	8.15693E-05
0.00109548	3.5986E-06	6.48855E-05	6.55215E-05	4.20385E-05	1.54458E-06	8.46671E-05	2.93483E-06	0.00315009	0.00372727	0.00664647	0.000394646	0.000218579	6.27946E-05	1.8534E-06	8.95615E-05	0.0350114	0.00380247	9.10769E-05	0.0213111	1.46984E-05	0.000688848	0.000888994	0.00240311	5.86479E-06	5.14048E-06	8.25612E-05	0.000735263	0.00176876	0.00289922	0.0300261	0.00147665	8.36576E-06	8.58466E-05	0.00178516	0.0228568	0.00848998	0.00239467	0.000465375	3.55274E-05	4.52403E-06	9.76247E-05	0.00139764	0.000447514	5.46921E-05	1.98338E-05	8.6759E-05	0.000139063	0.0146708	8.2793E-05
0.00113912	3.66202E-06	6.51409E-05	6.57952E-05	4.25915E-05	1.5749E-06	8.57065E-05	2.99749E-06	0.00316139	0.0037336	0.00690986	0.000401084	0.000220309	6.36707E-05	1.88437E-06	9.04865E-05	0.0350074	0.00381599	9.13553E-05	0.0220662	1.4962E-05	0.000696417	0.000893105	0.00244067	5.98373E-06	5.2307E-06	8.34707E-05	0.000741176	0.00180002	0.00291738	0.0311147	0.00148617	8.59988E-06	9.01205E-05	0.00180218	0.0238826	0.00866466	0.00241171	0.000468607	3.5751E-05	4.59756E-06	9.86117E-05	0.00142043	0.000463366	5.55884E-05	2.00668E-05	8.78416E-05	0.000140625	0.0147148	8.40366E-05
0.00118439	3.72661E-06	6.53975E-05	6.60733E-05	4.31531E-05	1.60596E-06	8.67669E-05	3.06137E-06	0.00317287	0.00374013	0.00718346	0.000407641	0.000222071	6.45593E-05	1.916E-06	9.14279E-05	0.0350054	0.00382969	9.16368E-05	0.022848	1.52302E-05	0.000704093	0.000897244	0.00247874	6.10548E-06	5.32328E-06	8.44017E-05	0.000747155	0.00183201	0.00293571	0.032242	0.00149585	8.84156E-06	9.46058E-05	0.00181951	0.024954	0.00884278	0.00242892	0.000471863	3.5977E-05	4.67231E-06	9.96148E-05	0.00144359	0.000479757	5.64989E-05	2.03047E-05	8.89402E-05	0.000142214	0.0147591	8.53004E-05
0.00123133	3.7924E-06	6.56553E-05	6.63557E-05	4.37235E-05	1.63778E-06	8.78487E-05	3.12651E-06	0.00318453	0.00374688	0.00746766	0.000414321	0.000223864	6.54608E-05	1.94829E-06	9.2386E-05	0.0350052	0.00384357	9.19214E-05	0.0236574	1.5503E-05	0.000711879	0.000901412	0.00251734	6.23013E-06	5.41832E-06	8.53547E-05	0.0007532	0.00186474	0.00295422	0.0334096	0.00150569	9.09108E-06	9.93132E-05	0.00183714	0.0260729	0.00902439	0.00244629	0.000475143	3.62057E-05	4.74829E-06	0.000100634	0.00146712	0.000496707	5.7424E-05	2.05477E-05	9.00553E-05	0.00014383	0.0148038	8.65847E-05
0.00128002	3.85941E-06	6.59144E-05	6.66426E-05	4.43029E-05	1.6704E-06	8.89526E-05	3.19293E-06	0.00319637	0.00375384	0.00776286	0.000421127	0.000225691	6.63756E-05	1.98127E-06	9.33614E-05	0.0350069	0.00385765	9.22092E-05	0.0244954	1.57806E-05	0.000719777	0.000905612	0.00255647	6.35778E-06	5.51588E-06	8.63301E-05	0.000759313	0.00189823	0.00297292	0.0346188	0.0015157	9.34875E-06	0.000104253	0.0018551	0.0272414	0.00920957	0.00246383	0.000478447	3.64369E-05	4.82555E-06	0.000101671	0.00149104	0.000514233	5.83639E-05	2.07959E-05	9.11873E-05	0.000145472	0.0148489	8.789E-05
0.00133051	3.92767E-06	6.61747E-05	6.69343E-05	4.48913E-05	1.70384E-06	9.00792E-05	3.26067E-06	0.0032084	0.003761	0.00806949	0.000428061	0.000227551	6.73039E-05	2.01496E-06	9.43545E-05	0.0350103	0.00387192	9.25003E-05	0.0253629	1.60632E-05	0.000727789	0.000909843	0.00259615	6.48852E-06	5.61606E-06	8.73283E-05	0.000765495	0.0019325	0.00299182	0.0358711	0.00152589	9.61488E-06	0.000109438	0.00187338	0.0284618	0.00939839	0.00248155	0.000481775	3.66709E-05	4.9041E-06	0.000102725	0.00151534	0.000532355	5.93188E-05	2.10495E-05	9.23368E-05	0.000147143	0.0148945	8.92166E-05
0.00138287	3.99722E-06	6.64363E-05	6.72308E-05	4.5489E-05	1.73812E-06	9.12289E-05	3.32978E-06	0.00322062	0.00376836	0.00838799	0.000435127	0.000229445	6.82461E-05	2.04939E-06	9.53656E-05	0.0350155	0.00388639	9.27949E-05	0.0262611	1.63509E-05	0.000735918	0.000914109	0.00263637	6.62243E-06	5.71894E-06	8.83499E-05	0.000771748	0.00196757	0.00301091	0.037168	0.00153626	9.8898E-06	0.000114879	0.001892	0.0297363	0.00959091	0.00249945	0.000485129	3.69076E-05	4.98397E-06	0.000103796	0.00154003	0.000551093	6.0289E-05	2.13085E-05	9.3504E-05	0.000148842	0.0149404	9.05649E-05
0.00143717	4.06807E-06	6.66994E-05	6.75323E-05	4.60962E-05	1.77329E-06	9.24025E-05	3.40028E-06	0.00323304	0.00377593	0.0087188	0.000442328	0.000231374	6.92025E-05	2.08458E-06	9.63953E-05	0.0350224	0.00390107	9.30929E-05	0.0271909	1.66438E-05	0.000744166	0.000918409	0.00267715	6.75963E-06	5.82462E-06	8.93953E-05	0.000778071	0.00200346	0.00303021	0.0385111	0.00154681	1.01738E-05	0.00012059	0.00191097	0.0310673	0.00978721	0.00251754	0.000488508	3.71471E-05	5.0652E-06	0.000104886	0.00156512	0.000570467	6.12749E-05	2.15733E-05	9.46896E-05	0.00015057	0.0149868	9.19352E-05
0.00149346	4.14027E-06	6.69638E-05	6.78389E-05	4.6713E-05	1.80936E-06	9.36005E-05	3.47222E-06	0.00324567	0.00378371	0.00906241	0.000449668	0.000233339	7.01734E-05	2.12056E-06	9.7444E-05	0.035031	0.00391596	9.33947E-05	0.0281535	1.6942E-05	0.000752535	0.000922746	0.00271849	6.90021E-06	5.93318E-06	9.0465E-05	0.000784468	0.00204019	0.00304973	0.039902	0.00155755	1.04673E-05	0.000126583	0.00193029	0.0324574	0.00998737	0.00253581	0.000491914	3.73896E-05	5.14781E-06	0.000105995	0.00159062	0.000590499	6.22766E-05	2.18438E-05	9.58939E-05	0.000152328	0.0150336	9.33281E-05
0.00155183	4.21384E-06	6.72297E-05	6.81509E-05	4.73396E-05	1.84638E-06	9.48236E-05	3.54563E-06	0.0032585	0.00379168	0.0094193	0.000457149	0.000235342	7.11594E-05	2.15734E-06	9.85121E-05	0.0350412	0.00393107	9.37002E-05	0.0291501	1.72456E-05	0.000761029	0.000927121	0.00276041	7.04427E-06	6.04473E-06	9.15596E-05	0.000790939	0.00207777	0.00306947	0.0413425	0.00156848	1.07707E-05	0.000132872	0.00194998	0.033909	0.0101915	0.00255428	0.000495347	3.76349E-05	5.23184E-06	0.000107122	0.00161653	0.00061121	6.32945E-05	2.21203E-05	9.71175E-05	0.000154116	0.0150809	9.47439E-05
0.00161234	4.28882E-06	6.7497E-05	6.84684E-05	4.79763E-05	1.88438E-06	9.60724E-05	3.62056E-06	0.00327156	0.00379987	0.00978999	0.000464775	0.000237382	7.21606E-05	2.19497E-06	9.96003E-05	0.0350531	0.0039464	9.40095E-05	0.0301819	1.7555E-05	0.000769648	0.000931535	0.00280291	7.19194E-06	6.15936E-06	9.26795E-05	0.000797486	0.00211624	0.00308943	0.0428344	0.00157962	1.10843E-05	0.000139473	0.00197005	0.035425	0.0103995	0.00257295	0.000498807	3.78833E-05	5.31732E-06	0.00010827	0.00164287	0.000632624	6.43289E-05	2.24029E-05	9.83609E-05	0.000155936	0.0151287	9.6183E-05
0.00167508	4.36524E-06	6.77659E-05	6.87916E-05	4.86231E-05	1.92338E-06	9.73476E-05	3.69704E-06	0.00328483	0.00380826	0.010175	0.000472549	0.000239462	7.31776E-05	2.23346E-06	0.000100709	0.0350665	0.00396197	9.43229E-05	0.0312501	1.78701E-05	0.000778398	0.000935991	0.00284601	7.34331E-06	6.27718E-06	9.38253E-05	0.00080411	0.0021556	0.00310964	0.0443793	0.00159096	1.14085E-05	0.000146399	0.00199051	0.0370081	0.0106117	0.00259182	0.000502296	3.81348E-05	5.40427E-06	0.000109437	0.00166962	0.000654763	6.538E-05	2.26917E-05	9.96247E-05	0.000157788	0.0151769	9.76458E-05
0.00174012	4.44313E-06	6.80364E-05	6.91206E-05	4.92803E-05	1.96344E-06	9.86499E-05	3.77514E-06	0.00329833	0.00381685	0.0105748	0.000480475	0.000241581	7.42106E-05	2.27285E-06	0.000101838	0.0350815	0.00397777	9.46403E-05	0.0323559	1.81911E-05	0.000787279	0.000940488	0.00288971	7.4985E-06	6.3983E-06	9.49976E-05	0.000810812	0.00219589	0.00313008	0.0459792	0.00160251	1.17437E-05	0.000153669	0.00201136	0.0386613	0.0108281	0.0026109	0.000505813	3.83894E-05	5.49274E-06	0.000110625	0.00169682	0.000677653	6.64482E-05	2.2987E-05	0.000100909	0.000159673	0.0152256	9.91328E-05
0.00180753	4.52253E-06	6.83085E-05	6.94556E-05	4.99482E-05	2.00457E-06	9.99799E-05	3.85488E-06	0.00331207	0.00382565	0.0109901	0.000488557	0.000243741	7.52602E-05	2.31317E-06	0.00010299	0.0350981	0.00399381	9.4962E-05	0.0335008	1.85182E-05	0.000796294	0.00094503	0.00293402	7.65765E-06	6.52282E-06	9.6197E-05	0.000817595	0.00223712	0.00315078	0.0476362	0.00161428	1.20903E-05	0.000161297	0.00203263	0.0403878	0.0110487	0.00263019	0.00050936	3.86473E-05	5.58275E-06	0.000111834	0.00172445	0.000701317	6.75337E-05	2.32889E-05	0.000102215	0.000161591	0.0152749	0.000100644
0.00187742	4.60347E-06	6.85823E-05	6.97969E-05	5.06268E-05	2.04684E-06	0.000101339	3.93632E-06	0.00332604	0.00383466	0.0114215	0.000496799	0.000245943	7.63267E-05	2.35444E-06	0.000104163	0.0351162	0.0040101	9.5288E-05	0.034686	1.88516E-05	0.000805448	0.000949618	0.00297895	7.82086E-06	6.65087E-06	9.7424E-05	0.000824459	0.00227932	0.00317174	0.0493521	0.00162628	1.24489E-05	0.000169303	0.00205431	0.0421907	0.0112736	0.00264969	0.000512937	3.89085E-05	5.67435E-06	0.000113065	0.00175253	0.000725783	6.8637E-05	2.35976E-05	0.000103543	0.000163543	0.0153247	0.000102181
0.00194985	4.68599E-06	6.88578E-05	7.01445E-05	5.13164E-05	2.09026E-06	0.000102726	4.0195E-06	0.00334026	0.00384388	0.0118694	0.000505204	0.000248187	7.74106E-05	2.39671E-06	0.000105358	0.0351358	0.00402665	9.56186E-05	0.0359131	1.91914E-05	0.000814741	0.000954253	0.00302451	7.98826E-06	6.78256E-06	9.86793E-05	0.000831406	0.0023225	0.00319297	0.051129	0.0016385	1.28198E-05	0.000177705	0.00207643	0.0440734	0.0115029	0.00266942	0.000516544	3.9173E-05	5.76756E-06	0.000114318	0.00178107	0.000751076	6.97582E-05	2.39132E-05	0.000104894	0.000165531	0.015375	0.000103743
0.00202493	4.77013E-06	6.91351E-05	7.04988E-05	5.20172E-05	2.1349E-06	0.000104144	4.10449E-06	0.00335473	0.00385332	0.0123347	0.000513776	0.000250476	7.85123E-05	2.44001E-06	0.000106577	0.035157	0.00404347	9.59537E-05	0.0371834	1.95378E-05	0.000824178	0.000958937	0.00307071	8.16E-06	6.91802E-06	9.99635E-05	0.000838439	0.00236671	0.00321448	0.0529692	0.00165097	1.32035E-05	0.000186522	0.00209899	0.0460395	0.0117367	0.00268938	0.000520183	3.9441E-05	5.86243E-06	0.000115594	0.00181007	0.000777225	7.08979E-05	2.42359E-05	0.000106268	0.000167555	0.0154259	0.000105331
0.00210274	4.85593E-06	6.94143E-05	7.08599E-05	5.27295E-05	2.18078E-06	0.000105593	4.19133E-06	0.00336945	0.00386296	0.0128178	0.000522519	0.00025281	7.96323E-05	2.48437E-06	0.00010782	0.0351796	0.00406055	9.62936E-05	0.0384985	1.9891E-05	0.000833762	0.000963671	0.00311757	8.3362E-06	7.05737E-06	0.000101277	0.000845557	0.00241195	0.00323627	0.0548749	0.00166367	1.36006E-05	0.000195775	0.002122	0.0480926	0.0119751	0.00270957	0.000523854	3.97126E-05	5.95899E-06	0.000116893	0.00183954	0.000804257	7.20562E-05	2.4566E-05	0.000107665	0.000169615	0.0154773	0.000106946
0.00218338	4.94342E-06	6.96953E-05	7.1228E-05	5.34534E-05	2.22796E-06	0.000107073	4.28007E-06	0.00338445	0.00387282	0.0133196	0.000531438	0.00025519	8.0771E-05	2.52983E-06	0.000109087	0.0352038	0.00407791	9.66384E-05	0.03986	2.02511E-05	0.000843495	0.000968458	0.00316508	8.51701E-06	7.20074E-06	0.000102621	0.000852764	0.00245826	0.00325835	0.0568485	0.00167663	1.40115E-05	0.000205485	0.00214549	0.0502364	0.0122182	0.00273	0.000527558	3.99877E-05	6.05728E-06	0.000118217	0.0018695	0.000832203	7.32335E-05	2.49035E-05	0.000109088	0.000171713	0.0155294	0.000108587
0.00226695	5.03265E-06	6.99782E-05	7.16033E-05	5.41892E-05	2.27647E-06	0.000108586	4.37078E-06	0.00339971	0.00388289	0.0138407	0.000540536	0.000257617	8.1929E-05	2.57642E-06	0.000110379	0.0352294	0.00409556	9.69882E-05	0.0412695	2.06184E-05	0.000853381	0.000973299	0.00321327	8.70258E-06	7.34827E-06	0.000103996	0.000860061	0.00250566	0.00328073	0.0588922	0.00168984	1.44369E-05	0.000215675	0.00216945	0.0524752	0.0124661	0.00275067	0.000531295	4.02666E-05	6.15734E-06	0.000119565	0.00189994	0.000861093	7.44302E-05	2.52488E-05	0.000110535	0.00017385	0.0155821	0.000110256
0.00235355	5.12365E-06	7.02632E-05	7.19861E-05	5.49371E-05	2.32638E-06	0.000110132	4.46352E-06	0.00341525	0.00389319	0.0143819	0.000549818	0.000260093	8.31067E-05	2.62419E-06	0.000111697	0.0352566	0.0041135	9.73432E-05	0.0427287	2.0993E-05	0.000863423	0.000978197	0.00326214	8.89304E-06	7.50011E-06	0.000105402	0.000867449	0.00255417	0.00330343	0.0610086	0.00170332	1.48772E-05	0.000226369	0.00219391	0.0548129	0.0127188	0.00277159	0.000535067	4.05492E-05	6.25921E-06	0.000120937	0.00193087	0.000890958	7.56466E-05	2.5602E-05	0.000112008	0.000176026	0.0156353	0.000111953
0.0024433	5.21648E-06	7.05502E-05	7.23766E-05	5.56973E-05	2.37773E-06	0.000111713	4.55833E-06	0.00343108	0.00390371	0.0149439	0.000559289	0.000262619	8.43047E-05	2.67318E-06	0.000113041	0.0352852	0.00413174	9.77035E-05	0.0442394	2.13751E-05	0.000873624	0.000983152	0.00331171	9.08857E-06	7.65639E-06	0.000106841	0.000874931	0.00260383	0.00332645	0.0632003	0.00171706	1.5333E-05	0.000237591	0.00221888	0.057254	0.0129765	0.00279277	0.000538874	4.08357E-05	6.36294E-06	0.000122336	0.00196231	0.000921831	7.68832E-05	2.59633E-05	0.000113508	0.000178243	0.0156893	0.000113678
0.00253629	5.31116E-06	7.08393E-05	7.2775E-05	5.64701E-05	2.43058E-06	0.000113328	4.6553E-06	0.00344721	0.00391446	0.0155276	0.000568952	0.000265195	8.55234E-05	2.72343E-06	0.000114411	0.0353154	0.00415028	9.80693E-05	0.0458033	2.1765E-05	0.000883987	0.000988167	0.00336198	9.28931E-06	7.81726E-06	0.000108313	0.000882508	0.00265466	0.00334979	0.0654699	0.00173109	1.5805E-05	0.000249368	0.00224437	0.0598031	0.0132392	0.00281421	0.000542718	4.11261E-05	6.46856E-06	0.000123762	0.00199426	0.000953746	7.81402E-05	2.63329E-05	0.000115035	0.000180501	0.0157438	0.000115432
0.00263264	5.40776E-06	7.11305E-05	7.31815E-05	5.72557E-05	2.48497E-06	0.00011498	4.75448E-06	0.00346363	0.00392543	0.0161336	0.000578813	0.000267824	8.67635E-05	2.77498E-06	0.00011581	0.035347	0.00416915	9.84407E-05	0.0474224	2.21629E-05	0.000894518	0.000993244	0.00341296	9.49544E-06	7.9829E-06	0.000109818	0.000890182	0.00270669	0.00337348	0.0678202	0.0017454	1.62938E-05	0.000261726	0.0022704	0.0624648	0.0135071	0.00283592	0.000546597	4.14206E-05	6.57611E-06	0.000125214	0.00202673	0.000986737	7.94181E-05	2.6711E-05	0.00011659	0.000182801	0.0157991	0.000117216
0.00273247	5.5063E-06	7.1424E-05	7.35964E-05	5.80544E-05	2.54096E-06	0.000116668	4.85594E-06	0.00348036	0.00393663	0.016763	0.000588875	0.000270506	8.80256E-05	2.82789E-06	0.000117236	0.0353802	0.00418834	9.8818E-05	0.0490985	2.25689E-05	0.000905217	0.000998385	0.00346468	9.70713E-06	8.15344E-06	0.000111358	0.000897955	0.00275995	0.00339751	0.0702541	0.00176001	1.68E-05	0.000274696	0.00229697	0.0652441	0.0137802	0.0028579	0.000550515	4.17192E-05	6.68566E-06	0.000126694	0.00205973	0.00102084	8.07172E-05	2.7098E-05	0.000118173	0.000185145	0.015855	0.00011903
0.00283591	5.60685E-06	7.17198E-05	7.402E-05	5.88664E-05	2.59862E-06	0.000118394	4.95975E-06	0.00349741	0.00394808	0.0174166	0.000599145	0.000273243	8.93101E-05	2.8822E-06	0.000118692	0.0354149	0.00420786	9.92012E-05	0.0508338	2.29834E-05	0.000916091	0.00100359	0.00351713	9.92456E-06	8.32907E-06	0.000112934	0.000905829	0.00281446	0.00342191	0.0727745	0.00177492	1.73243E-05	0.000288305	0.00232412	0.0681463	0.0140587	0.00288016	0.000554471	4.2022E-05	6.79723E-06	0.000128203	0.00209327	0.00105609	8.2038E-05	2.74939E-05	0.000119787	0.000187533	0.0159117	0.000120874
0.00294307	5.70944E-06	7.2018E-05	7.44524E-05	5.96919E-05	2.658E-06	0.00012016	5.06599E-06	0.00351478	0.00395976	0.0180954	0.000609627	0.000276036	9.06177E-05	2.93795E-06	0.000120177	0.0354511	0.00422772	9.95905E-05	0.0526302	2.34064E-05	0.000927142	0.00100887	0.00357034	1.01479E-05	8.50995E-06	0.000114545	0.000913806	0.00287027	0.00344667	0.0753844	0.00179014	1.78675E-05	0.000302588	0.00235184	0.0711766	0.0143427	0.00290272	0.000558467	4.23291E-05	6.91088E-06	0.000129741	0.00212735	0.00109253	8.33809E-05	2.78991E-05	0.000121431	0.000189967	0.0159691	0.000122749
0.00305408	5.81412E-06	7.23186E-05	7.48941E-05	6.05314E-05	2.71917E-06	0.000121965	5.17474E-06	0.00353248	0.00397168	0.0188002	0.000620326	0.000278887	9.1949E-05	2.9952E-06	0.000121693	0.0354888	0.00424794	9.99862E-05	0.0544899	2.38383E-05	0.000938373	0.00101421	0.0036243	1.03774E-05	8.69626E-06	0.000116194	0.000921889	0.00292739	0.00347181	0.0780872	0.00180569	1.84302E-05	0.000317575	0.00238017	0.0743408	0.0146322	0.00292556	0.000562502	4.26406E-05	7.02665E-06	0.000131308	0.002162	0.0011302	8.47462E-05	2.83137E-05	0.000123106	0.000192448	0.0160273	0.000124656
0.00316909	5.92096E-06	7.26217E-05	7.53451E-05	6.13849E-05	2.78219E-06	0.000123811	5.28606E-06	0.00355053	0.00398385	0.019532	0.000631247	0.000281797	9.33047E-05	3.05401E-06	0.00012324	0.0355281	0.00426851	0.000100388	0.0564151	2.42794E-05	0.00094979	0.00101963	0.00367905	1.06131E-05	8.8882E-06	0.00011788	0.000930078	0.00298586	0.00349735	0.0808859	0.00182156	1.90133E-05	0.000333303	0.0024091	0.0776447	0.0149274	0.00294871	0.00056658	4.29567E-05	7.1446E-06	0.000132907	0.0021972	0.00116913	8.61344E-05	2.87381E-05	0.000124813	0.000194975	0.0160862	0.000126595
0.00328823	6.02999E-06	7.29273E-05	7.58059E-05	6.22528E-05	2.84713E-06	0.0001257	5.40005E-06	0.00356893	0.00399628	0.020292	0.000642395	0.000284767	9.46853E-05	3.11443E-06	0.00012482	0.035569	0.00428946	0.000100797	0.0584082	2.47297E-05	0.000961396	0.00102512	0.00373459	1.08554E-05	9.08594E-06	0.000119605	0.000938377	0.00304572	0.00352328	0.0837841	0.00183776	1.96176E-05	0.000349808	0.00243867	0.0810944	0.0152284	0.00297217	0.000570699	4.32773E-05	7.26477E-06	0.000134537	0.00223299	0.00120938	8.75459E-05	2.91724E-05	0.000126554	0.000197552	0.0161459	0.000128567
0.00341164	6.14127E-06	7.32356E-05	7.62767E-05	6.31354E-05	2.91406E-06	0.000127632	5.51678E-06	0.00358768	0.00400896	0.0210812	0.000653777	0.000287799	9.60917E-05	3.17651E-06	0.000126432	0.0356114	0.00431078	0.000101213	0.0604715	2.51897E-05	0.000973195	0.00103069	0.00379092	1.11043E-05	9.28968E-06	0.00012137	0.000946787	0.003107	0.00354963	0.0867852	0.00185432	2.02438E-05	0.000367128	0.00246888	0.0846964	0.0155352	0.00299594	0.000574862	4.36027E-05	7.38723E-06	0.000136199	0.00226935	0.00125097	8.89812E-05	2.9617E-05	0.000128328	0.000200179	0.0162064	0.000130573
0.00353947	6.25485E-06	7.35466E-05	7.67577E-05	6.40329E-05	2.98306E-06	0.000129608	5.63635E-06	0.0036068	0.0040219	0.0219006	0.000665397	0.000290895	9.75244E-05	3.24032E-06	0.000128078	0.0356554	0.0043325	0.000101636	0.0626075	2.56596E-05	0.000985192	0.00103634	0.00384808	1.13603E-05	9.49964E-06	0.000123176	0.000955312	0.00316972	0.00357641	0.0898929	0.00187123	2.08928E-05	0.000385304	0.00249976	0.0884574	0.0158481	0.00302004	0.000579069	4.39328E-05	7.51201E-06	0.000137895	0.00230631	0.00129397	9.04407E-05	3.00721E-05	0.000130137	0.000202857	0.0162678	0.000132612
0.00367188	6.3708E-06	7.38603E-05	7.72494E-05	6.49457E-05	3.0542E-06	0.00013163	5.75885E-06	0.0036263	0.0040351	0.0227515	0.000677261	0.000294055	9.89842E-05	3.30591E-06	0.000129758	0.0357011	0.00435461	0.000102066	0.0648188	2.61396E-05	0.00099739	0.00104207	0.00390606	1.16233E-05	9.71602E-06	0.000125022	0.000963952	0.00323393	0.00360362	0.0931109	0.0018885	2.15656E-05	0.000404377	0.00253132	0.0923843	0.0161672	0.00304446	0.000583322	4.42679E-05	7.63918E-06	0.000139624	0.00234388	0.00133841	9.19249E-05	3.0538E-05	0.000131983	0.000205587	0.01633	0.000134687
0.00380903	6.48916E-06	7.4177E-05	7.7752E-05	6.5874E-05	3.12755E-06	0.000133698	5.88437E-06	0.00364619	0.00404858	0.023635	0.000689376	0.000297283	0.000100472	3.37336E-06	0.000131474	0.0357484	0.00437713	0.000102503	0.067108	2.66301E-05	0.00100979	0.00104789	0.00396489	1.18938E-05	9.93904E-06	0.000126912	0.000972711	0.00329967	0.00363128	0.0964432	0.00190616	2.22631E-05	0.000424391	0.00256358	0.0964845	0.0164924	0.00306923	0.000587621	4.4608E-05	7.76879E-06	0.000141388	0.00238206	0.00138435	9.34342E-05	3.1015E-05	0.000133865	0.000208371	0.0163931	0.000136796
0.00395107	6.60999E-06	7.44965E-05	7.82659E-05	6.68182E-05	3.20321E-06	0.000135815	6.013E-06	0.00366647	0.00406234	0.0245525	0.000701746	0.000300578	0.000101988	3.44273E-06	0.000133226	0.0357973	0.00440007	0.000102948	0.0694778	2.71313E-05	0.00102241	0.00105379	0.00402457	1.21718E-05	1.01689E-05	0.000128845	0.000981591	0.00336696	0.00365939	0.0998937	0.0019242	2.29862E-05	0.000445395	0.00259657	0.100765	0.0168241	0.00309435	0.000591967	4.49533E-05	7.90091E-06	0.000143188	0.00242087	0.00143183	9.49692E-05	3.15033E-05	0.000135785	0.00021121	0.0164572	0.000138942
0.00409818	6.73336E-06	7.48191E-05	7.87913E-05	6.77786E-05	3.28126E-06	0.000137981	6.14486E-06	0.00368716	0.00407637	0.025505	0.000714379	0.000303944	0.000103534	3.51409E-06	0.000135016	0.035848	0.00442344	0.000103401	0.0719311	2.76435E-05	0.00103524	0.00105978	0.00408512	1.24578E-05	1.04059E-05	0.000130822	0.000990594	0.00343585	0.00368799	0.103467	0.00194263	2.3736E-05	0.000467435	0.00263029	0.105235	0.0171623	0.00311982	0.000596363	4.53038E-05	8.03558E-06	0.000145024	0.00246031	0.0014809	9.65302E-05	3.20033E-05	0.000137745	0.000214105	0.0165221	0.000141124
0.00425053	6.85933E-06	7.51449E-05	7.93286E-05	6.87554E-05	3.36178E-06	0.000140197	6.28004E-06	0.00370827	0.00409069	0.0264941	0.000727281	0.000307381	0.00010511	3.58751E-06	0.000136843	0.0359003	0.00444726	0.000103862	0.0744707	2.8167E-05	0.00104829	0.00106587	0.00414657	1.27518E-05	1.06502E-05	0.000132845	0.000999723	0.00350637	0.00371706	0.107167	0.00196148	2.45135E-05	0.000490563	0.00266478	0.109902	0.0175071	0.00314565	0.000600808	4.56597E-05	8.17287E-06	0.000146898	0.0025004	0.00153162	9.8118E-05	3.25153E-05	0.000139745	0.000217058	0.016588	0.000143344
0.00440831	6.98795E-06	7.54738E-05	7.98781E-05	6.9749E-05	3.44486E-06	0.000142466	6.41866E-06	0.0037298	0.00410531	0.0275211	0.000740457	0.000310891	0.000106716	3.66307E-06	0.00013871	0.0359544	0.00447152	0.000104332	0.0770999	2.87021E-05	0.00106157	0.00107205	0.00420891	1.30543E-05	1.09022E-05	0.000134915	0.00100898	0.00357856	0.00374664	0.110998	0.00198074	2.53198E-05	0.000514834	0.00270004	0.114774	0.0178586	0.00317186	0.000605304	4.60211E-05	8.31285E-06	0.00014881	0.00254114	0.00158404	9.97328E-05	3.30395E-05	0.000141786	0.000220069	0.0166549	0.000145601
0.00457171	7.1193E-06	7.5806E-05	8.04403E-05	7.07598E-05	3.53061E-06	0.000144788	6.56083E-06	0.00375177	0.00412023	0.0285874	0.000753915	0.000314477	0.000108355	3.74084E-06	0.000140618	0.0360102	0.00449625	0.000104809	0.0798215	2.92492E-05	0.00107507	0.00107833	0.00427216	1.33654E-05	1.1162E-05	0.000137032	0.00101837	0.00365246	0.00377673	0.114965	0.00200044	2.6156E-05	0.000540302	0.00273611	0.119861	0.018217	0.00319846	0.000609853	4.63881E-05	8.45557E-06	0.000150762	0.00258255	0.00163823	0.000101375	3.35763E-05	0.00014387	0.000223141	0.0167227	0.000147898
0.00474091	7.25344E-06	7.61415E-05	8.10155E-05	7.1788E-05	3.61913E-06	0.000147164	6.70667E-06	0.00377419	0.00413545	0.0296946	0.000767661	0.00031814	0.000110027	3.8209E-06	0.000142566	0.0360679	0.00452146	0.000105296	0.0826391	2.98086E-05	0.00108881	0.00108471	0.00433635	1.36854E-05	1.14299E-05	0.000139198	0.00102789	0.00372812	0.00380735	0.119072	0.00202058	2.70234E-05	0.000567028	0.002773	0.125173	0.0185825	0.00322544	0.000614456	4.67609E-05	8.60111E-06	0.000152754	0.00262465	0.00169422	0.000103046	3.41261E-05	0.000145997	0.000226275	0.0167916	0.000150234
0.00491611	7.39043E-06	7.64806E-05	8.1604E-05	7.28341E-05	3.7105E-06	0.000149597	6.85629E-06	0.00379707	0.00415098	0.0308441	0.000781702	0.000321882	0.000111732	3.90335E-06	0.000144557	0.0361274	0.00454715	0.000105792	0.0855558	3.03806E-05	0.0011028	0.00109119	0.00440149	1.40147E-05	1.17062E-05	0.000141414	0.00103755	0.00380558	0.00383851	0.123325	0.00204117	2.79232E-05	0.000595073	0.00281073	0.130718	0.0189551	0.00325283	0.000619113	4.71396E-05	8.74952E-06	0.000154788	0.00266743	0.0017521	0.000104746	3.46892E-05	0.00014817	0.000229472	0.0168616	0.00015261
0.00509754	7.53034E-06	7.68232E-05	8.22063E-05	7.38983E-05	3.80485E-06	0.000152088	7.00982E-06	0.00382042	0.00416683	0.0320376	0.000796045	0.000325704	0.000113472	3.98826E-06	0.000146591	0.0361887	0.00457335	0.000106297	0.0885751	3.09656E-05	0.00111702	0.00109779	0.00446759	1.43534E-05	1.19912E-05	0.000143682	0.00104735	0.00388487	0.00387022	0.12773	0.00206223	2.88566E-05	0.000624503	0.00284934	0.136507	0.019335	0.00328062	0.000623827	4.75242E-05	8.90089E-06	0.000156864	0.00271091	0.00181192	0.000106474	3.52658E-05	0.000150389	0.000232734	0.0169326	0.000155027
0.00528539	7.67326E-06	7.71694E-05	8.28228E-05	7.49811E-05	3.90228E-06	0.000154639	7.16741E-06	0.00384425	0.00418301	0.0332768	0.000810697	0.00032961	0.000115247	4.07572E-06	0.00014867	0.0362519	0.00460006	0.000106812	0.0917008	3.1564E-05	0.0011315	0.00110449	0.00453467	1.47021E-05	1.22851E-05	0.000146001	0.00105729	0.00396605	0.0039025	0.13229	0.00208377	2.98249E-05	0.000655385	0.00288883	0.142551	0.0197224	0.00330884	0.000628599	4.7915E-05	9.05527E-06	0.000158983	0.00275511	0.00187374	0.000108233	3.58565E-05	0.000152656	0.000236062	0.0170048	0.000157485
0.0054799	7.81924E-06	7.75195E-05	8.34538E-05	7.60827E-05	4.00291E-06	0.00015725	7.32917E-06	0.00386858	0.00419952	0.0345635	0.000825666	0.0003336	0.000117059	4.16583E-06	0.000150795	0.0363171	0.0046273	0.000107336	0.0949364	3.21761E-05	0.00114624	0.00111131	0.00460275	1.50609E-05	1.25884E-05	0.000148375	0.00106738	0.00404915	0.00393537	0.137011	0.0021058	3.08297E-05	0.000687792	0.00292925	0.148861	0.0201173	0.00333749	0.00063343	4.83121E-05	9.21275E-06	0.000161147	0.00280004	0.00193763	0.000110022	3.64615E-05	0.000154972	0.000239458	0.0170781	0.000159986
0.00568128	7.96837E-06	7.78734E-05	8.40999E-05	7.72036E-05	4.10685E-06	0.000159924	7.49526E-06	0.00389342	0.00421636	0.0358993	0.00084096	0.000337678	0.000118909	4.25869E-06	0.000152966	0.0363842	0.00465507	0.00010787	0.0982859	3.28022E-05	0.00116123	0.00111825	0.00467184	1.54301E-05	1.29013E-05	0.000150803	0.00107761	0.00413423	0.00396884	0.1419	0.00212834	3.18722E-05	0.000721798	0.0029706	0.155449	0.02052	0.00336658	0.000638321	4.87156E-05	9.37339E-06	0.000163357	0.0028457	0.00200367	0.000111842	3.70813E-05	0.000157338	0.000242924	0.0171525	0.000162531
0.00588978	8.12072E-06	7.82313E-05	8.47613E-05	7.83442E-05	4.21424E-06	0.000162662	7.66582E-06	0.00391878	0.00423356	0.0372862	0.000856585	0.000341844	0.000120797	4.3544E-06	0.000155186	0.0364533	0.0046834	0.000108415	0.101753	3.34429E-05	0.0011765	0.0011253	0.00474196	1.58102E-05	1.32241E-05	0.000153287	0.001088	0.00422132	0.00400293	0.146963	0.0021514	3.29541E-05	0.000757483	0.00301292	0.162326	0.0209306	0.00339612	0.000643275	4.91257E-05	9.53728E-06	0.000165614	0.00289212	0.00207191	0.000113694	3.77161E-05	0.000159757	0.000246461	0.0172282	0.000165119
0.00610565	8.27637E-06	7.85933E-05	8.54387E-05	7.95048E-05	4.32519E-06	0.000165466	7.84099E-06	0.00394467	0.00425111	0.0387261	0.000872551	0.000346102	0.000122725	4.45306E-06	0.000157455	0.0365245	0.0047123	0.000108971	0.105343	3.40984E-05	0.00119204	0.00113249	0.00481314	1.62015E-05	1.35572E-05	0.000155829	0.00109854	0.00431049	0.00403765	0.152204	0.00217499	3.40768E-05	0.000794928	0.00305624	0.169506	0.0213492	0.00342612	0.000648292	4.95425E-05	9.70449E-06	0.000167919	0.00293929	0.00214244	0.000115578	3.83665E-05	0.000162229	0.000250071	0.0173051	0.000167753
0.00632913	8.4354E-06	7.89594E-05	8.61324E-05	8.06859E-05	4.43985E-06	0.000168338	8.02095E-06	0.00397111	0.00426903	0.040221	0.000888864	0.000350454	0.000124694	4.55478E-06	0.000159774	0.0365978	0.00474178	0.000109537	0.109058	3.47693E-05	0.00120786	0.0011398	0.00488538	1.66043E-05	1.39009E-05	0.00015843	0.00110924	0.00440177	0.00407302	0.157631	0.00219913	3.5242E-05	0.000834222	0.00310057	0.177001	0.0217761	0.0034566	0.000653375	4.99661E-05	9.8751E-06	0.000170273	0.00298725	0.00221533	0.000117496	3.90328E-05	0.000164756	0.000253755	0.0173832	0.000170432
0.00656049	8.5979E-06	7.93299E-05	8.68429E-05	8.18878E-05	4.55835E-06	0.00017128	8.20585E-06	0.00399811	0.00428731	0.0417731	0.000905533	0.000354901	0.000126705	4.65968E-06	0.000162145	0.0366732	0.00477186	0.000110115	0.112904	3.54559E-05	0.00122397	0.00114724	0.0049587	1.70191E-05	1.42557E-05	0.000161091	0.0011201	0.00449522	0.00410905	0.16325	0.00222384	3.64514E-05	0.000875455	0.00314595	0.184826	0.0222113	0.00348757	0.000658525	5.03968E-05	1.00492E-05	0.000172678	0.00303599	0.00229066	0.000119446	3.97155E-05	0.000167341	0.000257516	0.0174627	0.000173157
0.0068	8.76394E-06	7.97048E-05	8.75707E-05	8.3111E-05	4.68084E-06	0.000174294	8.39587E-06	0.00402569	0.00430598	0.0433844	0.000922568	0.000359447	0.00012876	4.76787E-06	0.00016457	0.0367508	0.00480254	0.000110704	0.116886	3.61587E-05	0.00124038	0.00115483	0.00503313	1.74462E-05	1.46218E-05	0.000163814	0.00113112	0.00459089	0.00414578	0.169068	0.00224913	3.77067E-05	0.000918723	0.00319241	0.192995	0.022655	0.00351903	0.000663744	5.08346E-05	1.02269E-05	0.000175135	0.00308554	0.00236851	0.000121432	4.04149E-05	0.000169983	0.000261356	0.0175434	0.000175931
0.00704793	8.93361E-06	8.00843E-05	8.83164E-05	8.43559E-05	4.80747E-06	0.00017738	8.59117E-06	0.00405385	0.00432503	0.0450572	0.000939975	0.000364093	0.000130859	4.87947E-06	0.000167049	0.0368306	0.00483386	0.000111305	0.121007	3.68781E-05	0.00125708	0.00116255	0.00510869	1.78859E-05	1.49996E-05	0.0001666	0.00114232	0.00468883	0.0041832	0.175092	0.00227501	3.90097E-05	0.000964125	0.00323997	0.201522	0.0231074	0.003551	0.000669033	5.12798E-05	1.04082E-05	0.000177645	0.0031359	0.00244896	0.000123452	4.11316E-05	0.000172686	0.000265276	0.0176256	0.000178752
0.00730459	9.10701E-06	8.04685E-05	8.90804E-05	8.56229E-05	4.93839E-06	0.000180543	8.79194E-06	0.00408261	0.00434448	0.046794	0.000957765	0.000368842	0.000133003	4.99461E-06	0.000169585	0.0369126	0.00486581	0.000111918	0.125274	3.76147E-05	0.00127409	0.00117042	0.00518539	1.83389E-05	1.53897E-05	0.00016945	0.00115368	0.0047891	0.00422135	0.181329	0.0023015	4.03624E-05	0.00101177	0.00328866	0.210424	0.0235687	0.0035835	0.000674394	5.17326E-05	1.05933E-05	0.000180209	0.0031871	0.0025321	0.000125507	4.18659E-05	0.000175451	0.000269278	0.0177091	0.000181623
0.00757025	9.28423E-06	8.08574E-05	8.98632E-05	8.69125E-05	5.07377E-06	0.000183783	8.99838E-06	0.004112	0.00436433	0.048597	0.000975947	0.000373696	0.000135195	5.11343E-06	0.000172178	0.036997	0.00489843	0.000112544	0.12969	3.83688E-05	0.00129141	0.00117843	0.00526325	1.88053E-05	1.57923E-05	0.000172367	0.00116522	0.00489175	0.00426023	0.187786	0.00232862	4.17667E-05	0.00106176	0.00333852	0.219717	0.024039	0.00361653	0.000679829	5.21929E-05	1.07822E-05	0.000182829	0.00323913	0.00261802	0.0001276	4.26184E-05	0.00017828	0.000273364	0.017794	0.000184544
0.00784525	9.46535E-06	8.12514E-05	9.06655E-05	8.82251E-05	5.21377E-06	0.000187103	9.21067E-06	0.00414202	0.0043846	0.0504688	0.000994529	0.000378659	0.000137436	5.23606E-06	0.00017483	0.0370838	0.00493172	0.000113182	0.134262	3.9141E-05	0.00130906	0.0011866	0.0053423	1.92858E-05	1.62079E-05	0.000175352	0.00117694	0.00499683	0.00429988	0.194472	0.00235639	4.32247E-05	0.00111422	0.00338958	0.229417	0.0245185	0.00365011	0.000685341	5.26612E-05	1.0975E-05	0.000185507	0.00329203	0.00270682	0.000129729	4.33895E-05	0.000181175	0.000277537	0.0178804	0.000187516
0.00812989	9.65049E-06	8.16504E-05	9.14877E-05	8.95612E-05	5.35856E-06	0.000190504	9.42902E-06	0.00417269	0.0044053	0.052412	0.00101352	0.000383732	0.000139726	5.36263E-06	0.000177542	0.0371729	0.0049657	0.000113834	0.138994	3.99318E-05	0.00132703	0.00119493	0.00542256	1.97808E-05	1.6637E-05	0.000178406	0.00118884	0.00510441	0.0043403	0.201394	0.00238481	4.47385E-05	0.00116927	0.00344186	0.239543	0.0250074	0.00368425	0.00069093	5.31375E-05	1.11719E-05	0.000188243	0.0033458	0.00279858	0.000131896	4.41797E-05	0.000184138	0.000281797	0.0179683	0.000190541
0.0084245	9.83972E-06	8.20546E-05	9.23305E-05	9.09212E-05	5.50834E-06	0.00019399	9.65365E-06	0.00420402	0.00442643	0.0544293	0.00103293	0.000388919	0.000142067	5.49331E-06	0.000180317	0.0372646	0.00500039	0.000114499	0.143892	4.07416E-05	0.00134534	0.00120343	0.00550404	2.02907E-05	1.708E-05	0.000181531	0.00120093	0.00521454	0.00438153	0.208561	0.00241392	4.63103E-05	0.00122704	0.00349541	0.250112	0.0255059	0.00371896	0.0006966	5.3622E-05	1.13729E-05	0.00019104	0.00340046	0.0028934	0.000134102	4.49895E-05	0.00018717	0.000286148	0.0180578	0.000193618
0.00872943	1.00332E-05	8.24641E-05	9.31945E-05	9.23057E-05	5.66329E-06	0.000197562	9.88478E-06	0.00423604	0.004448	0.0565235	0.00105278	0.000394222	0.000144462	5.62823E-06	0.000183156	0.0373588	0.00503581	0.000115179	0.148963	4.15712E-05	0.00136399	0.00121209	0.00558677	2.0816E-05	1.75375E-05	0.000184728	0.00121321	0.00532729	0.00442357	0.21598	0.00244373	4.79425E-05	0.00128765	0.00355025	0.261145	0.0260142	0.00375427	0.000702352	5.41149E-05	1.15782E-05	0.000193899	0.00345601	0.0029914	0.000136347	4.58195E-05	0.000190274	0.000290592	0.0181488	0.00019675
0.00904503	1.02309E-05	8.28792E-05	9.40802E-05	9.37152E-05	5.82359E-06	0.000201223	1.01226E-05	0.00426875	0.00447003	0.0586976	0.00107306	0.000399644	0.00014691	5.76757E-06	0.00018606	0.0374555	0.00507197	0.000115872	0.154211	4.24209E-05	0.001383	0.00122093	0.00567077	2.13573E-05	1.80098E-05	0.000188001	0.00122569	0.00544271	0.00446646	0.223662	0.00247426	4.96374E-05	0.00135126	0.00360642	0.272662	0.0265324	0.00379018	0.000708187	5.46164E-05	1.17878E-05	0.000196821	0.00351249	0.00309266	0.000138633	4.66701E-05	0.000193452	0.000295131	0.0182415	0.000199937
0.00937166	1.04331E-05	8.33E-05	9.49883E-05	9.515E-05	5.98947E-06	0.000204975	1.03674E-05	0.00430218	0.00449252	0.0609545	0.00109379	0.000405188	0.000149415	5.91149E-06	0.000189031	0.037555	0.00510889	0.000116581	0.159644	4.32913E-05	0.00140236	0.00122994	0.00575607	2.19151E-05	1.84975E-05	0.000191349	0.00123836	0.00556087	0.00451021	0.231615	0.00250552	5.13975E-05	0.001418	0.00366396	0.284682	0.0270608	0.00382671	0.00071411	5.51267E-05	1.20018E-05	0.000199807	0.0035699	0.00319731	0.00014096	4.75419E-05	0.000196707	0.000299766	0.0183358	0.00020318
0.0097097	1.06398E-05	8.37265E-05	9.59194E-05	9.66108E-05	6.16112E-06	0.000208821	1.06194E-05	0.00433634	0.00451549	0.0632974	0.00111499	0.000410857	0.000151977	6.06014E-06	0.000192071	0.0376571	0.0051466	0.000117304	0.165268	4.41832E-05	0.0014221	0.00123914	0.00584268	2.24898E-05	1.90012E-05	0.000194775	0.00125124	0.00568184	0.00455484	0.239848	0.00253755	5.32255E-05	0.00148804	0.0037229	0.297229	0.0275995	0.00386387	0.00072012	5.5646E-05	1.22204E-05	0.000202861	0.00362826	0.00330544	0.000143328	4.84356E-05	0.00020004	0.000304502	0.0184318	0.00020648
0.0100595	1.08511E-05	8.41591E-05	9.68743E-05	9.80981E-05	6.33877E-06	0.000212763	1.08789E-05	0.00437126	0.00453895	0.0657296	0.00113665	0.000416653	0.000154598	6.21373E-06	0.000195182	0.037762	0.00518511	0.000118043	0.171089	4.5097E-05	0.0014422	0.00124852	0.00593063	2.30822E-05	1.95214E-05	0.000198281	0.00126433	0.00580567	0.00460039	0.248372	0.00257035	5.5124E-05	0.00156153	0.00378328	0.310325	0.0281488	0.00390168	0.000726222	5.61745E-05	1.24436E-05	0.000205983	0.00368759	0.00341719	0.00014574	4.93516E-05	0.000203455	0.000309339	0.0185295	0.000209839
0.0104216	1.10672E-05	8.45978E-05	9.78536E-05	9.96124E-05	6.52264E-06	0.000216804	1.11461E-05	0.00440695	0.0045629	0.0682543	0.0011588	0.000422581	0.00015728	6.37242E-06	0.000198365	0.0378697	0.00522443	0.000118798	0.177114	4.60333E-05	0.0014627	0.00125811	0.00601995	2.36926E-05	2.00586E-05	0.000201869	0.00127763	0.00593244	0.00464686	0.257197	0.00260395	5.70958E-05	0.00163864	0.00384514	0.323994	0.0287088	0.00394015	0.000732418	5.67124E-05	1.26717E-05	0.000209174	0.0037479	0.00353267	0.000148195	5.02905E-05	0.000206952	0.00031428	0.018629	0.000213257
0.0107962	1.12881E-05	8.50428E-05	9.88579E-05	0.000101154	6.71297E-06	0.000220947	1.14213E-05	0.00444342	0.00458737	0.0708752	0.00118145	0.000428643	0.000160025	6.53642E-06	0.000201623	0.0379804	0.0052646	0.000119569	0.183351	4.69928E-05	0.00148358	0.00126789	0.00611066	2.43219E-05	2.06135E-05	0.000205541	0.00129114	0.00606221	0.00469429	0.266333	0.00263837	5.9144E-05	0.00171956	0.00390851	0.338261	0.0292799	0.00397931	0.000738709	5.72599E-05	1.29046E-05	0.000212438	0.0038092	0.00365199	0.000150695	5.1253E-05	0.000210536	0.000319328	0.0187304	0.000216736
0.011184	1.15141E-05	8.54942E-05	9.98881E-05	0.000102724	6.91001E-06	0.000225195	1.17048E-05	0.00448071	0.00461236	0.0735959	0.0012046	0.000434842	0.000162835	6.70592E-06	0.000204958	0.038094	0.00530563	0.000120357	0.189806	4.79763E-05	0.00150487	0.00127788	0.00620279	2.49704E-05	2.11866E-05	0.000209298	0.00130488	0.00619506	0.00474271	0.27579	0.00267363	6.12714E-05	0.00180447	0.00397345	0.353151	0.0298621	0.00401917	0.000745099	5.78173E-05	1.31426E-05	0.000215775	0.00387152	0.0037753	0.00015324	5.22397E-05	0.000214209	0.000324486	0.0188336	0.000220277
0.0115852	1.17452E-05	8.59524E-05	0.000100945	0.000104323	7.11401E-06	0.00022955	1.19969E-05	0.00451882	0.00463788	0.07642	0.00122827	0.000441182	0.000165711	6.88112E-06	0.000208371	0.0382106	0.00534755	0.000121162	0.196488	4.89842E-05	0.00152658	0.00128809	0.00629636	2.5639E-05	2.17786E-05	0.000213143	0.00131885	0.00633105	0.00479213	0.285581	0.00270976	6.34813E-05	0.00189357	0.00403999	0.368691	0.0304557	0.00405974	0.000751589	5.83848E-05	1.33857E-05	0.000219188	0.00393488	0.00390272	0.000155832	5.32512E-05	0.000217973	0.000329756	0.0189387	0.000223881
0.0120003	1.19815E-05	8.64174E-05	0.000102029	0.000105951	7.32524E-06	0.000234015	1.22978E-05	0.00455778	0.00466395	0.0793516	0.00125247	0.000447666	0.000168656	7.06225E-06	0.000211865	0.0383303	0.00539036	0.000121985	0.203404	5.00174E-05	0.0015487	0.00129851	0.00639139	2.63283E-05	2.23901E-05	0.000217077	0.00133304	0.00647027	0.00484258	0.295717	0.00274678	6.5777E-05	0.00198707	0.00410818	0.38491	0.0310609	0.00410104	0.000758184	5.89625E-05	1.36342E-05	0.000222678	0.00399928	0.00403438	0.000158471	5.42881E-05	0.000221831	0.000335141	0.0190458	0.000227548
0.0124299	1.22231E-05	8.68894E-05	0.000103141	0.000107608	7.54397E-06	0.000238594	1.2608E-05	0.00459761	0.00469058	0.0823947	0.00127722	0.000454298	0.000171671	7.24952E-06	0.000215441	0.0384532	0.00543411	0.000122826	0.210562	5.10765E-05	0.00157125	0.00130916	0.00648792	2.70389E-05	2.30218E-05	0.000221104	0.00134747	0.00661278	0.00489409	0.306209	0.00278472	6.81618E-05	0.00208517	0.00417805	0.401837	0.031678	0.0041431	0.000764885	5.95508E-05	1.3888E-05	0.000226248	0.00406476	0.00417044	0.000161159	5.53513E-05	0.000225786	0.000340643	0.019155	0.000231282
0.0128744	1.24703E-05	8.73686E-05	0.000104282	0.000109297	7.77049E-06	0.000243289	1.29277E-05	0.00463833	0.00471778	0.0855535	0.00130252	0.000461081	0.000174758	7.44318E-06	0.000219102	0.0385794	0.0054788	0.000123686	0.217971	5.21623E-05	0.00159425	0.00132005	0.00658597	2.77716E-05	2.36744E-05	0.000225224	0.00136215	0.00675867	0.00494668	0.317071	0.00282359	7.06394E-05	0.00218812	0.00424966	0.419502	0.0323071	0.00418592	0.000771695	6.015E-05	1.41474E-05	0.000229899	0.00413131	0.00431103	0.000163897	5.64413E-05	0.000229842	0.000346266	0.0192661	0.000235082
0.0133343	1.27232E-05	8.78553E-05	0.000105453	0.000111016	8.0051E-06	0.000248105	1.32573E-05	0.00467997	0.00474557	0.0888324	0.00132839	0.000468018	0.000177921	7.64345E-06	0.000222851	0.0387089	0.00552446	0.000124565	0.22564	5.32755E-05	0.0016177	0.00133117	0.00668557	2.8527E-05	2.43486E-05	0.000229441	0.00137707	0.006908	0.00500039	0.328314	0.00286343	7.32134E-05	0.00229614	0.00432304	0.437936	0.0329486	0.00422953	0.000778618	6.07601E-05	1.44125E-05	0.000233633	0.00419898	0.0044563	0.000166685	5.75588E-05	0.000234	0.000352012	0.0193794	0.00023895
0.0138102	1.29818E-05	8.83496E-05	0.000106655	0.000112767	8.2481E-06	0.000253043	1.35972E-05	0.00472254	0.00477396	0.0922359	0.00135484	0.000475115	0.00018116	7.85059E-06	0.000226689	0.0388418	0.00557112	0.000125464	0.233578	5.44169E-05	0.00164161	0.00134254	0.00678674	2.9306E-05	2.50452E-05	0.000233757	0.00139225	0.00706087	0.00505524	0.339953	0.00290425	7.58877E-05	0.00240949	0.00439826	0.457174	0.0336027	0.00427395	0.000785656	6.13815E-05	1.46834E-05	0.000237453	0.00426776	0.00460642	0.000169525	5.87046E-05	0.000238266	0.000357885	0.0194949	0.000242887
0.0143026	1.32464E-05	8.88517E-05	0.000107888	0.000114551	8.49982E-06	0.000258108	1.39476E-05	0.00476607	0.00480297	0.0957687	0.00138189	0.000482373	0.000184479	8.06487E-06	0.000230619	0.0389783	0.0056188	0.000126383	0.241793	5.55873E-05	0.00166599	0.00135417	0.00688953	3.01093E-05	2.57649E-05	0.000238173	0.00140768	0.00721735	0.00511126	0.352001	0.0029461	7.86663E-05	0.00252843	0.00447535	0.47725	0.0342696	0.0043192	0.000792812	6.20145E-05	1.49603E-05	0.000241361	0.00433769	0.00476153	0.000172418	5.98795E-05	0.00024264	0.000363887	0.0196126	0.000246895
0.014812	1.3517E-05	8.93619E-05	0.000109153	0.000116367	8.76058E-06	0.000263304	1.43091E-05	0.00481058	0.0048326	0.0994357	0.00140955	0.000489798	0.000187879	8.28654E-06	0.000234643	0.0391182	0.00566753	0.000127323	0.250296	5.67875E-05	0.00169086	0.00136606	0.00699395	3.09377E-05	2.65085E-05	0.000242693	0.00142338	0.00737753	0.00516848	0.364473	0.00298899	8.15533E-05	0.00265323	0.00455437	0.498199	0.0349495	0.00436529	0.000800091	6.26594E-05	1.52434E-05	0.000245359	0.00440878	0.00492181	0.000175364	6.10842E-05	0.000247128	0.000370022	0.0197326	0.000250975
0.015339	1.37939E-05	8.98804E-05	0.000110452	0.000118217	9.03074E-06	0.000268633	1.4682E-05	0.00485609	0.00486288	0.103242	0.00143783	0.000497393	0.000191363	8.5159E-06	0.000238764	0.0392619	0.00571732	0.000128285	0.259096	5.80184E-05	0.00171622	0.00137822	0.00710005	3.17921E-05	2.72768E-05	0.000247318	0.00143934	0.00754149	0.00522694	0.377382	0.00303295	8.45531E-05	0.00278419	0.00463537	0.520059	0.0356428	0.00441226	0.000807494	6.33163E-05	1.55328E-05	0.000249449	0.00448106	0.00508742	0.000178366	6.23195E-05	0.000251733	0.000376292	0.0198548	0.000255129
0.0158843	1.40772E-05	9.04073E-05	0.000111786	0.000120102	9.31066E-06	0.0002741	1.50667E-05	0.00490264	0.00489381	0.107193	0.00146676	0.000505163	0.000194934	8.75322E-06	0.000242984	0.0394093	0.00576821	0.000129268	0.268204	5.92808E-05	0.00174209	0.00139066	0.00720784	3.26733E-05	2.80708E-05	0.000252051	0.00145558	0.00770931	0.00528665	0.390744	0.00307801	8.76702E-05	0.00292161	0.00471841	0.542868	0.0363496	0.00446011	0.000815025	6.39856E-05	1.58286E-05	0.000253634	0.00455453	0.00525855	0.000181424	6.35862E-05	0.000256458	0.000382702	0.0199795	0.000259357
0.0164484	1.4367E-05	9.0943E-05	0.000113154	0.000122021	9.60071E-06	0.000279708	1.54636E-05	0.00495024	0.00492542	0.111293	0.00149634	0.000513111	0.000198594	8.99882E-06	0.000247306	0.0395605	0.00582022	0.000130274	0.277631	6.05757E-05	0.00176847	0.00140338	0.00731736	3.35822E-05	2.88912E-05	0.000256895	0.00147211	0.0078811	0.00534766	0.404575	0.0031242	9.09093E-05	0.0030658	0.00480353	0.566668	0.0370703	0.00450888	0.000822689	6.46676E-05	1.61311E-05	0.000257915	0.00462923	0.00543538	0.00018454	6.48852E-05	0.000261307	0.000389254	0.0201066	0.000263662
0.017032	1.46635E-05	9.14877E-05	0.000114559	0.000123977	9.90127E-06	0.000285462	1.58732E-05	0.00499892	0.00495772	0.11555	0.00152659	0.000521242	0.000202346	9.25301E-06	0.000251733	0.0397156	0.00587338	0.000131303	0.287387	6.19039E-05	0.00179539	0.00141641	0.00742865	3.45197E-05	2.97391E-05	0.000261853	0.00148892	0.00805694	0.00541	0.41889	0.00317155	9.42752E-05	0.00321711	0.00489079	0.591501	0.0378052	0.00455858	0.000830488	6.53626E-05	1.64403E-05	0.000262297	0.00470517	0.00561809	0.000187714	6.62173E-05	0.000266284	0.000395952	0.0202362	0.000268045
0.0176357	1.4967E-05	9.20416E-05	0.000116001	0.000125969	1.02128E-05	0.000291365	1.6296E-05	0.0050487	0.00499073	0.119967	0.00155752	0.00052956	0.000206193	9.51612E-06	0.000256268	0.0398748	0.00592772	0.000132356	0.297485	6.32664E-05	0.00182285	0.00142973	0.00754173	3.54868E-05	3.06152E-05	0.000266927	0.00150603	0.00823692	0.0054737	0.433708	0.0032201	9.7773E-05	0.00337587	0.00498025	0.617411	0.0385544	0.00460924	0.000838426	6.60708E-05	1.67566E-05	0.00026678	0.00478237	0.00580687	0.000190949	6.75834E-05	0.000271393	0.0004028	0.0203684	0.000272507
0.0182603	1.52775E-05	9.26049E-05	0.000117482	0.000127998	1.05356E-05	0.000297422	1.67325E-05	0.00509962	0.00502446	0.124552	0.00158916	0.00053807	0.000210137	9.78848E-06	0.000260913	0.0400381	0.00598326	0.000133433	0.307935	6.46642E-05	0.00185087	0.00144337	0.00765664	3.64845E-05	3.15207E-05	0.000272119	0.00152343	0.00842114	0.0055388	0.449044	0.00326987	0.000101408	0.00354247	0.00507197	0.644443	0.0393183	0.00466088	0.000846507	6.67926E-05	1.70799E-05	0.000271368	0.00486086	0.00600194	0.000194245	6.89844E-05	0.000276638	0.000409801	0.0205032	0.00027705
0.0189064	1.55952E-05	9.31781E-05	0.000119002	0.000130066	1.08702E-05	0.000303637	1.71831E-05	0.00515171	0.00505893	0.129312	0.00162151	0.000546776	0.000214182	1.00704E-05	0.000265672	0.0402056	0.00604004	0.000134535	0.318749	6.60982E-05	0.00187945	0.00145734	0.00777342	3.75137E-05	3.24564E-05	0.000277433	0.00154115	0.0086097	0.00560533	0.464917	0.0033209	0.000105186	0.00371728	0.005166	0.672645	0.0400971	0.00471352	0.000854736	6.75283E-05	1.74106E-05	0.000276063	0.00494066	0.0062035	0.000197604	7.04212E-05	0.000282024	0.000416958	0.0206407	0.000281675
0.0195747	1.59204E-05	9.37612E-05	0.000120563	0.000132172	1.1217E-05	0.000310015	1.76483E-05	0.00520498	0.00509416	0.134251	0.0016546	0.000555684	0.00021833	1.03624E-05	0.000270547	0.0403774	0.00609808	0.000135663	0.329942	6.75695E-05	0.00190862	0.00147163	0.0078921	3.85755E-05	3.34236E-05	0.000282871	0.00155918	0.00880269	0.00567332	0.481345	0.00337322	0.000109111	0.0039007	0.00526242	0.702067	0.0408912	0.00476719	0.000863115	6.82783E-05	1.77489E-05	0.000280868	0.00502178	0.00641177	0.000201027	7.18948E-05	0.000287555	0.000424277	0.0207809	0.000286385
0.0202661	1.62532E-05	9.43546E-05	0.000122166	0.000134318	1.15765E-05	0.000316559	1.81288E-05	0.00525946	0.00513016	0.139377	0.00168845	0.000564796	0.000222584	1.06647E-05	0.000275542	0.0405536	0.00615741	0.000136817	0.341525	6.90792E-05	0.00193838	0.00148627	0.00801272	3.96711E-05	3.44231E-05	0.000288436	0.00157753	0.00900022	0.00574282	0.498348	0.00342687	0.000113192	0.00409317	0.00536128	0.73276	0.0417009	0.00482192	0.00087165	6.90427E-05	1.80949E-05	0.000285786	0.00510427	0.00662695	0.000204516	7.34061E-05	0.000293235	0.00043176	0.0209239	0.00029118
0.0209812	1.65937E-05	9.49585E-05	0.000123812	0.000136505	1.19493E-05	0.000323276	1.8625E-05	0.0053152	0.00516696	0.144698	0.00172306	0.00057412	0.000226949	1.09777E-05	0.00028066	0.0407344	0.00621807	0.000137999	0.353512	7.06284E-05	0.00196875	0.00150126	0.00813531	4.08015E-05	3.54562E-05	0.000294132	0.00159621	0.00920239	0.00581387	0.515944	0.00348188	0.000117432	0.00429513	0.00546265	0.764779	0.0425264	0.00487773	0.000880344	6.98221E-05	1.84487E-05	0.000290819	0.00518812	0.0068493	0.000208072	7.49562E-05	0.000299069	0.000439412	0.0210698	0.000296063
0.0217209	1.69423E-05	9.55733E-05	0.000125502	0.000138733	1.23357E-05	0.000330169	1.91376E-05	0.00537221	0.00520457	0.15022	0.00175846	0.000583659	0.000231426	1.13019E-05	0.000285903	0.0409198	0.00628008	0.000139208	0.365917	7.22181E-05	0.00199974	0.00151662	0.00825992	4.19678E-05	3.65241E-05	0.000299962	0.00161523	0.0094093	0.00588649	0.534155	0.00353829	0.00012184	0.00450705	0.0055666	0.798179	0.0433681	0.00493465	0.000889203	7.06168E-05	1.88107E-05	0.000295971	0.00527338	0.00707903	0.000211697	7.65462E-05	0.000305062	0.000447236	0.0212187	0.000301035
0.0224861	1.72991E-05	9.61993E-05	0.000127238	0.000141003	1.27363E-05	0.000337244	1.96672E-05	0.00543053	0.00524302	0.155952	0.00179467	0.000593419	0.00023602	1.16377E-05	0.000291276	0.0411099	0.00634348	0.000140446	0.378754	7.38495E-05	0.00203138	0.00153235	0.00838657	4.31714E-05	3.76278E-05	0.000305927	0.00163459	0.00962107	0.00596074	0.553001	0.00359614	0.000126421	0.00472942	0.00567319	0.833017	0.0442263	0.00499271	0.00089823	7.14271E-05	1.91811E-05	0.000301245	0.00536006	0.0073164	0.000215392	7.81769E-05	0.00031122	0.000455237	0.0213706	0.000306098
0.0232775	1.76644E-05	9.68367E-05	0.00012902	0.000143316	1.31517E-05	0.000344506	2.02144E-05	0.00549019	0.00528231	0.1619	0.0018317	0.000603405	0.000240735	1.19855E-05	0.000296783	0.0413049	0.0064083	0.000141714	0.392038	7.55238E-05	0.00206366	0.00154847	0.00851532	4.44133E-05	3.87686E-05	0.000312033	0.0016543	0.0098378	0.00603665	0.572505	0.00365546	0.000131182	0.00496275	0.0057825	0.869355	0.0451013	0.00505192	0.000907431	7.22533E-05	1.956E-05	0.000306643	0.00544818	0.00756166	0.000219159	7.98497E-05	0.000317547	0.00046342	0.0215256	0.000311254
0.024096	1.80382E-05	9.74859E-05	0.000130851	0.000145673	1.35824E-05	0.000351961	2.07798E-05	0.00555123	0.00532248	0.168073	0.00186958	0.000613622	0.000245573	1.23458E-05	0.000302426	0.0415049	0.00647457	0.000143011	0.405785	7.72422E-05	0.00209662	0.00156499	0.00864619	4.5695E-05	3.99479E-05	0.000318281	0.00167437	0.0100596	0.00611427	0.592688	0.00371629	0.000136131	0.00520758	0.00589459	0.907256	0.0459935	0.00511233	0.000916809	7.30959E-05	1.99477E-05	0.000312169	0.00553778	0.00781507	0.000222999	8.15654E-05	0.000324049	0.000471788	0.0216837	0.000316504
0.0249427	1.84209E-05	9.81472E-05	0.000132732	0.000148075	1.40291E-05	0.000359613	2.13641E-05	0.00561366	0.00536353	0.174479	0.00190832	0.000624077	0.000250539	1.27191E-05	0.000308209	0.04171	0.00654233	0.00014434	0.42001	7.9006E-05	0.00213026	0.00158191	0.00877924	4.70176E-05	4.11669E-05	0.000324676	0.00169481	0.0102866	0.00619363	0.613574	0.00377868	0.000141276	0.00546448	0.00600954	0.946785	0.0469031	0.00517396	0.000926371	7.39552E-05	2.03444E-05	0.000317826	0.00562888	0.0080769	0.000226915	8.33254E-05	0.000330732	0.000480347	0.0218451	0.000321851
0.0258183	1.88127E-05	9.88209E-05	0.000134663	0.000150523	1.44923E-05	0.000367468	2.19681E-05	0.00567754	0.0054055	0.181128	0.00194795	0.000634773	0.000255636	1.31058E-05	0.000314136	0.0419202	0.00661161	0.0001457	0.43473	8.08165E-05	0.0021646	0.00159926	0.0089145	4.83827E-05	4.2427E-05	0.00033122	0.00171562	0.0105189	0.00627478	0.635186	0.00384267	0.000146623	0.00573405	0.00612743	0.988009	0.0478306	0.00523685	0.000936122	7.48317E-05	2.07504E-05	0.000323617	0.0057215	0.00834743	0.000230908	8.51308E-05	0.0003376	0.0004891	0.0220098	0.000327297
0.026724	1.92138E-05	9.95074E-05	0.000136647	0.000153017	1.49728E-05	0.000375533	2.25924E-05	0.00574289	0.00544841	0.188028	0.00198848	0.000645718	0.000260869	1.35065E-05	0.000320211	0.0421359	0.00668245	0.000147093	0.449962	8.2675E-05	0.00219966	0.00161705	0.00905202	4.97915E-05	4.37297E-05	0.000337917	0.00173682	0.0107566	0.00635777	0.65755	0.00390829	0.000152181	0.00601691	0.00624834	1.031	0.0487762	0.00530101	0.000946066	7.57258E-05	2.11658E-05	0.000329547	0.00581567	0.00862694	0.000234979	8.69828E-05	0.000344661	0.000498053	0.0221779	0.000332843
0.0276607	1.96245E-05	0.000100207	0.000138685	0.000155559	1.5471E-05	0.000383812	2.32379E-05	0.00580974	0.00549227	0.195189	0.00202993	0.000656917	0.000266241	1.39218E-05	0.000326439	0.042357	0.00675489	0.00014852	0.465723	8.45828E-05	0.00223546	0.00163528	0.00919184	5.12456E-05	4.50763E-05	0.000344772	0.00175841	0.0109999	0.00644265	0.68069	0.0039756	0.000157959	0.00631371	0.00637234	1.07583	0.0497404	0.00536649	0.00095621	7.66378E-05	2.1591E-05	0.000335617	0.00591141	0.00891574	0.000239131	8.88826E-05	0.000351921	0.00050721	0.0223495	0.000338492
0.0286294	2.0045E-05	0.00010092	0.000140779	0.00015815	1.59878E-05	0.000392314	2.39053E-05	0.00587814	0.00553711	0.20262	0.00207234	0.000668376	0.000271758	1.43521E-05	0.000332822	0.0425836	0.00682896	0.000149981	0.482031	8.65414E-05	0.002272	0.00165398	0.00933401	5.27464E-05	4.64683E-05	0.000351786	0.0017804	0.0112489	0.00652945	0.704634	0.00404464	0.000163965	0.00662514	0.00649952	1.12257	0.0507234	0.00543331	0.000966559	7.75681E-05	2.20262E-05	0.000341833	0.00600876	0.00921413	0.000243365	9.08316E-05	0.000359385	0.000516577	0.0225247	0.000344245
0.0296312	2.04755E-05	0.000101647	0.00014293	0.000160791	1.65239E-05	0.000401042	2.45954E-05	0.00594812	0.00558295	0.210332	0.00211571	0.000680101	0.000277423	1.4798E-05	0.000339366	0.0428161	0.0069047	0.000151477	0.498905	8.85523E-05	0.00230931	0.00167315	0.00947856	5.42955E-05	4.79075E-05	0.000358965	0.0018028	0.0115036	0.00661823	0.729408	0.00411545	0.000170208	0.00695192	0.00662996	1.17131	0.0517258	0.00550151	0.000977118	7.85174E-05	2.24716E-05	0.000348197	0.00610774	0.00952242	0.000247683	9.28309E-05	0.00036706	0.000526159	0.0227034	0.000350104
0.0306673	2.09163E-05	0.000102388	0.000145139	0.000163482	1.70799E-05	0.000410005	2.53091E-05	0.00601972	0.00562982	0.218335	0.00216007	0.000692099	0.000283241	1.52602E-05	0.000346075	0.0430544	0.00698215	0.00015301	0.516365	9.06168E-05	0.00234742	0.00169281	0.00962556	5.58946E-05	4.93953E-05	0.000366312	0.00182562	0.0117643	0.00670904	0.75504	0.00418808	0.000176699	0.00729481	0.00676375	1.22213	0.0527477	0.00557113	0.000987895	7.94858E-05	2.29276E-05	0.000354713	0.00620838	0.00984095	0.000252088	9.48821E-05	0.000374954	0.00053596	0.0228859	0.000356073
0.0317387	2.13677E-05	0.000103144	0.000147409	0.000166225	1.76568E-05	0.000419209	2.60473E-05	0.00609298	0.00567773	0.226639	0.00220545	0.000704375	0.000289216	1.57393E-05	0.000352953	0.0432987	0.00706134	0.000154579	0.53443	9.27365E-05	0.00238632	0.00171298	0.00977504	5.75452E-05	5.09334E-05	0.00037383	0.00184888	0.0120311	0.00680192	0.781559	0.00426259	0.000183446	0.0076546	0.00690097	1.27511	0.0537897	0.00564219	0.000998894	8.04741E-05	2.33944E-05	0.000361385	0.0063107	0.0101701	0.000256582	9.69864E-05	0.000383074	0.000545986	0.0230722	0.000362152
0.0328467	2.183E-05	0.000103915	0.000149742	0.000169021	1.82552E-05	0.000428661	2.68109E-05	0.00616794	0.00572672	0.235257	0.00225187	0.000716937	0.000295354	1.62359E-05	0.000360005	0.0435491	0.00714233	0.000156187	0.55312	9.4913E-05	0.00242606	0.00173367	0.00992706	5.92492E-05	5.25236E-05	0.000381524	0.00187257	0.012304	0.00689694	0.808996	0.00433901	0.00019046	0.00803213	0.00704172	1.33034	0.0548521	0.00571474	0.00101012	8.14825E-05	2.38724E-05	0.000368217	0.00641474	0.0105101	0.000261166	9.91452E-05	0.000391425	0.000556243	0.0232624	0.000368345
0.0339925	2.23034E-05	0.000104702	0.000152138	0.000171871	1.8876E-05	0.000438368	2.76009E-05	0.00624463	0.00577681	0.2442	0.00229934	0.00072979	0.00030166	1.67506E-05	0.000367235	0.0438059	0.00722515	0.000157835	0.572458	9.7148E-05	0.00246664	0.00175489	0.0100817	6.10082E-05	5.41676E-05	0.000389398	0.00189671	0.0125833	0.00699414	0.83738	0.0044174	0.000197752	0.00842826	0.00718609	1.38791	0.0559353	0.00578881	0.00102159	8.25116E-05	2.43617E-05	0.000375214	0.00652052	0.0108614	0.000265842	0.00010136	0.000400017	0.000566736	0.0234566	0.000374653
0.0351774	2.27882E-05	0.000105504	0.0001546	0.000174776	1.95201E-05	0.000448337	2.84182E-05	0.00632309	0.00582802	0.25348	0.00234791	0.000742943	0.000308138	1.72843E-05	0.000374649	0.0440691	0.00730983	0.000159522	0.592464	9.9443E-05	0.00250808	0.00177667	0.0102389	6.28241E-05	5.58674E-05	0.000397457	0.00192131	0.012869	0.00709357	0.866744	0.00449782	0.000205333	0.00884392	0.00733417	1.44792	0.0570398	0.00586443	0.0010333	8.35619E-05	2.48627E-05	0.000382379	0.00662808	0.0112244	0.000270614	0.000103633	0.000408857	0.000577471	0.0236549	0.000381079
0.0364027	2.32847E-05	0.000106322	0.00015713	0.000177738	2.01884E-05	0.000458576	2.92639E-05	0.00640338	0.00588038	0.263109	0.00239758	0.000756401	0.000314794	1.78376E-05	0.000382252	0.0443389	0.00739644	0.000161251	0.613163	0.0001018	0.00255041	0.00179902	0.0103988	6.46988E-05	5.76247E-05	0.000405703	0.00194638	0.0131614	0.0071953	0.897119	0.00458031	0.000213214	0.00928006	0.00748607	1.51047	0.0581659	0.00594165	0.00104525	8.46339E-05	2.53757E-05	0.000389716	0.00673745	0.0115994	0.000275482	0.000105964	0.000417953	0.000588454	0.0238573	0.000387626
0.0376697	2.37933E-05	0.000107158	0.000159729	0.000180757	2.08818E-05	0.000469093	3.0139E-05	0.00648553	0.00593393	0.273101	0.0024484	0.000770172	0.000321634	1.84113E-05	0.000390048	0.0446155	0.007485	0.000163023	0.634576	0.00010422	0.00259365	0.00182195	0.0105615	6.66343E-05	5.94416E-05	0.000414142	0.00197193	0.0134605	0.00729938	0.928541	0.00466494	0.000221407	0.0097377	0.00764189	1.57565	0.059314	0.0060205	0.00105747	8.57281E-05	2.59011E-05	0.00039723	0.00684865	0.0119868	0.00028045	0.000108356	0.000427314	0.000599691	0.024064	0.000394295
0.0389798	2.43141E-05	0.00010801	0.0001624	0.000183834	2.16013E-05	0.000479895	3.10447E-05	0.00656959	0.00598867	0.283468	0.00250037	0.000784263	0.000328663	1.90061E-05	0.000398043	0.0448991	0.00757556	0.000164837	0.656728	0.000106706	0.00263781	0.00184549	0.010727	6.86325E-05	6.13201E-05	0.000422778	0.00199797	0.0137665	0.00740587	0.961044	0.00475176	0.000229925	0.0102179	0.00780172	1.64358	0.0604847	0.00610103	0.00106995	8.68451E-05	2.64392E-05	0.000404926	0.00696172	0.0123871	0.000285521	0.00011081	0.000436947	0.000611188	0.0242751	0.00040109
0.0403345	2.48477E-05	0.000108881	0.000165145	0.000186972	2.2348E-05	0.000490992	3.19822E-05	0.0066556	0.00604465	0.294226	0.00255353	0.000798682	0.000335887	1.96229E-05	0.000406242	0.0451897	0.00766818	0.000166697	0.679645	0.000109259	0.00268292	0.00186966	0.0108953	7.06957E-05	6.32624E-05	0.000431616	0.00202451	0.0140796	0.00751482	0.994664	0.00484082	0.000238781	0.0107218	0.00796567	1.71437	0.0616783	0.00618328	0.0010827	8.79853E-05	2.69902E-05	0.000412808	0.00707669	0.0128007	0.000290695	0.000113329	0.000446863	0.000622952	0.0244907	0.000408012
0.0417352	2.53942E-05	0.000109769	0.000167966	0.00019017	2.31228E-05	0.000502391	3.29526E-05	0.00674361	0.00610189	0.305389	0.00260791	0.000813436	0.000343313	2.02626E-05	0.000414652	0.0454875	0.00776289	0.000168603	0.703351	0.000111881	0.00272901	0.00189446	0.0110666	7.28258E-05	6.52706E-05	0.00044066	0.00205157	0.0143999	0.0076263	1.02944	0.00493219	0.000247989	0.0112504	0.00813385	1.78812	0.0628953	0.00626728	0.00109573	8.91494E-05	2.75546E-05	0.00042088	0.00719359	0.013228	0.000295977	0.000115913	0.000457069	0.000634989	0.0247108	0.000415065
0.0431836	2.5954E-05	0.000110676	0.000170864	0.000193431	2.39268E-05	0.000514101	3.39572E-05	0.00683366	0.00616042	0.316971	0.00266354	0.000828533	0.000350946	2.09259E-05	0.000423277	0.0457928	0.00785974	0.000170556	0.727873	0.000114574	0.00277609	0.00191993	0.0112408	7.50252E-05	6.73469E-05	0.000449915	0.00207915	0.0147276	0.00774038	1.0654	0.00502593	0.000257562	0.0118052	0.00830638	1.86495	0.0641361	0.00635309	0.00110905	9.03379E-05	2.81328E-05	0.000429147	0.00731246	0.0136695	0.000301368	0.000118564	0.000467577	0.000647305	0.0249356	0.000422251
0.0446811	2.65275E-05	0.000111603	0.000173843	0.000196756	2.47613E-05	0.000526132	3.49972E-05	0.0069258	0.00622028	0.328987	0.00272044	0.000843981	0.000358792	2.16139E-05	0.000432124	0.0461057	0.00795878	0.000172557	0.75324	0.00011734	0.0028242	0.00194607	0.011418	7.72962E-05	6.94938E-05	0.000459386	0.00210727	0.0150628	0.00785711	1.1026	0.00512209	0.000267514	0.0123873	0.00848336	1.94499	0.0654013	0.00644074	0.00112266	9.15514E-05	2.87251E-05	0.000437615	0.00743333	0.0141256	0.000306872	0.000121284	0.000478394	0.000659908	0.0251651	0.000429573
0.0462295	2.71151E-05	0.000112549	0.000176904	0.000200146	2.56273E-05	0.000538492	3.60741E-05	0.00702008	0.00628148	0.341456	0.00277863	0.000859788	0.000366859	2.23274E-05	0.000441199	0.0464264	0.00806007	0.000174607	0.779478	0.000120182	0.00287334	0.00197292	0.0115984	7.96411E-05	7.17135E-05	0.000469077	0.00213594	0.0154057	0.00797656	1.14106	0.00522076	0.000277862	0.012998	0.00866491	2.02837	0.0666912	0.00653027	0.00113659	9.27905E-05	2.93318E-05	0.000446289	0.00755624	0.0145968	0.00031249	0.000124076	0.000489533	0.000672805	0.0253996	0.000437033
0.0478304	2.7717E-05	0.000113515	0.00018005	0.000203603	2.65261E-05	0.000551191	3.71892E-05	0.00711656	0.00634407	0.354392	0.00283816	0.000875962	0.000375154	2.30675E-05	0.000450508	0.0467551	0.00816364	0.000176709	0.806617	0.000123101	0.00292356	0.0020005	0.0117819	8.20624E-05	7.40087E-05	0.000478994	0.00216517	0.0157564	0.0080988	1.18084	0.00532198	0.000288621	0.0136389	0.00885116	2.11521	0.0680065	0.00662175	0.00115082	9.40559E-05	2.99534E-05	0.000455173	0.00768121	0.0150836	0.000318227	0.00012694	0.000501003	0.000686002	0.025639	0.000444636
0.0494856	2.83337E-05	0.000114503	0.000183284	0.000207127	2.7459E-05	0.00056424	3.8344E-05	0.00721527	0.00640807	0.367813	0.00289905	0.000892511	0.000383683	2.38352E-05	0.000460057	0.0470919	0.00826955	0.000178863	0.834687	0.000126099	0.00297487	0.00202882	0.0119686	8.45627E-05	7.63818E-05	0.000489142	0.00219498	0.0161152	0.0082239	1.22198	0.00542583	0.000299808	0.0143114	0.00904222	2.20564	0.0693475	0.00671521	0.00116538	9.53481E-05	3.05903E-05	0.000464273	0.00780829	0.0155866	0.000324085	0.000129879	0.000512815	0.000699507	0.0258836	0.000452382
0.0511968	2.89656E-05	0.000115512	0.000186607	0.00021072	2.84273E-05	0.000577647	3.954E-05	0.00731629	0.00647352	0.381737	0.00296134	0.000909445	0.000392454	2.46315E-05	0.000469854	0.0474371	0.00837786	0.000181071	0.863719	0.000129179	0.0030273	0.0020579	0.0121586	8.71445E-05	7.88356E-05	0.000499526	0.00222538	0.0164822	0.00835192	1.26452	0.00553237	0.000311438	0.0150169	0.00923822	2.29982	0.0707148	0.0068107	0.00118027	9.66678E-05	3.12428E-05	0.000473594	0.00793751	0.0161063	0.000330066	0.000132895	0.000524981	0.000713328	0.0261334	0.000460277
0.0529661	2.96131E-05	0.000116542	0.000190022	0.000214384	2.94324E-05	0.000591424	4.07787E-05	0.00741964	0.00654045	0.396184	0.00302504	0.000926771	0.000401474	2.54576E-05	0.000479904	0.0477908	0.00848862	0.000183334	0.893745	0.000132344	0.00308087	0.00208778	0.0123519	8.98106E-05	8.13727E-05	0.000510151	0.00225637	0.0168575	0.00848295	1.3085	0.00564169	0.000323531	0.0157573	0.00943929	2.39787	0.0721089	0.00690828	0.00119551	9.80158E-05	3.19115E-05	0.000483142	0.00806891	0.0166431	0.000336175	0.00013599	0.000537512	0.000727472	0.0263885	0.000468322
0.0547952	3.02765E-05	0.000117596	0.000193533	0.000218121	3.04757E-05	0.000605582	4.20619E-05	0.0075254	0.00660889	0.411171	0.00309021	0.000944499	0.000410751	2.63146E-05	0.000490216	0.0481533	0.00860188	0.000185653	0.924798	0.000135595	0.00313563	0.00211848	0.0125487	9.25637E-05	8.3996E-05	0.000521024	0.00228799	0.0172414	0.00861704	1.35397	0.00575384	0.000336105	0.0165341	0.00964557	2.49995	0.0735303	0.00700799	0.0012111	9.93925E-05	3.25968E-05	0.000492923	0.00820253	0.0171978	0.000342414	0.000139166	0.000550419	0.000741947	0.0266491	0.00047652
0.0566862	3.09563E-05	0.000118673	0.000197141	0.000221931	3.15587E-05	0.00062013	4.33911E-05	0.00763362	0.00667889	0.426719	0.00315686	0.000962639	0.000420293	2.72037E-05	0.000500795	0.0485247	0.00871769	0.000188031	0.956912	0.000138935	0.00319158	0.00215002	0.0127489	9.54069E-05	8.67086E-05	0.000532149	0.00232023	0.017634	0.00875428	1.40098	0.00586891	0.000349179	0.0173492	0.00985718	2.6062	0.0749796	0.00710988	0.00122705	0.000100799	3.3299E-05	0.000502942	0.0083384	0.0177708	0.000348787	0.000142425	0.000563717	0.000756761	0.0269152	0.000484876
0.0586411	3.16529E-05	0.000119773	0.000200849	0.000225816	3.2683E-05	0.000635082	4.47682E-05	0.00774435	0.00675047	0.442849	0.00322503	0.000981199	0.000430108	2.81261E-05	0.00051165	0.0489053	0.00883611	0.000190468	0.990122	0.000142366	0.00324877	0.00218242	0.0129527	9.83429E-05	8.95133E-05	0.000543532	0.00235312	0.0180356	0.00889475	1.44959	0.00598696	0.000362772	0.0182045	0.0100743	2.7168	0.0764573	0.00721401	0.00124337	0.000102236	3.40188E-05	0.000513205	0.00847656	0.0183628	0.000355296	0.00014577	0.000577417	0.000771923	0.0271871	0.000493392
0.0606622	3.23669E-05	0.000120899	0.000204661	0.000229779	3.38501E-05	0.000650448	4.6195E-05	0.00785765	0.00682367	0.459581	0.00329476	0.00100019	0.000440206	2.90832E-05	0.000522787	0.0492953	0.00895721	0.000192966	1.02446	0.000145892	0.00330721	0.00221571	0.0131602	0.000101375	9.24133E-05	0.00055518	0.00238666	0.0184462	0.00903852	1.49983	0.00610809	0.000376906	0.0191019	0.010297	2.83189	0.0779639	0.00732043	0.00126009	0.000103703	3.47565E-05	0.000523719	0.00861706	0.0189744	0.000361946	0.000149202	0.000591532	0.000787441	0.0274648	0.000502072
0.0627515	3.30985E-05	0.000122049	0.000208579	0.000233819	3.50617E-05	0.00066624	4.76734E-05	0.00797358	0.00689853	0.476939	0.00336608	0.00101962	0.000450594	3.00762E-05	0.000534216	0.0496949	0.00908103	0.000195527	1.05997	0.000149515	0.00336695	0.00224993	0.0133713	0.000104506	9.54119E-05	0.000567097	0.00242088	0.0188662	0.00918568	1.55177	0.00623237	0.000391602	0.0200435	0.0105254	2.95165	0.0795001	0.0074292	0.00127719	0.000105203	3.55127E-05	0.00053449	0.00875993	0.0196063	0.00036874	0.000152724	0.000606077	0.000803323	0.0277485	0.000510919
0.0649113	3.38484E-05	0.000123226	0.000212606	0.00023794	3.63196E-05	0.000682471	4.92054E-05	0.0080922	0.00697509	0.494945	0.00343902	0.0010395	0.000461282	3.11066E-05	0.000545944	0.0501043	0.00920763	0.000198152	1.09669	0.000153237	0.00342801	0.00228509	0.0135863	0.00010774	9.85124E-05	0.000579291	0.00245579	0.0192956	0.0093363	1.60545	0.00635987	0.000406883	0.0210314	0.0107598	3.07625	0.0810664	0.00754038	0.00129471	0.000106735	3.62878E-05	0.000545524	0.00890521	0.0202591	0.000375682	0.000156338	0.000621066	0.000819579	0.0280382	0.000519936
0.067144	3.46169E-05	0.000124429	0.000216746	0.000242143	3.76256E-05	0.000699154	5.0793E-05	0.00821357	0.00705339	0.513622	0.00351363	0.00105984	0.000472279	3.21758E-05	0.000557978	0.0505238	0.00933709	0.000200843	1.13466	0.000157062	0.00349042	0.00232123	0.0138051	0.00011108	0.000101718	0.000591766	0.0024914	0.0197347	0.00949047	1.66093	0.0064907	0.000422772	0.0220681	0.0110003	3.20585	0.0826634	0.00765401	0.00131265	0.0001083	3.70824E-05	0.000556828	0.00905295	0.0209336	0.000382776	0.000160048	0.000636513	0.000836218	0.0283342	0.000529128
0.069452	3.54047E-05	0.000125659	0.000221001	0.00024643	3.89814E-05	0.000716302	5.24384E-05	0.00833776	0.00713345	0.532996	0.00358994	0.00108064	0.000483595	3.32854E-05	0.000570328	0.0509536	0.00946945	0.000203602	1.17391	0.000160992	0.00355422	0.00235837	0.0140278	0.000114529	0.000105033	0.000604531	0.00252774	0.0201837	0.00964828	1.71828	0.00662492	0.000439294	0.0231558	0.0112469	3.34065	0.0842917	0.00777018	0.00133102	0.000109899	3.7897E-05	0.000568409	0.00920319	0.0216303	0.000390025	0.000163854	0.000652434	0.000853249	0.0286365	0.000538498
0.0718379	3.62121E-05	0.000126918	0.000225376	0.000250801	4.03892E-05	0.000733928	5.41437E-05	0.00846482	0.00721534	0.553092	0.00366798	0.00110193	0.00049524	3.44368E-05	0.000583003	0.0513938	0.00960478	0.00020643	1.21449	0.00016503	0.00361944	0.00239655	0.0142546	0.000118091	0.00010846	0.00061759	0.00256481	0.0206427	0.00980981	1.77754	0.00676264	0.000456472	0.0242971	0.0115	3.48083	0.0859519	0.00788892	0.00134983	0.000111534	3.87323E-05	0.000580273	0.00935597	0.0223501	0.000397434	0.000167761	0.000668843	0.000870681	0.0289453	0.000548049
0.0743041	3.70397E-05	0.000128206	0.000229872	0.00025526	4.18509E-05	0.000752046	5.59114E-05	0.00859483	0.00729908	0.573935	0.0037478	0.00112371	0.000507224	3.56317E-05	0.00059601	0.0518449	0.00974314	0.00020933	1.25644	0.00016918	0.00368611	0.0024358	0.0144855	0.00012177	0.000112004	0.000630951	0.00260263	0.0211121	0.00997516	1.83877	0.00690393	0.000474335	0.0254947	0.0117596	3.62658	0.0876447	0.00801032	0.00136911	0.000113204	3.95887E-05	0.000592427	0.00951134	0.0230938	0.000405006	0.00017177	0.000685758	0.000888525	0.0292607	0.000557786
0.0768533	3.78882E-05	0.000129524	0.000234494	0.000259808	4.33685E-05	0.000770671	5.77437E-05	0.00872785	0.00738472	0.595555	0.00382944	0.00114599	0.000519558	3.68718E-05	0.00060936	0.052307	0.0098846	0.000212303	1.29981	0.000173445	0.00375426	0.00247615	0.0147206	0.000125569	0.000115668	0.000644621	0.00264123	0.0215919	0.0101444	1.90205	0.0070489	0.000492909	0.0267512	0.0120259	3.77809	0.0893706	0.00813442	0.00138886	0.000114911	4.04668E-05	0.00060488	0.00966933	0.023862	0.000412746	0.000175885	0.000703195	0.000906789	0.0295829	0.000567713
0.0794883	3.87579E-05	0.000130872	0.000239246	0.000264447	4.49444E-05	0.000789816	5.96431E-05	0.00886394	0.0074723	0.617977	0.00391293	0.00116879	0.000532253	3.81588E-05	0.000623061	0.0527804	0.0100292	0.000215351	1.34464	0.000177827	0.00382395	0.00251763	0.0149599	0.000129493	0.000119457	0.000658605	0.00268062	0.0220825	0.0103177	1.96742	0.00719763	0.000512222	0.0280696	0.0122991	3.93556	0.0911304	0.0082613	0.00140909	0.000116655	4.13673E-05	0.000617637	0.00983	0.0246557	0.000420659	0.000180108	0.000721172	0.000925486	0.0299121	0.000577833
0.082212	3.96495E-05	0.000132251	0.00024413	0.000269178	4.65807E-05	0.000809498	6.16123E-05	0.00900319	0.00756187	0.641233	0.00399831	0.00119211	0.00054532	3.94946E-05	0.000637124	0.0532653	0.0101771	0.000218476	1.39098	0.000182331	0.00389519	0.00256028	0.0152036	0.000133546	0.000123374	0.000672912	0.00272081	0.022584	0.010495	2.03496	0.00735023	0.000532304	0.0294529	0.0125793	4.09921	0.0929247	0.00839102	0.00142983	0.000118439	4.22907E-05	0.000630707	0.0099934	0.0254757	0.000428748	0.000184442	0.000739705	0.000944625	0.0302483	0.000588151
0.0850273	4.05636E-05	0.000133663	0.000249151	0.000274005	4.82798E-05	0.000829731	6.3654E-05	0.00914564	0.00765347	0.665352	0.00408564	0.00121597	0.00055877	4.0881E-05	0.000651559	0.053762	0.0103282	0.00022168	1.43888	0.000186959	0.00396802	0.00260414	0.0154518	0.000137732	0.000127424	0.000687548	0.00276184	0.0230967	0.0106766	2.10473	0.0075068	0.000553185	0.0309044	0.0128668	4.26922	0.0947541	0.00852365	0.00145108	0.000120261	4.32378E-05	0.000644098	0.0101596	0.0263228	0.000437019	0.00018889	0.000758815	0.000964216	0.0305917	0.000598672
0.0879371	4.15008E-05	0.000135108	0.000254313	0.000278928	5.00442E-05	0.000850532	6.57709E-05	0.00929139	0.00774714	0.690364	0.00417494	0.00124037	0.000572616	4.23201E-05	0.000666374	0.0542708	0.0104827	0.000224965	1.48838	0.000191716	0.0040425	0.00264923	0.0157046	0.000142055	0.000131612	0.000702521	0.0028037	0.0236207	0.0108624	2.1768	0.00766743	0.000574898	0.0324273	0.0131617	4.44583	0.0966194	0.00865927	0.00147287	0.000122124	4.42091E-05	0.000657817	0.0103285	0.0271979	0.000445476	0.000193455	0.000778518	0.000984272	0.0309425	0.000609398
0.0909447	4.24617E-05	0.000136588	0.00025962	0.000283949	5.18764E-05	0.000871917	6.79659E-05	0.0094405	0.00784293	0.716304	0.00426626	0.00126533	0.000586871	4.38138E-05	0.000681582	0.054792	0.0106407	0.000228334	1.53954	0.000196605	0.00411864	0.0026956	0.015962	0.00014652	0.000135942	0.000717838	0.00284643	0.0241564	0.0110527	2.25123	0.00783223	0.000597476	0.0340252	0.0134643	4.62924	0.0985212	0.00879793	0.00149521	0.000124029	4.52054E-05	0.000671874	0.0105004	0.0281019	0.000454125	0.00019814	0.000798837	0.0010048	0.0313009	0.000620336
0.0940532	4.3447E-05	0.000138102	0.000265075	0.000289072	5.37791E-05	0.000893903	7.0242E-05	0.00959304	0.0079409	0.743203	0.00435966	0.00129087	0.000601546	4.53642E-05	0.000697192	0.0553257	0.0108022	0.000231787	1.5924	0.000201629	0.0041965	0.00274329	0.0162241	0.000151131	0.000140418	0.000733506	0.00289004	0.0247038	0.0112474	2.32811	0.0080013	0.000620953	0.0357018	0.0137747	4.81967	0.10046	0.00893972	0.00151811	0.000125975	4.62273E-05	0.000686275	0.0106752	0.0290359	0.000462969	0.000202948	0.000819789	0.00102582	0.0316669	0.000631489
0.097266	4.44572E-05	0.000139652	0.000270683	0.000294298	5.5755E-05	0.000916507	7.26025E-05	0.0097491	0.00804109	0.771097	0.00445516	0.00131699	0.000616655	4.69737E-05	0.000713217	0.0558724	0.0109672	0.000235328	1.64703	0.000206793	0.00427612	0.00279234	0.0164912	0.000155893	0.000145046	0.000749533	0.00293456	0.0252633	0.0114468	2.4075	0.00817477	0.000645365	0.037461	0.014093	5.01736	0.102438	0.00908472	0.00154159	0.000127966	4.72757E-05	0.000701029	0.0108529	0.0300008	0.000472016	0.000207883	0.000841397	0.00104734	0.0320408	0.000642862
0.100587	4.54932E-05	0.00014124	0.000276449	0.000299629	5.7807E-05	0.000939746	7.50504E-05	0.00990875	0.00814354	0.800022	0.00455282	0.00134371	0.000632212	4.86444E-05	0.000729666	0.0564323	0.0111359	0.000238959	1.70348	0.0002121	0.00435754	0.00284278	0.0167631	0.000160812	0.000149831	0.000765927	0.00298	0.0258352	0.0116509	2.48947	0.00835273	0.000670749	0.0393068	0.0144196	5.22252	0.104453	0.00923298	0.00156567	0.000130001	4.83511E-05	0.000716146	0.0110336	0.0309975	0.000481268	0.000212948	0.000863683	0.00106936	0.0324226	0.000654461
0.104018	4.65555E-05	0.000142865	0.000282376	0.000305067	5.9938E-05	0.000963639	7.75892E-05	0.0100721	0.00824831	0.830013	0.00465269	0.00137104	0.000648231	5.03788E-05	0.000746551	0.0570058	0.0113083	0.000242682	1.76181	0.000217555	0.00444079	0.00289466	0.0170401	0.000165892	0.000154778	0.000782697	0.00302639	0.0264195	0.0118598	2.57411	0.0085353	0.000697143	0.0412435	0.0147546	5.43539	0.106509	0.00938461	0.00159037	0.000132081	4.94544E-05	0.000731634	0.0112175	0.0320273	0.000490734	0.000218146	0.000886668	0.00109191	0.0328127	0.000666289
0.107565	4.76449E-05	0.00014453	0.00028847	0.000310615	6.21511E-05	0.000988205	8.02225E-05	0.0102391	0.00835545	0.861111	0.0047548	0.00139899	0.000664726	5.21793E-05	0.000763886	0.057593	0.0114845	0.000246499	1.82206	0.000223162	0.00452593	0.00294803	0.0173223	0.000171139	0.000159892	0.000799849	0.00307375	0.0270167	0.0120737	2.66149	0.00872261	0.000724589	0.0432755	0.0150982	5.6562	0.108605	0.00953966	0.00161571	0.000134209	5.05864E-05	0.000747503	0.0114044	0.0330911	0.000500417	0.000223482	0.000910375	0.001115	0.0332111	0.000678352
0.111231	4.87621E-05	0.000146235	0.000294734	0.000316274	6.44496E-05	0.00101346	8.29538E-05	0.01041	0.00846501	0.893353	0.00485922	0.00142758	0.000681712	5.40485E-05	0.000781681	0.0581944	0.0116646	0.000250413	1.88431	0.000228925	0.004613	0.00300292	0.0176098	0.000176558	0.00016518	0.000817393	0.00312209	0.0276269	0.0122926	2.75168	0.00891476	0.000753128	0.0454076	0.0154507	5.8852	0.110741	0.00969823	0.0016417	0.000136384	5.17479E-05	0.000763761	0.0115945	0.03419	0.000510323	0.000228957	0.000934829	0.00113863	0.033618	0.000690655
0.115019	4.99079E-05	0.000147981	0.000301175	0.000322049	6.68367E-05	0.00103943	8.5787E-05	0.0105848	0.00857705	0.926781	0.00496599	0.00145682	0.000699205	5.5989E-05	0.000799949	0.0588102	0.0118487	0.000254427	1.94861	0.000234848	0.00470205	0.00305938	0.0179026	0.000182154	0.000170646	0.000835337	0.00317145	0.0282503	0.0125167	2.84478	0.00911188	0.000782804	0.0476446	0.0158123	6.1226	0.11292	0.0098604	0.00166836	0.000138608	5.29397E-05	0.000780419	0.0117879	0.0353253	0.00052046	0.000234577	0.000960053	0.00116283	0.0340336	0.000703203
0.118934	5.10831E-05	0.000149769	0.000307796	0.000327939	6.93159E-05	0.00106613	8.8726E-05	0.0107636	0.00869162	0.961437	0.00507515	0.00148673	0.00071722	5.80037E-05	0.000818703	0.0594408	0.0120368	0.000258542	2.01503	0.000240936	0.00479312	0.00311747	0.0182009	0.000187934	0.000176296	0.00085369	0.00322185	0.0288873	0.0127461	2.94086	0.0093141	0.000813661	0.0499917	0.0161831	6.36867	0.115141	0.0100263	0.00169573	0.000140883	5.41627E-05	0.000797485	0.0119845	0.0364981	0.000530832	0.000240346	0.000986074	0.0011876	0.0344581	0.000716002
0.12298	5.22884E-05	0.000151602	0.000314604	0.00033395	7.18909E-05	0.00109358	9.17749E-05	0.0109465	0.00880878	0.997364	0.00518677	0.00151731	0.000735774	6.00954E-05	0.000837956	0.0600865	0.012229	0.000262762	2.08363	0.000247194	0.00488626	0.00317722	0.0185049	0.000193904	0.000182138	0.00087246	0.0032733	0.029538	0.012981	3.04001	0.00952154	0.000845747	0.0524543	0.0165635	6.62363	0.117406	0.0101959	0.0017238	0.000143209	5.54177E-05	0.000814971	0.0121845	0.0377097	0.000541446	0.000246266	0.00101292	0.00121297	0.0348916	0.000729057
0.12716	5.35248E-05	0.000153479	0.000321602	0.000340081	7.45653E-05	0.00112181	9.4938E-05	0.0111336	0.00892858	1.03461	0.00530088	0.00154859	0.000754883	6.2267E-05	0.000857722	0.0607476	0.0124254	0.000267088	2.15448	0.000253627	0.00498153	0.0032387	0.0188146	0.000200069	0.000188176	0.000891656	0.00332583	0.0302029	0.0132214	3.14231	0.00973434	0.00087911	0.0550382	0.0169537	6.88773	0.119716	0.0103694	0.00175262	0.000145588	5.67057E-05	0.000832887	0.0123879	0.0389613	0.000552309	0.000252342	0.00104061	0.00123893	0.0353343	0.000742375
0.131481	5.47929E-05	0.000155402	0.000328798	0.000346337	7.73431E-05	0.00115083	9.82196E-05	0.0113249	0.00905108	1.07322	0.00541755	0.00158057	0.000774565	6.45218E-05	0.000878014	0.0614245	0.0126261	0.000271525	2.22763	0.000260239	0.00507896	0.00330195	0.0191301	0.000206436	0.000194418	0.000911287	0.00337948	0.030882	0.0134675	3.24786	0.00995263	0.000913802	0.0577492	0.0173539	7.16121	0.12207	0.0105468	0.00178219	0.000148021	5.80276E-05	0.000851242	0.0125948	0.0402543	0.000563427	0.000258578	0.00106918	0.00126552	0.0357865	0.00075596
0.135946	5.60938E-05	0.000157373	0.000336195	0.00035272	8.02282E-05	0.00118067	0.000101624	0.0115206	0.00917634	1.11323	0.00553683	0.00161328	0.000794838	6.68629E-05	0.000898846	0.0621176	0.0128311	0.000276074	2.30318	0.000267036	0.00517862	0.00336702	0.0194517	0.000213011	0.000200871	0.000931364	0.00343425	0.0315757	0.0137194	3.35673	0.0101765	0.000949875	0.0605936	0.0177643	7.44431	0.124471	0.0107283	0.00181255	0.00015051	5.93844E-05	0.000870048	0.0128052	0.04159	0.000574807	0.000264979	0.00109865	0.00129274	0.0362483	0.000769818
0.140559	5.74283E-05	0.000159392	0.000343801	0.000359233	8.32249E-05	0.00121135	0.000105157	0.0117207	0.00930441	1.15471	0.00565878	0.00164672	0.000815721	6.92936E-05	0.000920234	0.0628271	0.0130406	0.000280739	2.38117	0.000274023	0.00528056	0.00343397	0.0197793	0.000219802	0.000207541	0.000951894	0.00349019	0.0322842	0.0139773	3.46902	0.0104062	0.000987384	0.0635779	0.0181852	7.73727	0.126919	0.0109139	0.00184372	0.000153055	6.07771E-05	0.000889315	0.0130191	0.0429699	0.000586456	0.000271549	0.00112906	0.00132061	0.0367198	0.000783956
0.145326	5.87973E-05	0.000161461	0.00035162	0.000365878	8.63375E-05	0.00124289	0.000108823	0.0119253	0.00943537	1.1977	0.00578344	0.00168092	0.000837231	7.18176E-05	0.000942191	0.0635534	0.0132546	0.000285521	2.46169	0.000281205	0.00538483	0.00350286	0.0201132	0.000226814	0.000214435	0.000972888	0.00354731	0.0330078	0.0142413	3.58483	0.0106418	0.00102639	0.0667091	0.018617	8.04034	0.129414	0.0111037	0.00187571	0.000155659	6.22067E-05	0.000909056	0.0132368	0.0443953	0.00059838	0.000278291	0.00116043	0.00134914	0.0372013	0.000798381
0.150253	6.02018E-05	0.000163582	0.000359659	0.000372657	8.95706E-05	0.00127531	0.000112626	0.0121346	0.00956927	1.24226	0.00591088	0.00171589	0.000859389	7.44383E-05	0.000964732	0.064297	0.0134732	0.000290425	2.54481	0.000288588	0.00549148	0.00357373	0.0204535	0.000234057	0.00022156	0.000994356	0.00360564	0.0337468	0.0145115	3.70425	0.0108835	0.00106694	0.0699944	0.0190597	8.35374	0.131959	0.0112979	0.00190856	0.000158322	6.36742E-05	0.00092928	0.0134581	0.0458678	0.000610589	0.000285211	0.0011928	0.00137836	0.037693	0.000813098
0.155343	6.16427E-05	0.000165755	0.000367923	0.000379575	9.29288E-05	0.00130865	0.000116573	0.0123486	0.00970618	1.28843	0.00604115	0.00175164	0.000882215	7.71596E-05	0.000987874	0.0650581	0.0136965	0.000295454	2.63061	0.000296178	0.00560058	0.00364667	0.0208003	0.000241535	0.000228925	0.00101631	0.00366521	0.0345015	0.0147881	3.82737	0.0111313	0.00110911	0.0734412	0.0195138	8.6777	0.134554	0.0114965	0.0019423	0.000161047	6.51808E-05	0.000950001	0.0136832	0.0473889	0.000623088	0.000292314	0.0012262	0.00140827	0.0381951	0.000828113
0.160603	6.31211E-05	0.000167983	0.000376421	0.000386634	9.6417E-05	0.00134292	0.000120669	0.0125674	0.00984616	1.33628	0.00617432	0.00178819	0.00090573	7.99853E-05	0.00101163	0.0658371	0.0139247	0.00030061	2.71915	0.000303979	0.00571219	0.00372171	0.0211538	0.000249258	0.000236537	0.00103875	0.00372605	0.0352721	0.0150712	3.95428	0.0113855	0.00115295	0.0770576	0.0199795	9.01246	0.137199	0.0116997	0.00197694	0.000163834	6.67276E-05	0.00097123	0.0139122	0.0489603	0.000635886	0.000299604	0.00126066	0.0014389	0.0387078	0.000843435
0.166037	6.4638E-05	0.000170266	0.000385157	0.000393836	0.00010004	0.00137816	0.00012492	0.0127911	0.00998927	1.38586	0.00631043	0.00182556	0.000929955	8.29195E-05	0.00103602	0.0666345	0.0141576	0.000305896	2.81053	0.000312	0.00582635	0.00379893	0.021514	0.000257233	0.000244404	0.0010617	0.00378818	0.0360589	0.015361	4.08509	0.0116462	0.00119854	0.0808519	0.020457	9.35824	0.139896	0.0119074	0.00201252	0.000166685	6.83157E-05	0.000992979	0.014145	0.0505836	0.00064899	0.000307085	0.00129621	0.00147025	0.0392312	0.000859069
0.171652	6.61945E-05	0.000172607	0.000394139	0.000401185	0.000103804	0.00141438	0.000129331	0.0130199	0.0101356	1.43723	0.00644956	0.00186376	0.000954912	8.59665E-05	0.00106106	0.0674507	0.0143956	0.000311317	2.90482	0.000320244	0.00594314	0.00387839	0.0218812	0.000265468	0.000252534	0.00108516	0.00385164	0.0368623	0.0156577	4.2199	0.0119136	0.00124595	0.0848328	0.0209467	9.71525	0.142646	0.01212	0.00204906	0.000169602	6.99463E-05	0.00101526	0.0143819	0.0522604	0.000662409	0.000314764	0.0013329	0.00150236	0.0397656	0.000875023
0.177454	6.77916E-05	0.000175007	0.000403373	0.000408684	0.000107713	0.00145161	0.00013391	0.0132538	0.0102852	1.49046	0.00659176	0.00190282	0.000980624	8.91305E-05	0.00108676	0.0682859	0.0146386	0.000316874	3.0021	0.00032872	0.00606262	0.00396016	0.0222555	0.000273972	0.000260936	0.00110915	0.00391646	0.0376824	0.0159613	4.3588	0.0121878	0.00129524	0.0890094	0.0214489	10.0837	0.14545	0.0123373	0.00208659	0.000172587	7.16206E-05	0.00103809	0.0146227	0.0539927	0.000676151	0.000322645	0.00137075	0.00153523	0.0403112	0.000891303
0.183448	6.94305E-05	0.000177467	0.000412867	0.000416336	0.000111774	0.00148988	0.000138662	0.0134929	0.0104381	1.5456	0.0067371	0.00194274	0.00100711	9.24162E-05	0.00111315	0.0691407	0.0148868	0.000322572	3.10246	0.000337433	0.00618484	0.0040443	0.022637	0.000282752	0.000269619	0.00113368	0.00398266	0.0385196	0.016272	4.50189	0.012469	0.00134648	0.0933913	0.0219638	10.4638	0.148309	0.0125597	0.00212514	0.00017564	7.334E-05	0.00106148	0.0148677	0.0557821	0.000690224	0.000330733	0.00140981	0.00156889	0.0408682	0.000907918
0.189642	7.11124E-05	0.000179989	0.000422628	0.000424144	0.000115993	0.00152922	0.000143594	0.0137374	0.0105944	1.60273	0.00688564	0.00198355	0.00103441	9.58283E-05	0.00114023	0.0700155	0.0151402	0.000328415	3.20598	0.000346389	0.00630988	0.00413089	0.023026	0.000291818	0.000278591	0.00115875	0.00405028	0.0393742	0.0165901	4.64929	0.0127574	0.00139977	0.0979887	0.0224917	10.8557	0.151224	0.0127871	0.00216475	0.000178765	7.51056E-05	0.00108543	0.0151169	0.0576305	0.000704638	0.000339035	0.00145011	0.00160336	0.0414368	0.000924875
0.19604	7.28384E-05	0.000182575	0.000432663	0.000432111	0.000120375	0.00156966	0.000148713	0.0139873	0.0107543	1.66191	0.00703744	0.00202526	0.00106253	9.93716E-05	0.00116804	0.0709105	0.015399	0.000334405	3.31275	0.000355597	0.00643781	0.00421999	0.0234225	0.000301179	0.000287862	0.00118438	0.00411935	0.0402465	0.0169156	4.80108	0.0130531	0.00145517	0.102812	0.0230331	11.2597	0.154196	0.0130197	0.00220544	0.000181961	7.69189E-05	0.00110998	0.0153704	0.05954	0.0007194	0.000347555	0.00149168	0.00163865	0.0420173	0.000942182
0.202651	7.46098E-05	0.000185226	0.00044298	0.000440241	0.000124926	0.00161122	0.000154026	0.0142427	0.0109176	1.7232	0.00719257	0.0020679	0.0010915	0.000103051	0.00119658	0.0718264	0.0156631	0.000340546	3.42286	0.000365063	0.00656868	0.00431169	0.0238267	0.000310844	0.000297441	0.00121058	0.0041899	0.0411367	0.0172488	4.95738	0.0133563	0.00151278	0.107873	0.0235881	11.6758	0.157226	0.0132576	0.00224724	0.000185233	7.87812E-05	0.00113512	0.0156282	0.0615125	0.00073452	0.000356299	0.00153458	0.00167478	0.0426098	0.000959846
0.209481	7.64278E-05	0.000187945	0.000453587	0.000448537	0.000129655	0.00165393	0.000159542	0.0145038	0.0110846	1.78669	0.0073511	0.00211147	0.00112135	0.000106873	0.00122587	0.0727634	0.0159329	0.000346842	3.53639	0.000374795	0.00670258	0.00440605	0.0242388	0.000320823	0.000307339	0.00123736	0.00426197	0.0420453	0.0175898	5.11828	0.0136672	0.00157267	0.113182	0.0241572	12.1042	0.160316	0.0135009	0.00229019	0.00018858	8.06939E-05	0.00116088	0.0158904	0.0635501	0.000750008	0.000365272	0.00157885	0.00171177	0.0432145	0.000977876
0.216537	7.82938E-05	0.000190733	0.000464492	0.000457002	0.000134567	0.00169782	0.000165267	0.0147706	0.0112553	1.85244	0.00751309	0.00215601	0.00115211	0.000110841	0.00125594	0.0737221	0.0162082	0.000353297	3.65343	0.000384799	0.00683957	0.00450315	0.024659	0.000331125	0.000317564	0.00126473	0.00433559	0.0429723	0.0179387	5.2839	0.0139859	0.00163494	0.118752	0.0247406	12.5452	0.163466	0.0137498	0.00233433	0.000192005	8.26585E-05	0.00118727	0.0161571	0.0656549	0.000765872	0.000374482	0.00162451	0.00174965	0.0438318	0.000996281
0.223826	8.0209E-05	0.000193592	0.000475704	0.000465641	0.000139669	0.00174292	0.000171211	0.0150434	0.0114298	1.92052	0.00767861	0.00220152	0.0011838	0.000114963	0.0012868	0.0747029	0.0164892	0.000359915	3.77409	0.000395084	0.00697972	0.00460308	0.0250874	0.00034176	0.000328129	0.00129271	0.00441079	0.0439183	0.0182958	5.45433	0.0143127	0.00169969	0.124595	0.0253387	12.9987	0.166677	0.0140044	0.00237968	0.00019551	8.46766E-05	0.0012143	0.0164283	0.0678291	0.000782122	0.000383934	0.00167163	0.00178844	0.0444617	0.00101507
0.231357	8.21749E-05	0.000196524	0.000487231	0.000474456	0.000144969	0.00178927	0.000177381	0.0153221	0.0116082	1.99103	0.00784774	0.00224802	0.00121645	0.000119243	0.00131847	0.0757061	0.0167761	0.000366699	3.89844	0.000405657	0.00712312	0.00470591	0.0255243	0.000352739	0.000339043	0.0013213	0.00448761	0.0448834	0.0186613	5.62969	0.0146478	0.001767	0.130726	0.0259519	13.465	0.169952	0.0142648	0.00242629	0.000199097	8.67495E-05	0.00124199	0.0167042	0.070075	0.000798769	0.000393634	0.00172023	0.00182815	0.0451046	0.00103425
0.239136	8.41929E-05	0.000199531	0.000499082	0.000483452	0.000150475	0.00183688	0.000183785	0.0156069	0.0117905	2.06403	0.00802054	0.00229555	0.00125009	0.000123688	0.00135098	0.0767324	0.0170689	0.000373654	4.0266	0.000416526	0.00726983	0.00481173	0.0259697	0.000364073	0.000350317	0.00135053	0.00456608	0.045868	0.0190353	5.81007	0.0149913	0.00183699	0.137158	0.0265804	13.9441	0.173291	0.0145311	0.00247419	0.000202769	8.88791E-05	0.00127035	0.0169849	0.072395	0.000815822	0.000403589	0.00177038	0.00186881	0.0457607	0.00105383
0.247172	8.62644E-05	0.000202614	0.000511265	0.000492632	0.000156194	0.0018858	0.000190435	0.015898	0.0119768	2.1396	0.00819709	0.0023441	0.00128476	0.000128304	0.00138433	0.077782	0.0173677	0.000380784	4.15865	0.000427701	0.00741994	0.00492063	0.026424	0.000375773	0.000361963	0.0013804	0.00464625	0.0468724	0.019418	5.99558	0.0153434	0.00190975	0.143906	0.0272247	14.436	0.176695	0.0148034	0.00252341	0.000206526	9.10668E-05	0.0012994	0.0172703	0.0747915	0.000833291	0.000413805	0.00182211	0.00191045	0.0464301	0.00107382
0.255474	8.8391E-05	0.000205777	0.000523791	0.000501999	0.000162136	0.00193605	0.000197338	0.0161954	0.0121672	2.21784	0.00837746	0.00239372	0.00132048	0.000133099	0.00141856	0.0788555	0.0176726	0.000388092	4.29468	0.000439188	0.00757352	0.00503269	0.0268872	0.000387849	0.000373992	0.00141092	0.00472815	0.0478968	0.0198096	6.18633	0.0157044	0.00198539	0.150985	0.0278852	14.9409	0.180166	0.0150819	0.002574	0.000210371	9.33144E-05	0.00132916	0.0175606	0.077267	0.000851187	0.000424289	0.00187548	0.00195308	0.0471132	0.00109423
0.264049	9.05742E-05	0.000209021	0.000536668	0.000511558	0.000168307	0.00198766	0.000204505	0.0164992	0.0123617	2.29882	0.00856171	0.00244441	0.00135728	0.000138078	0.00145368	0.0799534	0.0179837	0.000395584	4.43481	0.000450998	0.00773067	0.005148	0.0273596	0.000400314	0.000386416	0.00144211	0.00481182	0.0489417	0.0202103	6.38242	0.0160744	0.00206404	0.158411	0.0285621	15.4587	0.183705	0.0153668	0.002626	0.000214306	9.56237E-05	0.00135964	0.0178559	0.0798241	0.00086952	0.000435048	0.00193052	0.00199673	0.0478101	0.00111506
0.272906	9.28156E-05	0.000212349	0.000549907	0.000521313	0.000174719	0.00204068	0.000211945	0.0168096	0.0125606	2.38264	0.00874993	0.00249619	0.00139521	0.00014325	0.00148972	0.0810761	0.0183011	0.000403264	4.57912	0.00046314	0.00789146	0.00526667	0.0278413	0.00041318	0.000399247	0.00147398	0.00489729	0.0500074	0.0206203	6.58395	0.0164536	0.0021458	0.166202	0.0292559	15.9895	0.187313	0.0156581	0.00267945	0.000218334	9.79963E-05	0.00139086	0.0181563	0.0824655	0.000888302	0.000446088	0.0019873	0.00204142	0.0485212	0.00113634
0.282056	9.51168E-05	0.000215761	0.000563517	0.000531267	0.000181378	0.00209512	0.00021967	0.0171267	0.0127638	2.46939	0.0089422	0.00254909	0.00143428	0.00014862	0.00152669	0.082224	0.0186249	0.000411136	4.72772	0.000475621	0.00805597	0.00538877	0.0283327	0.000426457	0.000412498	0.00150655	0.00498462	0.051094	0.0210398	6.79102	0.0168423	0.0022308	0.174375	0.0299669	16.5333	0.190991	0.015956	0.00273438	0.000222457	0.000100434	0.00142284	0.0184618	0.085194	0.000907542	0.000457418	0.00204587	0.00208718	0.0492465	0.00115807
0.291507	9.74795E-05	0.000219262	0.000577509	0.000541425	0.000188297	0.00215102	0.000227691	0.0174506	0.0129714	2.55915	0.00913859	0.00260313	0.00147454	0.000154198	0.00156462	0.0833977	0.0189553	0.000419204	4.8807	0.000488453	0.0082243	0.00551442	0.0288338	0.00044016	0.000426181	0.00153983	0.00507383	0.052202	0.021469	7.00375	0.0172406	0.00231916	0.182949	0.0306956	17.09	0.194742	0.0162607	0.00279085	0.000226677	0.000102939	0.00145559	0.0187726	0.0880123	0.000927253	0.000469044	0.00210627	0.00213404	0.0499865	0.00118026
0.301269	9.99055E-05	0.000222853	0.000591894	0.000551791	0.000195483	0.00220842	0.000236018	0.0177814	0.0131836	2.65203	0.00933917	0.00265833	0.00151602	0.000159992	0.00160352	0.0845976	0.0192923	0.000427474	5.03818	0.000501644	0.00839653	0.0056437	0.0293449	0.000454301	0.000440311	0.00157382	0.00516497	0.0533316	0.0219081	7.22221	0.0176488	0.00241103	0.191944	0.0314424	17.6595	0.198566	0.0165723	0.00284889	0.000230996	0.000105514	0.00148914	0.0190887	0.0909235	0.000947445	0.000480974	0.00216856	0.00218201	0.0507412	0.00120291
0.311351	0.000102397	0.000226536	0.000606682	0.000562368	0.000202949	0.00226734	0.000244665	0.0181193	0.0134004	2.74812	0.00954403	0.00271471	0.00155876	0.000166008	0.00164343	0.0858243	0.0196359	0.00043595	5.20024	0.000515205	0.00857277	0.00577672	0.0298663	0.000468893	0.000454899	0.00160856	0.00525809	0.0544833	0.0223574	7.44652	0.0180672	0.00250652	0.20138	0.0322076	18.2417	0.202465	0.0168909	0.00290855	0.000235418	0.000108159	0.00152349	0.0194103	0.0939306	0.00096813	0.000493216	0.0022328	0.00223113	0.051511	0.00122605
0.321765	0.000104955	0.000230315	0.000621885	0.000573163	0.000210704	0.00232782	0.000253642	0.0184644	0.0136219	2.84752	0.00975325	0.00277229	0.0016028	0.000172257	0.00168436	0.0870782	0.0199864	0.000444637	5.367	0.000529147	0.00875309	0.0059136	0.0303981	0.00048395	0.000469961	0.00164404	0.00535322	0.0556572	0.0228169	7.67676	0.0184958	0.00260579	0.211278	0.0329917	18.8366	0.20644	0.0172166	0.00296988	0.000239943	0.000110878	0.00155867	0.0197373	0.0970368	0.000989319	0.000505778	0.00229904	0.00228142	0.0522961	0.00124969
0.332521	0.000107581	0.00023419	0.000637513	0.000584178	0.000218759	0.0023899	0.000262964	0.0188167	0.0138481	2.95034	0.0099669	0.00283109	0.00164817	0.000178747	0.00172634	0.0883598	0.0203439	0.00045354	5.53855	0.000543479	0.00893759	0.00605442	0.0309405	0.000499485	0.00048551	0.00168029	0.00545041	0.0568537	0.0232871	7.91304	0.0189349	0.00270898	0.221661	0.0337951	19.4439	0.210494	0.0175497	0.00303293	0.000244576	0.000113672	0.0015947	0.02007	0.100245	0.00101103	0.000518667	0.00236734	0.00233292	0.0530968	0.00127382
0.343629	0.000110279	0.000238166	0.00065358	0.000595418	0.000227127	0.0024536	0.000272643	0.0191765	0.0140793	3.05667	0.0101851	0.00289114	0.00169492	0.000185487	0.00176938	0.0896695	0.0207083	0.000462664	5.71499	0.000558212	0.00912638	0.00619931	0.0314938	0.000515513	0.000501561	0.00171732	0.00554971	0.0580731	0.023768	8.15544	0.0193849	0.00281625	0.232554	0.0346182	20.0635	0.214626	0.0178903	0.00309773	0.000249319	0.000116544	0.0016316	0.0204084	0.103559	0.00103326	0.000531892	0.00243775	0.00238564	0.0539132	0.00129848
0.355102	0.000113049	0.000242245	0.000670096	0.000606888	0.000235819	0.00251896	0.000282693	0.0195438	0.0143154	3.16662	0.0104079	0.00295245	0.00174308	0.000192488	0.00181352	0.091008	0.0210799	0.000472014	5.89644	0.000573359	0.00931956	0.00634837	0.0320583	0.000532048	0.000518129	0.00175514	0.00565116	0.0593158	0.0242599	8.40405	0.0198458	0.00292775	0.24398	0.0354615	20.6952	0.218839	0.0182385	0.00316435	0.000254173	0.000119495	0.00166938	0.0207526	0.106983	0.00105603	0.000545461	0.00251035	0.00243962	0.0547457	0.00132366
0.36695	0.000115894	0.000246429	0.000687075	0.000618592	0.000244848	0.00258601	0.000293129	0.0199188	0.0145567	3.28031	0.0106353	0.00301506	0.0017927	0.000199758	0.00185877	0.0923756	0.0214587	0.000481595	6.08298	0.000588929	0.00951721	0.00650172	0.0326341	0.000549106	0.000535228	0.00179377	0.00575481	0.060582	0.024763	8.65895	0.020318	0.00304366	0.255965	0.0363254	21.3387	0.223134	0.0185945	0.00323282	0.000259143	0.000122529	0.00170807	0.0211028	0.110518	0.00107936	0.000559384	0.00258518	0.00249489	0.0555944	0.00134939
0.379186	0.000118816	0.000250721	0.000704529	0.000630536	0.000254226	0.00265479	0.000303965	0.0203016	0.0148031	3.39784	0.0108676	0.00307899	0.00184382	0.00020731	0.00190516	0.093773	0.0218448	0.000491412	6.27472	0.000604936	0.00971946	0.00665947	0.0332216	0.000566701	0.000552875	0.00183323	0.0058607	0.061872	0.0252776	8.92023	0.0208017	0.00316413	0.268537	0.0372104	21.9937	0.227514	0.0189585	0.00330322	0.00026423	0.000125648	0.00174768	0.0214589	0.114171	0.00110325	0.000573668	0.00266231	0.00255148	0.0564597	0.00137567
0.391823	0.000121818	0.000255124	0.000722471	0.000642723	0.000263968	0.00272532	0.000315216	0.0206923	0.0150547	3.51933	0.0111046	0.00314425	0.00189649	0.000215152	0.00195271	0.0952005	0.0222383	0.000501472	6.47176	0.00062139	0.0099264	0.00682175	0.0338209	0.000584849	0.000571086	0.00187353	0.00596889	0.0631863	0.0258038	9.18796	0.0212971	0.00328934	0.281724	0.0381168	22.6599	0.231979	0.0193306	0.00337557	0.000269439	0.000128853	0.00178824	0.0218212	0.117943	0.00112771	0.000588323	0.0027418	0.00260941	0.0573418	0.00140251
0.404872	0.0001249	0.000259641	0.000740915	0.000655159	0.000274087	0.00279765	0.0003269	0.0210911	0.0153118	3.64489	0.0113467	0.00321087	0.00195074	0.000223297	0.00200144	0.0966587	0.0226394	0.000511779	6.6742	0.000638305	0.0101381	0.00698868	0.0344324	0.000603566	0.000589877	0.00191468	0.00607943	0.064525	0.026342	9.46222	0.0218044	0.00341949	0.295557	0.0390453	23.3371	0.236532	0.019711	0.00344995	0.00027477	0.000132148	0.00182977	0.0221897	0.12184	0.00115277	0.000603358	0.00282372	0.00266873	0.0582409	0.00142994
0.418348	0.000128067	0.000264274	0.000759874	0.000667849	0.000284598	0.0028718	0.000339033	0.021498	0.0155743	3.77463	0.0115938	0.00327887	0.00200663	0.000231756	0.00205138	0.0981482	0.0230481	0.000522339	6.88215	0.000655693	0.0103548	0.00716038	0.0350563	0.000622869	0.000609264	0.0019567	0.00619235	0.0658885	0.0268924	9.74307	0.022324	0.00355476	0.310066	0.0399961	24.0247	0.241173	0.0200998	0.0035264	0.000280229	0.000135536	0.00187229	0.0225646	0.125864	0.00117843	0.000618783	0.00290813	0.00272945	0.0591572	0.00145796
0.432263	0.000131319	0.000269028	0.000779363	0.000680797	0.000295515	0.0029478	0.000351631	0.0219132	0.0158423	3.90869	0.011846	0.00334828	0.0020642	0.000240541	0.00210255	0.0996693	0.0234646	0.000533158	7.09568	0.000673568	0.0105765	0.00733698	0.0356928	0.000642774	0.000629265	0.00199962	0.00630772	0.0672771	0.0274552	10.0306	0.022856	0.00369534	0.325284	0.0409699	24.7225	0.245905	0.0204972	0.00360499	0.000285817	0.000139018	0.00191582	0.0229459	0.130021	0.0012047	0.000634607	0.0029951	0.00279163	0.0600911	0.00148659
0.446632	0.00013466	0.000273904	0.000799396	0.00069401	0.000306854	0.00302569	0.000364713	0.0223369	0.0161161	4.04717	0.0121034	0.00341913	0.0021235	0.000249665	0.00215497	0.101223	0.0238888	0.000544242	7.31491	0.000691942	0.0108033	0.00751861	0.0363423	0.000663298	0.000649897	0.00204343	0.00642559	0.068691	0.0280307	10.3248	0.0234008	0.00384145	0.341246	0.0419671	25.4299	0.25073	0.0209035	0.00368576	0.000291538	0.000142599	0.00196039	0.0233338	0.134315	0.0012316	0.000650839	0.0030847	0.00285528	0.0610427	0.00151585
0.461469	0.000138093	0.000278905	0.000819988	0.000707491	0.000318631	0.0031055	0.000378297	0.0227691	0.0163956	4.1902	0.0123661	0.00349143	0.00218458	0.000259141	0.00220867	0.102809	0.0243211	0.000555596	7.53992	0.000710829	0.0110354	0.0077054	0.0370049	0.000684459	0.000671177	0.00208817	0.00654602	0.0701307	0.028619	10.6258	0.0239585	0.0039933	0.357987	0.0429882	26.1466	0.255648	0.0213186	0.00376878	0.000297395	0.000146279	0.00200601	0.0237283	0.13875	0.00125913	0.000667491	0.00317699	0.00292044	0.0620124	0.00154574
0.476789	0.000141619	0.000284036	0.000841154	0.000721246	0.000330864	0.00318726	0.000392404	0.0232099	0.016681	4.33791	0.0126342	0.00356521	0.0022475	0.000268981	0.00226368	0.104428	0.0247613	0.000567226	7.77081	0.000730244	0.0112729	0.00789748	0.0376811	0.000706274	0.000693124	0.00213384	0.00666904	0.0715964	0.0292206	10.9336	0.0245295	0.0041511	0.375546	0.0440337	26.872	0.260663	0.0217429	0.0038541	0.000303391	0.000150064	0.00205271	0.0241296	0.14333	0.00128732	0.000684571	0.00327204	0.00298716	0.0630003	0.00157629
0.492607	0.000145241	0.000289299	0.00086291	0.000735282	0.000343569	0.003271	0.000407052	0.0236596	0.0169723	4.49043	0.0129078	0.00364049	0.0023123	0.000279201	0.00232	0.106081	0.0252097	0.000579139	8.00766	0.0007502	0.0115158	0.008095	0.0383711	0.000728762	0.000715757	0.00218047	0.00679473	0.0730884	0.0298356	11.2483	0.025114	0.00431508	0.393962	0.0451041	27.6055	0.265776	0.0221765	0.0039418	0.00030953	0.000153955	0.00210052	0.0245379	0.148062	0.00131618	0.000702092	0.00336992	0.00305545	0.0640067	0.0016075
0.508939	0.000148963	0.000294698	0.000885273	0.000749602	0.000356764	0.00335676	0.000422263	0.0241182	0.0172698	4.64787	0.013187	0.00371731	0.00237903	0.000289815	0.00237768	0.107768	0.0256663	0.000591341	8.25056	0.000770714	0.0117644	0.00829809	0.0390752	0.000751942	0.000739094	0.00222808	0.00692313	0.074607	0.0304643	11.5699	0.0257122	0.00448549	0.413276	0.0461998	28.3467	0.270989	0.0226196	0.00403192	0.000315815	0.000157956	0.00214945	0.0249532	0.152948	0.00134571	0.000720062	0.00347071	0.00312537	0.0650319	0.00163941
0.525801	0.000152787	0.000300236	0.000908258	0.000764213	0.000370468	0.00344455	0.000438058	0.0245858	0.0175735	4.81037	0.0134718	0.00379568	0.00244776	0.000300837	0.00243673	0.10949	0.0261312	0.000603839	8.49959	0.000791799	0.0120188	0.00850689	0.0397936	0.000775832	0.000763154	0.00227667	0.00705431	0.0761525	0.0311069	11.8983	0.0263245	0.00466256	0.433532	0.0473215	29.095	0.276303	0.0230724	0.00412453	0.00032225	0.000162069	0.00219953	0.0253756	0.157995	0.00137593	0.000738494	0.00357448	0.00319695	0.0660761	0.00167201
0.54321	0.000156716	0.000305916	0.000931882	0.00077912	0.0003847	0.00353441	0.000454459	0.0250626	0.0178834	4.97806	0.0137624	0.00387563	0.00251854	0.000312284	0.00249717	0.111247	0.0266046	0.000616637	8.75484	0.000813472	0.012279	0.00872156	0.0405268	0.000800451	0.000787957	0.00232627	0.00718832	0.0777252	0.0317638	12.2338	0.026951	0.00484655	0.454775	0.0484697	29.8498	0.281721	0.023535	0.0042197	0.000328838	0.0001663	0.00225079	0.0258053	0.163208	0.00140686	0.000757398	0.00368129	0.00327022	0.0671395	0.00170533
0.561183	0.000160753	0.000311742	0.000956164	0.000794329	0.000399481	0.00362637	0.000471491	0.0255487	0.0181998	5.15107	0.0140589	0.00395719	0.00259142	0.000324171	0.00255903	0.11304	0.0270865	0.000629744	9.01638	0.000835748	0.0125453	0.00894223	0.041275	0.00082582	0.000813522	0.00237689	0.00732522	0.0793254	0.0324351	12.5761	0.0275921	0.00503772	0.477053	0.0496448	30.6104	0.287245	0.0240076	0.0043175	0.000335583	0.000170649	0.00230325	0.0262425	0.168592	0.0014385	0.000776786	0.00379123	0.00334522	0.0682224	0.00173939
0.579738	0.000164901	0.000317718	0.00098112	0.000809846	0.00041483	0.00372045	0.000489176	0.0260442	0.0185227	5.32953	0.0143614	0.00404037	0.00266646	0.000336515	0.00262232	0.114869	0.027577	0.000643165	9.28427	0.000858645	0.0128177	0.00916907	0.0420386	0.000851958	0.00083987	0.00242856	0.00746508	0.0809533	0.0331213	12.9255	0.0282481	0.00523635	0.500415	0.0508473	31.3762	0.292876	0.0244904	0.00441798	0.000342488	0.000175122	0.00235693	0.0266871	0.174152	0.00147086	0.000796668	0.00390437	0.003422	0.0693251	0.00177421
0.598893	0.000169163	0.000323847	0.00100677	0.000825677	0.00043077	0.00381669	0.000507541	0.0265493	0.0188522	5.51358	0.0146699	0.00412522	0.00274373	0.000349334	0.00268709	0.116734	0.0280762	0.000656907	9.5586	0.000882178	0.0130964	0.00940221	0.0428178	0.000878885	0.000867022	0.00248129	0.00760794	0.0826092	0.0338224	13.2818	0.0289192	0.00544272	0.524914	0.052078	32.1466	0.298617	0.0249836	0.00452122	0.000349557	0.000179722	0.00241186	0.0271394	0.179896	0.00150397	0.000817058	0.00402078	0.0035006	0.0704477	0.00180979
0.618667	0.000173543	0.000330133	0.00103313	0.000841827	0.000447322	0.0039151	0.00052661	0.0270639	0.0191884	5.70336	0.0149846	0.00421175	0.00282328	0.000362645	0.00275334	0.118637	0.0285842	0.000670978	9.83942	0.000906365	0.0133816	0.00964182	0.0436131	0.000906623	0.000894998	0.0025351	0.00775388	0.0842934	0.0345389	13.645	0.0296057	0.00565712	0.550604	0.0533372	32.9208	0.304471	0.0254874	0.00462728	0.000356795	0.000184452	0.00246808	0.0275995	0.185827	0.00153784	0.000837966	0.00414054	0.00358105	0.0715906	0.00184617
0.63908	0.000178044	0.00033658	0.00106022	0.000858303	0.00046451	0.00401572	0.000546411	0.0275884	0.0195315	5.89898	0.0153055	0.00429998	0.00290518	0.000376468	0.00282109	0.120578	0.0291011	0.000685383	10.1268	0.000931224	0.0136733	0.00988805	0.0444247	0.000935192	0.000923819	0.00259	0.00790295	0.0860062	0.0352711	14.0151	0.0303078	0.00587985	0.577541	0.0546255	33.6982	0.310438	0.0260019	0.00473625	0.000364205	0.000189316	0.00252559	0.0280676	0.191953	0.00157247	0.000859405	0.00426372	0.0036634	0.0727539	0.00188336
0.66015	0.000182669	0.000343191	0.00108807	0.00087511	0.000482358	0.00411856	0.000566971	0.0281227	0.0198816	6.10059	0.0156328	0.00438995	0.00298948	0.000390821	0.00289038	0.122556	0.029627	0.00070013	10.4208	0.000956772	0.0139717	0.0101411	0.045253	0.000964613	0.000953508	0.00264603	0.00805523	0.0877478	0.0360191	14.3921	0.0310259	0.00611122	0.605787	0.0559435	34.4781	0.316521	0.0265274	0.00484817	0.000371792	0.000194319	0.00258444	0.0285437	0.19828	0.00160787	0.000881388	0.00439042	0.00374769	0.0739378	0.00192137
0.681899	0.000187423	0.00034997	0.00111668	0.000892256	0.00050089	0.00422366	0.00058832	0.028667	0.0202387	6.30833	0.0159665	0.00448169	0.00307626	0.000405725	0.00296122	0.124573	0.0301619	0.000715227	10.7214	0.000983029	0.014277	0.010401	0.0460984	0.00099491	0.000984085	0.0027032	0.00821078	0.0895186	0.0367833	14.776	0.0317602	0.00635157	0.635403	0.0572918	35.2598	0.322724	0.027064	0.00496314	0.000379558	0.000199464	0.00264464	0.029028	0.204814	0.00164407	0.000903927	0.00452069	0.00383397	0.0751427	0.00196024
0.704347	0.000192308	0.000356923	0.00114609	0.000909746	0.000520132	0.00433103	0.000610487	0.0292215	0.0206031	6.52232	0.0163069	0.00457521	0.00316558	0.0004212	0.00303363	0.126629	0.030706	0.000730679	11.0287	0.00101001	0.0145893	0.0106681	0.0469612	0.0010261	0.00101557	0.00276152	0.00836965	0.0913187	0.0375639	15.1667	0.032511	0.00660122	0.666454	0.0586708	36.0425	0.329046	0.027612	0.00508122	0.00038751	0.000204756	0.00270623	0.0295206	0.211563	0.00168107	0.000927035	0.00465463	0.00392228	0.0763688	0.00199998
0.727518	0.000197329	0.000364051	0.0011763	0.000927587	0.000540109	0.00444069	0.000633504	0.0297861	0.0209747	6.7427	0.0166538	0.00467054	0.00325751	0.000437268	0.00310764	0.128724	0.0312593	0.000746495	11.3428	0.00103775	0.0149089	0.0109424	0.0478419	0.00105821	0.00104799	0.00282101	0.00853193	0.0931483	0.0383613	15.5641	0.0332786	0.00686053	0.69901	0.0600813	36.8256	0.335492	0.0281715	0.00520249	0.00039565	0.000210198	0.00276923	0.0300218	0.218532	0.00171888	0.000950724	0.00479231	0.00401266	0.0776162	0.00204061
0.751431	0.00020249	0.000371361	0.00120736	0.000945785	0.000560851	0.00455267	0.000657402	0.0303611	0.0213537	6.9696	0.0170076	0.00476771	0.00335212	0.000453951	0.00318326	0.13086	0.031822	0.000762682	11.6636	0.00106624	0.0152357	0.0112242	0.0487407	0.00109127	0.00108137	0.00288171	0.00869768	0.0950079	0.0391758	15.9681	0.0340633	0.00712984	0.733142	0.0615236	37.6083	0.342064	0.0287428	0.00532703	0.000403984	0.000215795	0.00283368	0.0305316	0.22573	0.00175752	0.00097501	0.00493381	0.00410517	0.0788851	0.00208215
0.776112	0.000207794	0.000378855	0.00123927	0.000964347	0.000582384	0.00466698	0.000682215	0.0309466	0.0217403	7.20315	0.0173682	0.00486675	0.00344947	0.000471273	0.00326052	0.133035	0.032394	0.000779247	11.9912	0.00109553	0.01557	0.0115136	0.0496581	0.00112529	0.00111572	0.00294362	0.00886697	0.0968974	0.0400077	16.3787	0.0348654	0.00740954	0.768923	0.0629985	38.3899	0.348763	0.0293259	0.0054549	0.000412515	0.000221552	0.00289959	0.0310501	0.233163	0.001797	0.000999904	0.00507922	0.00419984	0.0801759	0.00212463
0.801583	0.000213245	0.000386539	0.00127206	0.000983279	0.000604738	0.00478364	0.000707977	0.0315426	0.0221346	7.44348	0.0177358	0.00496769	0.00354963	0.000489257	0.00333944	0.135252	0.0329755	0.000796198	12.3256	0.00112562	0.015912	0.0118108	0.0505944	0.00116029	0.00115108	0.00300677	0.00903986	0.0988173	0.0408572	16.7958	0.035685	0.0077	0.806434	0.0645065	39.1697	0.355592	0.0299212	0.0055862	0.000421249	0.000227473	0.00296701	0.0315777	0.24084	0.00183733	0.00102542	0.00522862	0.00429673	0.0814888	0.00216806
0.827869	0.000218849	0.000394416	0.00130575	0.00100259	0.000627944	0.00490268	0.000734724	0.0321492	0.0225366	7.69071	0.0181105	0.00507054	0.00365269	0.000507927	0.00342004	0.137509	0.0335666	0.000813542	12.6668	0.00115655	0.0162619	0.012116	0.0515501	0.00119631	0.00118746	0.00307118	0.00921643	0.100768	0.0417247	17.2193	0.0365227	0.00800162	0.845755	0.0660482	39.947	0.362555	0.0305287	0.00572099	0.00043019	0.000233563	0.00303595	0.0321143	0.248768	0.00187852	0.00105158	0.00538208	0.0043959	0.0828238	0.00221248
0.854994	0.000224609	0.000402492	0.00134037	0.00102228	0.000652033	0.0050241	0.000762494	0.0327666	0.0229464	7.94498	0.0184923	0.00517534	0.00375872	0.000527311	0.00350234	0.139809	0.0341673	0.000831287	13.0147	0.00118832	0.0166197	0.0124293	0.0525256	0.00123336	0.00122489	0.00313687	0.00939676	0.102749	0.0426104	17.6491	0.0373785	0.00831481	0.886971	0.0676241	40.721	0.369652	0.0311488	0.00585936	0.000439343	0.000239827	0.00310645	0.0326601	0.256955	0.00192059	0.00107838	0.00553969	0.00449737	0.0841813	0.00225791
0.882985	0.00023053	0.000410769	0.00137594	0.00104237	0.000677037	0.00514792	0.000791323	0.0333948	0.0233643	8.2064	0.0188815	0.00528212	0.00386778	0.000547433	0.00358635	0.14215	0.0347776	0.000849442	13.3695	0.00122097	0.0169857	0.0127509	0.0535213	0.00127147	0.00126339	0.00320386	0.00958091	0.104761	0.0435148	18.085	0.0382528	0.00864	0.930173	0.0692349	41.4912	0.376888	0.0317816	0.0060014	0.000448712	0.00024627	0.00317855	0.0332154	0.26541	0.00196353	0.00110585	0.00570153	0.00460122	0.0855615	0.00230436
0.911868	0.000236616	0.000419254	0.00141249	0.00106285	0.000702989	0.00527416	0.000821253	0.034034	0.0237903	8.47509	0.019278	0.0053909	0.00397996	0.000568322	0.0036721	0.144533	0.0353978	0.000868013	13.731	0.00125452	0.01736	0.013081	0.0545376	0.00131067	0.00130299	0.00327217	0.00976896	0.106804	0.044438	18.5268	0.0391459	0.00897761	0.975453	0.0708811	42.2568	0.384263	0.0324272	0.00614718	0.000458303	0.000252898	0.00325226	0.0337802	0.274141	0.00200737	0.001134	0.00586769	0.00470749	0.0869646	0.00235187
0.94167	0.000242873	0.000427951	0.00145004	0.00108374	0.000729925	0.00540282	0.000852324	0.0346843	0.0242245	8.75117	0.0196821	0.00550171	0.00409533	0.000590006	0.0037596	0.14696	0.0360277	0.000887008	14.0993	0.00128899	0.0177428	0.0134198	0.055575	0.00135097	0.00134371	0.00334182	0.00996099	0.108879	0.0453804	18.9746	0.0400581	0.00932811	1.02291	0.0725634	43.0172	0.391783	0.033086	0.00629678	0.000468121	0.000259714	0.00332762	0.0343547	0.283158	0.00205212	0.00116285	0.00603825	0.00481624	0.0883907	0.00240046
0.972419	0.000249305	0.000436864	0.00148863	0.00110504	0.000757879	0.00553393	0.000884579	0.0353457	0.0246671	9.03475	0.0200937	0.00561457	0.00421397	0.000612514	0.00384888	0.149429	0.0366676	0.000906437	14.4743	0.0013244	0.0181344	0.0137674	0.0566338	0.0013924	0.00138557	0.00341285	0.0101571	0.110985	0.0463423	19.428	0.0409896	0.00969195	1.07264	0.0742823	43.7717	0.399448	0.0337581	0.0064503	0.00047817	0.000266726	0.00340467	0.0349392	0.292469	0.00209778	0.00119241	0.0062133	0.00492751	0.08984	0.00245016
1.00414	0.000255917	0.000445998	0.00152826	0.00112676	0.000786889	0.00566749	0.000918061	0.0360183	0.0251182	9.32594	0.0205131	0.00572951	0.00433597	0.000635877	0.00393995	0.151942	0.0373174	0.000926306	14.8559	0.00136078	0.0185348	0.0141241	0.0577146	0.001435	0.00142859	0.00348525	0.0103573	0.113123	0.0473241	19.887	0.0419407	0.0100696	1.12476	0.0760384	44.5197	0.407261	0.0344436	0.00660782	0.000488456	0.000273939	0.00348343	0.0355337	0.302084	0.00214438	0.00122269	0.00639291	0.00504137	0.0913128	0.002501
1.03687	0.000262714	0.000455359	0.00156899	0.0011489	0.000816993	0.0058035	0.000952816	0.0367022	0.0255778	9.62483	0.0209403	0.00584657	0.0044614	0.000660126	0.00403283	0.154499	0.0379772	0.000946625	15.2442	0.00139816	0.0189443	0.01449	0.0588178	0.00147877	0.00147281	0.00355907	0.0105617	0.115293	0.048326	20.3513	0.0429118	0.0104616	1.17937	0.0778323	45.2607	0.415227	0.0351429	0.00676942	0.000498985	0.000281358	0.00356393	0.0361385	0.312012	0.0021919	0.00125372	0.00657718	0.00515787	0.0928093	0.00255299
1.07064	0.000269702	0.000464951	0.00161082	0.00117148	0.00084823	0.00594199	0.000988892	0.0373976	0.0260461	9.93152	0.0213754	0.00596576	0.00459035	0.000685293	0.00412754	0.1571	0.0386471	0.000967401	15.639	0.00143656	0.0193631	0.0148654	0.0599439	0.00152375	0.00151825	0.00363433	0.0107704	0.117495	0.0493484	20.8208	0.043903	0.0108684	1.23659	0.0796646	45.9941	0.423346	0.035856	0.0069352	0.000509761	0.000288989	0.00364621	0.0367537	0.322265	0.00224038	0.0012855	0.00676619	0.00527706	0.0943295	0.00260618
1.10547	0.000276887	0.000474778	0.0016538	0.0011945	0.00088064	0.00608296	0.00102634	0.0381044	0.0265232	10.2461	0.0218186	0.00608712	0.00472289	0.000711412	0.00422409	0.159746	0.0393272	0.000988643	16.0402	0.001476	0.0197913	0.0152504	0.0610933	0.00156996	0.00156493	0.00371104	0.0109835	0.119729	0.0503915	21.2952	0.0449147	0.0112906	1.29655	0.081536	46.7193	0.431623	0.0365833	0.00710525	0.00052079	0.000296839	0.00373031	0.0373794	0.332852	0.00228981	0.00131806	0.00696003	0.00539902	0.0958737	0.00266058
1.1414	0.000284273	0.000484847	0.00169795	0.00121798	0.000914266	0.00622641	0.0010652	0.0388228	0.0270093	10.5687	0.0222699	0.00621066	0.00485913	0.000738519	0.00432251	0.162437	0.0400174	0.00101036	16.4478	0.00151652	0.0202292	0.0156452	0.0622666	0.00161744	0.00161287	0.00378923	0.011201	0.121995	0.0514558	21.7743	0.0459471	0.0117287	1.35936	0.083447	47.4359	0.44006	0.0373248	0.00727965	0.000532079	0.000304914	0.00381625	0.038016	0.343784	0.00234021	0.0013514	0.00715878	0.00552379	0.0974421	0.00271624
1.17846	0.000291867	0.000495162	0.0017433	0.0012419	0.000949151	0.00637235	0.00110554	0.0395528	0.0275044	10.8993	0.0227295	0.00633642	0.00499913	0.000766648	0.0044228	0.165173	0.0407178	0.00103256	16.8617	0.00155815	0.020677	0.0160499	0.0634641	0.00166619	0.0016621	0.00386892	0.0114231	0.124294	0.0525415	22.258	0.0470006	0.0121832	1.42516	0.0853982	48.1433	0.44866	0.0380808	0.0074585	0.000543631	0.00031322	0.00390406	0.0386634	0.355072	0.00239158	0.00138556	0.00736253	0.00565143	0.0990348	0.00277317
1.21669	0.000299675	0.000505729	0.00178988	0.0012663	0.000985339	0.00652078	0.0011474	0.0402946	0.0280087	11.238	0.0231975	0.00646443	0.00514299	0.000795836	0.00452499	0.167954	0.0414284	0.00105525	17.2817	0.0016009	0.0211348	0.0164649	0.0646865	0.00171625	0.00171264	0.00395014	0.0116498	0.126625	0.0536489	22.7459	0.0480753	0.0126547	1.49408	0.0873901	48.841	0.457427	0.0388514	0.00764189	0.000555454	0.000321764	0.00399378	0.0393221	0.366728	0.00244395	0.00142053	0.00757137	0.00578202	0.100652	0.00283142
1.25612	0.000307703	0.000516553	0.00183773	0.00129116	0.00102288	0.00667172	0.00119084	0.0410481	0.0285223	11.585	0.0236739	0.00659471	0.0052908	0.000826123	0.00462909	0.170782	0.0421494	0.00107844	17.7078	0.00164481	0.0216029	0.0168902	0.0659343	0.00176765	0.00176452	0.00403291	0.0118812	0.12899	0.0547784	23.2379	0.0491716	0.0131439	1.56627	0.0894235	49.5288	0.466363	0.039637	0.00782992	0.000567553	0.000330553	0.00408545	0.039992	0.378763	0.0024973	0.00145635	0.00778538	0.0059156	0.102294	0.00289101
1.29678	0.000315957	0.000527639	0.00188688	0.00131651	0.00106181	0.00682515	0.00123592	0.0418135	0.0290452	11.9401	0.0241589	0.00672729	0.00544265	0.000857547	0.00473512	0.173655	0.0428807	0.00110213	18.1398	0.00168992	0.0220815	0.0173261	0.0672079	0.0018204	0.00181776	0.00411726	0.0121174	0.131387	0.0559304	23.7337	0.0502897	0.0136513	1.64187	0.0914989	50.2061	0.475472	0.0404376	0.00802268	0.000579934	0.000339594	0.0041791	0.0406735	0.39119	0.00255167	0.00149302	0.00800465	0.00605226	0.10396	0.00295197
1.33872	0.000324443	0.000538992	0.00193736	0.00134235	0.00110219	0.0069811	0.0012827	0.0425908	0.0295777	12.3036	0.0246526	0.00686219	0.00559863	0.000890149	0.00484309	0.176575	0.0436224	0.00112635	18.5776	0.00173624	0.0225707	0.0177728	0.0685079	0.00187454	0.00187238	0.00420321	0.0123584	0.133816	0.057105	24.2331	0.0514299	0.0141776	1.72105	0.0936168	50.8726	0.484757	0.0412535	0.00822026	0.000592604	0.000348893	0.00427476	0.0413667	0.40402	0.00260705	0.00153057	0.00822928	0.00619204	0.105652	0.00301434
1.38196	0.000333169	0.000550619	0.0019892	0.00136868	0.00114406	0.00713955	0.00133123	0.0433801	0.0301198	12.6754	0.0251552	0.00699945	0.00575882	0.000923971	0.00495302	0.179541	0.0443745	0.00115109	19.021	0.00178381	0.0230709	0.0182304	0.0698348	0.00193009	0.00192841	0.00429079	0.0126045	0.136279	0.0583027	24.7356	0.0525924	0.0147234	1.80395	0.0957779	51.5281	0.494221	0.0420848	0.00842278	0.000605567	0.000358459	0.00437247	0.0420718	0.417268	0.00266345	0.00156901	0.00845934	0.00633502	0.107368	0.00307815
1.42655	0.000342141	0.000562525	0.00204245	0.00139551	0.00118748	0.0073005	0.00138159	0.0441814	0.0306717	13.0555	0.0256666	0.00713908	0.00592332	0.000959057	0.00506492	0.182555	0.045137	0.00117636	19.4699	0.00183266	0.0235822	0.0186992	0.0711892	0.00198708	0.00198588	0.00438001	0.0128555	0.138775	0.0595239	25.2412	0.0537776	0.0152893	1.89076	0.0979828	52.1721	0.503867	0.0429318	0.00863032	0.000618832	0.000368299	0.00447226	0.0427891	0.430946	0.00272088	0.00160837	0.00869493	0.00648127	0.10911	0.00314345
1.47253	0.000351366	0.000574715	0.00209713	0.00142286	0.0012325	0.00746397	0.00143384	0.0449949	0.0312334	13.444	0.0261871	0.00728112	0.00609223	0.000995451	0.00517881	0.185616	0.04591	0.00120218	19.9241	0.00188283	0.0241049	0.0191794	0.0725716	0.00204552	0.00204479	0.00447091	0.0131118	0.141305	0.0607687	25.7496	0.0549856	0.015876	1.98163	0.100232	52.8044	0.5137	0.0437947	0.00884298	0.000632404	0.00037842	0.00457417	0.0435186	0.445068	0.00277935	0.00164865	0.00893614	0.00663085	0.110877	0.00321025
1.51993	0.000360851	0.000587195	0.00215329	0.00145074	0.00127917	0.00762994	0.00148804	0.0458204	0.031805	13.8408	0.0267167	0.00742559	0.00626564	0.0010332	0.00529471	0.188724	0.0466934	0.00122855	20.3833	0.00193435	0.0246391	0.0196711	0.0739826	0.00210545	0.00210518	0.00456352	0.0133732	0.143867	0.0620376	26.2603	0.0562167	0.0164843	2.07676	0.102526	53.4248	0.523722	0.0446735	0.00906088	0.000646289	0.000388831	0.00467823	0.0442607	0.459648	0.00283888	0.00168987	0.00918305	0.00678384	0.11267	0.00327861
1.56881	0.000370604	0.000599972	0.00221096	0.00147914	0.00132755	0.00779842	0.00154426	0.0466582	0.0323868	14.246	0.0272556	0.00757252	0.00644364	0.00107235	0.00541262	0.19188	0.0474874	0.00125548	20.8475	0.00198724	0.0251852	0.0201746	0.0754228	0.00216689	0.00216707	0.00465785	0.01364	0.146463	0.0633309	26.7732	0.0574711	0.0171149	2.17633	0.104866	54.0331	0.533936	0.0455686	0.0092841	0.000660495	0.00039954	0.00478449	0.0450155	0.4747	0.00289946	0.00173207	0.00943576	0.0069403	0.114488	0.00334855
1.61919	0.000380632	0.000613051	0.00227017	0.00150808	0.0013777	0.0079694	0.00160258	0.0475083	0.0329788	14.6596	0.0278038	0.00772193	0.00662633	0.00111295	0.00553257	0.195083	0.0482918	0.00128298	21.3164	0.00204156	0.0257434	0.0206899	0.0768928	0.00222986	0.00223048	0.00475394	0.0139122	0.149092	0.0646489	27.2879	0.0587491	0.0177684	2.28054	0.107251	54.6291	0.544348	0.0464801	0.00951276	0.000675027	0.000410556	0.00489297	0.0457833	0.490241	0.00296111	0.00177524	0.00969436	0.0071003	0.116331	0.00342012
1.67113	0.000390944	0.000626438	0.00233098	0.00153756	0.00142968	0.00814289	0.00166307	0.0483706	0.033581	15.0814	0.0283615	0.00787385	0.00681381	0.00115505	0.00565457	0.198335	0.0491068	0.00131107	21.7898	0.00209732	0.0263138	0.0212175	0.0783931	0.00229438	0.00229544	0.00485181	0.0141899	0.151754	0.065992	27.8042	0.060051	0.0184456	2.38958	0.109683	55.2127	0.55496	0.0474083	0.00974696	0.000689894	0.000421886	0.00500371	0.0465642	0.506285	0.00302383	0.00181942	0.00995893	0.00726394	0.118201	0.00349335
1.72466	0.000401547	0.000640138	0.00239342	0.0015676	0.00148354	0.00831888	0.00172581	0.0492452	0.0341937	15.5115	0.0289288	0.0080283	0.00700618	0.00119871	0.00577863	0.201635	0.0499323	0.00133974	22.2675	0.00215457	0.0268968	0.0217573	0.0799244	0.00236049	0.00236195	0.00495149	0.0144733	0.15445	0.0673604	28.3217	0.0613769	0.0191473	2.50366	0.112163	55.7838	0.565775	0.0483532	0.00998681	0.000705101	0.00043354	0.00511675	0.0473585	0.522848	0.00308764	0.00186462	0.0102296	0.00743126	0.120096	0.00356829
1.77984	0.000412449	0.000654159	0.00245752	0.00159821	0.00153935	0.00849737	0.00179087	0.0501323	0.0348169	15.9498	0.0295057	0.00818532	0.00720353	0.00124397	0.00590477	0.204984	0.0507683	0.001369	22.7492	0.00221335	0.0274926	0.0223097	0.0814873	0.00242821	0.00243005	0.005053	0.0147623	0.157179	0.0687546	28.8402	0.0627271	0.0198743	2.62302	0.11469	56.3421	0.576799	0.049315	0.0102324	0.000720656	0.000445527	0.00523213	0.0481665	0.539946	0.00315255	0.00191087	0.0105064	0.00760236	0.122018	0.00364498
1.83671	0.000423659	0.000668507	0.00252334	0.00162939	0.00159718	0.00867835	0.00185833	0.0510317	0.0354508	16.3963	0.0300925	0.00834492	0.00740596	0.00129089	0.00603299	0.208382	0.0516148	0.00139888	23.2347	0.00227368	0.0281014	0.0228749	0.0830825	0.00249755	0.00249975	0.00515639	0.0150571	0.159941	0.0701748	29.3593	0.0641019	0.0206274	2.74786	0.117265	56.8878	0.588034	0.050294	0.0104839	0.000736565	0.000457857	0.00534988	0.0489883	0.557597	0.00321855	0.00195817	0.0107895	0.00777732	0.123965	0.00372345
1.89532	0.000435185	0.000683187	0.00259092	0.00166115	0.00165708	0.00886182	0.00192828	0.0519435	0.0360954	16.8508	0.0306892	0.00850713	0.00761358	0.00133953	0.00616333	0.211828	0.0524718	0.00142936	23.7238	0.00233562	0.0287235	0.0234529	0.0847105	0.00256854	0.00257107	0.00526166	0.0153579	0.162736	0.0716214	29.8787	0.0655013	0.0214074	2.87842	0.119889	57.4208	0.599484	0.0512904	0.0107413	0.000752837	0.000470538	0.00547004	0.0498241	0.575819	0.00328567	0.00200655	0.0110789	0.0079562	0.125938	0.00380375
1.95571	0.000447037	0.000698207	0.00266029	0.0016935	0.00171913	0.00904778	0.00200081	0.0528678	0.0367509	17.3132	0.0312958	0.00867198	0.00782648	0.00138995	0.00629579	0.215323	0.0533394	0.00146048	24.2162	0.00239919	0.0293591	0.0240441	0.086372	0.00264121	0.00264403	0.00536886	0.0156646	0.165565	0.0730947	30.3981	0.0669257	0.0222152	3.01495	0.122563	57.941	0.611154	0.0523043	0.0110049	0.000769478	0.00048358	0.00559265	0.0506743	0.594628	0.0033539	0.00205603	0.0113747	0.0081391	0.127938	0.00388592
2.01794	0.000459223	0.000713572	0.00273151	0.00172645	0.0017834	0.00923622	0.002076	0.0538046	0.0374173	17.7834	0.0319127	0.0088395	0.00804477	0.0014422	0.00643038	0.218868	0.0542174	0.00149222	24.7116	0.00246444	0.0300086	0.0246485	0.0880676	0.00271557	0.00271866	0.005478	0.0159774	0.168428	0.074595	30.9172	0.0683752	0.0230515	3.15769	0.125286	58.4486	0.623047	0.0533358	0.0112746	0.000786496	0.000496994	0.00571775	0.051539	0.614043	0.00342326	0.00210664	0.0116771	0.00832609	0.129964	0.00397001
2.08206	0.000471753	0.000729289	0.00280462	0.00176001	0.00184995	0.00942715	0.00215394	0.0547539	0.0380949	18.2614	0.0325397	0.0090097	0.00826854	0.00149635	0.00656712	0.222462	0.055106	0.00152461	25.2098	0.00253142	0.0306721	0.0252665	0.0897982	0.00279164	0.00279496	0.00558913	0.0162964	0.171323	0.0761228	31.4357	0.0698501	0.0239173	3.30691	0.128059	58.9434	0.635168	0.0543852	0.0115507	0.000803899	0.000510791	0.00584537	0.0524185	0.634085	0.00349376	0.00215838	0.0119862	0.00851725	0.132016	0.00405607
2.14811	0.000484637	0.000745364	0.00287967	0.00179419	0.00191885	0.00962054	0.00223472	0.0557157	0.0387836	18.7469	0.0331771	0.00918261	0.00849791	0.00155246	0.00670603	0.226106	0.056005	0.00155765	25.7104	0.00260015	0.03135	0.0258982	0.0915642	0.00286946	0.00287295	0.00570226	0.0166217	0.174251	0.0776782	31.9533	0.0713505	0.0248135	3.46285	0.130884	59.4256	0.647521	0.0554526	0.0118332	0.000821693	0.000524979	0.00597555	0.0533131	0.654771	0.0035654	0.00221128	0.0123019	0.00871268	0.134094	0.00414413
2.21616	0.000497883	0.000761806	0.0029567	0.00182899	0.00199019	0.00981641	0.00231844	0.05669	0.0394835	19.2398	0.0338249	0.00935825	0.00873297	0.00161059	0.00684712	0.229799	0.0569144	0.00159136	26.2133	0.00267069	0.0320425	0.0265437	0.0933665	0.00294903	0.00295265	0.00581744	0.0169534	0.177213	0.0792617	32.4697	0.0728766	0.0257409	3.62581	0.13376	59.8952	0.66011	0.0565383	0.0121222	0.000839887	0.000539571	0.00610834	0.0542229	0.676123	0.0036382	0.00226537	0.0126245	0.00891245	0.136199	0.00423425
2.28625	0.000511503	0.000778619	0.00303577	0.00186443	0.00206403	0.0100147	0.0024052	0.0576769	0.0401949	19.7399	0.0344833	0.00953666	0.00897383	0.00167082	0.0069904	0.233542	0.0578343	0.00162573	26.7181	0.00274307	0.0327499	0.0272033	0.0952057	0.00303038	0.00303408	0.00593468	0.0172917	0.180208	0.0808736	32.9845	0.0744287	0.0267005	3.79606	0.136687	60.3524	0.672939	0.0576423	0.0124179	0.000858489	0.000554577	0.00624376	0.0551482	0.698161	0.00371216	0.00232065	0.012954	0.00911667	0.13833	0.00432648
2.35844	0.000525506	0.000795812	0.00311692	0.00190052	0.00214045	0.0102155	0.0024951	0.0586764	0.0409178	20.2471	0.0351524	0.00971785	0.0092206	0.0017332	0.00713589	0.237335	0.0587645	0.00166078	27.2245	0.00281735	0.0334725	0.0278772	0.0970826	0.00311352	0.00311724	0.00605402	0.0176365	0.183235	0.0825142	33.4976	0.0760068	0.0276933	3.97389	0.139667	60.7972	0.686013	0.0587648	0.0127204	0.000877507	0.000570009	0.00638187	0.0560893	0.720907	0.00378729	0.00237716	0.0132905	0.0093254	0.140488	0.00442086
2.43279	0.000539903	0.00081339	0.00320022	0.00193726	0.00221953	0.0104188	0.00258824	0.0596883	0.0416523	20.7611	0.0358323	0.00990185	0.00947337	0.00179781	0.00728361	0.241179	0.0597051	0.00169652	27.7322	0.00289356	0.0342106	0.0285655	0.0989978	0.00319848	0.00320216	0.0061755	0.017988	0.186295	0.0841838	34.0085	0.0776111	0.0287201	4.1596	0.1427	61.2299	0.699336	0.0599061	0.0130299	0.000896948	0.000585878	0.00652269	0.0570465	0.744383	0.00386361	0.00243492	0.0136342	0.00953875	0.142672	0.00451744
2.50936	0.000554704	0.000831361	0.0032857	0.00197467	0.00230135	0.0106245	0.00268473	0.0607129	0.0423984	21.2817	0.036523	0.0100887	0.00973225	0.00186472	0.00743356	0.245072	0.060656	0.00173296	28.2409	0.00297176	0.0349644	0.0292685	0.100952	0.00328527	0.00328884	0.00629914	0.0183464	0.189388	0.0858828	34.5171	0.0792419	0.029782	4.3535	0.145785	61.6504	0.712913	0.0610662	0.0133463	0.000916822	0.000602196	0.00666627	0.05802	0.768611	0.00394111	0.00249393	0.0139851	0.00975681	0.144882	0.00461628
2.5882	0.000569922	0.000849733	0.00337342	0.00201275	0.00238598	0.0108327	0.00278468	0.06175	0.0431564	21.8087	0.0372247	0.0102784	0.00999736	0.001934	0.00758577	0.249015	0.0616171	0.00177011	28.7504	0.00305198	0.0357343	0.0299863	0.102946	0.00337392	0.0033773	0.00642497	0.0187116	0.192514	0.0876115	35.023	0.0808992	0.0308799	4.55589	0.148925	62.0591	0.726748	0.0622453	0.01367	0.000937135	0.000618976	0.00681264	0.0590101	0.793615	0.00401982	0.00255424	0.0143433	0.00997968	0.147119	0.00471742
2.66937	0.000585566	0.000868512	0.00346345	0.00205151	0.00247352	0.0110433	0.00288819	0.0627996	0.0439262	22.3418	0.0379376	0.0104709	0.0102688	0.00200572	0.00774026	0.253009	0.0625886	0.00180797	29.2603	0.00313428	0.0365206	0.0307191	0.104981	0.00346442	0.00346755	0.00655303	0.0190839	0.195672	0.0893703	35.5259	0.0825832	0.0320148	4.76711	0.152118	62.456	0.740846	0.0634436	0.0140009	0.000957897	0.000636229	0.00696186	0.060017	0.819418	0.00409974	0.00261585	0.0147089	0.0102074	0.149383	0.00482092
2.75293	0.000601648	0.000887705	0.00355582	0.00209097	0.00256404	0.0112563	0.00299538	0.0638618	0.0447081	22.8808	0.0386616	0.0106664	0.0105466	0.00207997	0.00789703	0.257054	0.0635701	0.00184655	29.7704	0.00321871	0.0373235	0.0314671	0.107057	0.00355682	0.00355959	0.00668335	0.0194633	0.198862	0.0911593	36.0256	0.084294	0.0331878	4.98748	0.155366	62.8414	0.755212	0.0646613	0.0143393	0.000979117	0.000653969	0.00711395	0.0610411	0.846046	0.00418088	0.00267879	0.015082	0.0104402	0.151673	0.00492683
2.83895	0.000618181	0.00090732	0.00365061	0.00213113	0.00265763	0.0114718	0.00310637	0.0649364	0.0455021	23.4254	0.039397	0.0108648	0.010831	0.00215682	0.00805611	0.261149	0.0645619	0.00188588	30.2802	0.00330532	0.0381434	0.0322304	0.109176	0.0036511	0.00365344	0.00681596	0.01985	0.202085	0.0929791	36.5218	0.0860318	0.0343998	5.21734	0.158669	63.2155	0.76985	0.0658984	0.0146852	0.0010008	0.000672208	0.00726896	0.0620826	0.873524	0.00426325	0.00274309	0.0154628	0.010678	0.15399	0.00503522
2.92749	0.000635176	0.000927365	0.00374787	0.00217201	0.00275438	0.0116897	0.00322127	0.0660236	0.0463082	23.9753	0.0401437	0.0110661	0.0111221	0.00223635	0.0082175	0.265295	0.0655637	0.00192594	30.7896	0.00339415	0.0389806	0.0330093	0.111337	0.0037473	0.0037491	0.0069509	0.020244	0.205339	0.0948299	37.0144	0.0877966	0.0356518	5.45703	0.162027	63.5783	0.784766	0.0671552	0.0150388	0.00102296	0.000690959	0.00742693	0.0631417	0.901878	0.00434686	0.00280875	0.0158513	0.0109211	0.156333	0.00514612
3.01861	0.000652645	0.000947847	0.00384767	0.00221361	0.00285436	0.01191	0.00334022	0.0671233	0.0471267	24.5302	0.040902	0.0112704	0.0114199	0.00231864	0.00838124	0.269491	0.0665755	0.00196675	31.2981	0.00348527	0.0398353	0.0338039	0.113543	0.00384543	0.00384659	0.0070882	0.0206455	0.208626	0.096712	37.5029	0.0895887	0.036945	5.70689	0.165441	63.9302	0.799965	0.0684317	0.0154002	0.00104561	0.000710237	0.0075879	0.0642188	0.931136	0.00443172	0.00287582	0.0162477	0.0111694	0.158702	0.00525961
3.11238	0.000670601	0.000968773	0.00395005	0.00225594	0.00295768	0.0121328	0.00346332	0.0682355	0.0479575	25.0898	0.0416719	0.0114777	0.0117246	0.00240378	0.00854732	0.273738	0.0675973	0.00200833	31.8056	0.00357871	0.040708	0.0346145	0.115793	0.00394549	0.0039459	0.00722789	0.0210546	0.211943	0.0986257	37.9873	0.091408	0.0382803	5.96729	0.168911	64.2714	0.815451	0.0697282	0.0157695	0.00106874	0.000730055	0.0077519	0.0653143	0.961324	0.00451785	0.0029443	0.016652	0.0114232	0.161098	0.00537573
3.20886	0.000689057	0.000990151	0.00405509	0.00229902	0.00306442	0.012358	0.00359072	0.0693601	0.0488008	25.6538	0.0424535	0.011688	0.0120362	0.00249184	0.00871578	0.278036	0.0686291	0.00205068	32.3117	0.00367455	0.041599	0.0354411	0.118088	0.0040475	0.00404705	0.00737002	0.0214713	0.215293	0.100571	38.4672	0.0932548	0.0396587	6.23859	0.172437	64.6021	0.831229	0.0710447	0.016147	0.00109238	0.000750427	0.00791899	0.0664282	0.992471	0.00460525	0.00301422	0.0170644	0.0116824	0.163521	0.00549455
3.30812	0.000708026	0.00101199	0.00416284	0.00234285	0.00317467	0.0125856	0.00372253	0.0704971	0.0496567	26.2218	0.043247	0.0119013	0.0123549	0.00258291	0.00888663	0.282385	0.0696706	0.00209381	32.8162	0.00377282	0.0425085	0.036284	0.12043	0.00415147	0.00415003	0.0075146	0.0218958	0.218674	0.102549	38.9425	0.095129	0.0410814	6.52114	0.17602	64.9225	0.847306	0.0723814	0.0165327	0.00111653	0.000771368	0.0080892	0.0675611	1.02461	0.00469394	0.00308561	0.0174849	0.0119473	0.165969	0.00561612
3.41023	0.00072752	0.0010343	0.00427339	0.00238744	0.00328852	0.0128156	0.00385889	0.0716465	0.0505253	26.7935	0.0440524	0.0121177	0.0126808	0.00267709	0.00905989	0.286784	0.070722	0.00213772	33.3186	0.00387359	0.043437	0.0371433	0.122819	0.00425741	0.00425486	0.00766169	0.0223283	0.222085	0.10456	39.413	0.0970308	0.0425494	6.81532	0.17966	65.2328	0.863686	0.0737385	0.0169267	0.00114119	0.000792892	0.00826258	0.0687131	1.05776	0.00478392	0.00315848	0.0179138	0.0122178	0.168444	0.0057405
3.51526	0.000747555	0.00105708	0.00438678	0.00243281	0.00340607	0.013048	0.00399994	0.0728082	0.0514066	27.3685	0.0448699	0.0123372	0.0130141	0.00277445	0.00923557	0.291235	0.0717831	0.00218243	33.8188	0.00397692	0.0443847	0.0380192	0.125256	0.00436534	0.00436152	0.00781131	0.0227687	0.225528	0.106604	39.8784	0.0989602	0.0440638	7.12149	0.183357	65.5333	0.880374	0.0751161	0.0173293	0.00116639	0.000815015	0.00843916	0.0698846	1.09196	0.00487522	0.00323286	0.018351	0.0124942	0.170946	0.00586777
3.62327	0.000768142	0.00108034	0.00450309	0.00247896	0.0035274	0.0132829	0.0041458	0.0739823	0.0523008	27.9465	0.0456995	0.0125598	0.0133547	0.0028751	0.0094137	0.295737	0.0728538	0.00222795	34.3165	0.00408286	0.045352	0.0389119	0.127742	0.00447524	0.00447002	0.0079635	0.0232173	0.229001	0.10868	40.3386	0.100917	0.0456256	7.44004	0.187112	65.8243	0.897377	0.0765143	0.0177406	0.00119213	0.000837752	0.00861899	0.0710758	1.12725	0.00496783	0.00330877	0.0187968	0.0127766	0.173473	0.00599797
3.73434	0.000789297	0.0011041	0.00462239	0.00252591	0.00365261	0.0135202	0.00429663	0.0751686	0.053208	28.5271	0.0465413	0.0127855	0.0137028	0.00297911	0.00959429	0.30029	0.073934	0.00227428	34.8113	0.00419148	0.0463393	0.0398216	0.130278	0.00458715	0.00458037	0.0081183	0.0236742	0.232505	0.110791	40.7935	0.102902	0.0472358	7.77133	0.190925	66.1058	0.914699	0.0779332	0.0181606	0.00121841	0.000861118	0.00880211	0.0722872	1.16365	0.00506178	0.00338624	0.0192511	0.013065	0.176027	0.00613116
3.84854	0.000811034	0.00112836	0.00474475	0.00257367	0.0037818	0.0137598	0.00445256	0.0763672	0.0541281	29.1099	0.0473955	0.0130143	0.0140586	0.00308659	0.00977736	0.304894	0.0750238	0.00232144	35.3031	0.00430283	0.0473469	0.0407483	0.132865	0.00470105	0.00469256	0.00827574	0.0241394	0.236038	0.112935	41.2428	0.104915	0.0488956	8.11574	0.194796	66.3783	0.932346	0.0793729	0.0185896	0.00124526	0.000885129	0.00898857	0.0735191	1.20119	0.00515708	0.00346529	0.0197143	0.0133596	0.178606	0.00626743
3.96593	0.000833367	0.00115313	0.00487024	0.00262224	0.00391505	0.0140019	0.00461374	0.0775779	0.0550615	29.6946	0.0482622	0.0132463	0.0144221	0.00319763	0.00996294	0.309549	0.076123	0.00236943	35.7916	0.00441698	0.0483752	0.0416923	0.135503	0.00481697	0.00480659	0.00843587	0.0246131	0.239602	0.115113	41.6864	0.106955	0.050606	8.47364	0.198725	66.6419	0.950324	0.0808337	0.0190277	0.00127267	0.000909803	0.0091784	0.0747716	1.23992	0.00525373	0.00354595	0.0201863	0.0136605	0.181212	0.00640682
4.0866	0.000856311	0.00117841	0.00499894	0.00267164	0.00405246	0.0142464	0.0047803	0.0788008	0.056008	30.2807	0.0491414	0.0134815	0.0147935	0.00331231	0.010151	0.314255	0.0772315	0.00241826	36.2765	0.00453399	0.0494245	0.0426538	0.138194	0.0049349	0.00492245	0.00859871	0.0250954	0.243195	0.117326	42.1241	0.109024	0.052368	8.8454	0.202713	66.8969	0.968639	0.0823156	0.0194751	0.00130066	0.000935154	0.00937165	0.0760453	1.27986	0.00535176	0.00362822	0.0206672	0.0139678	0.183844	0.0065494
4.21062	0.000879881	0.00120422	0.00513093	0.00272188	0.00419413	0.0144934	0.00495241	0.0800358	0.0569678	30.8679	0.0500332	0.0137198	0.0151729	0.00343075	0.0103417	0.319012	0.0783493	0.00246794	36.7575	0.00465392	0.0504952	0.0436329	0.140939	0.00505484	0.00504014	0.00876432	0.0255864	0.246818	0.119574	42.5559	0.11112	0.0541826	9.23139	0.20676	67.1435	0.987297	0.0838187	0.0199318	0.00132924	0.000961201	0.00956837	0.0773404	1.32106	0.00545118	0.00371215	0.0211573	0.0142816	0.186501	0.00669524
4.33806	0.000904092	0.00123056	0.00526628	0.00277297	0.00434014	0.0147427	0.00513021	0.0812828	0.0579411	31.4558	0.0509378	0.0139614	0.0155603	0.00355303	0.0105349	0.32382	0.0794763	0.00251848	37.2345	0.00477684	0.0515877	0.0446297	0.143739	0.0051768	0.00515966	0.00893272	0.0260863	0.25047	0.121857	42.9816	0.113244	0.056051	9.63197	0.210866	67.3819	1.0063	0.0853432	0.0203982	0.00135842	0.000987959	0.00976859	0.0786573	1.36354	0.00555199	0.00379776	0.0216566	0.0146021	0.189185	0.00684441
4.46899	0.000928961	0.00125745	0.00540506	0.00282492	0.0044906	0.0149944	0.00531384	0.0825418	0.0589278	32.044	0.0518553	0.0142063	0.0159559	0.00367926	0.0107307	0.32868	0.0806123	0.00256988	37.7072	0.00490282	0.0527024	0.0456445	0.146594	0.00530079	0.00528099	0.00910395	0.0265951	0.254151	0.124175	43.4011	0.115396	0.057974	10.0475	0.215031	67.6124	1.02566	0.0868891	0.0208742	0.00138821	0.00101545	0.00997236	0.0799962	1.40736	0.00565423	0.00388506	0.0221653	0.0149294	0.191893	0.00699697
4.60349	0.000954502	0.00128489	0.00554737	0.00287774	0.00464559	0.0152486	0.00550347	0.0838127	0.0599281	32.632	0.0527857	0.0144543	0.0163599	0.00380953	0.0109291	0.333591	0.0817573	0.00262216	38.1754	0.00503192	0.0538397	0.0466773	0.149506	0.0054268	0.00540414	0.00927806	0.0271129	0.25786	0.126529	43.8144	0.117576	0.0599528	10.4783	0.219256	67.8352	1.04539	0.0884566	0.0213601	0.00141862	0.00104368	0.0101797	0.0813576	1.45254	0.00575789	0.00397408	0.0226835	0.0152636	0.194628	0.00715299
4.74163	0.000980731	0.00131289	0.00569329	0.00293144	0.00480522	0.0155052	0.00569926	0.0850955	0.060942	33.2196	0.0537292	0.0147057	0.0167722	0.00394395	0.0111301	0.338553	0.0829113	0.00267533	38.6389	0.00516422	0.0549999	0.0477285	0.152476	0.00555483	0.00552909	0.00945508	0.02764	0.261598	0.128919	44.2213	0.119783	0.0619882	10.9247	0.22354	68.0506	1.06547	0.0900459	0.0218561	0.00144966	0.00107269	0.0103907	0.0827419	1.49913	0.00586299	0.00406486	0.0232113	0.0156049	0.197388	0.00731254
4.8835	0.00100766	0.00134146	0.00584289	0.00298604	0.00496956	0.0157642	0.00590134	0.0863901	0.0619697	33.8063	0.0546858	0.0149604	0.0171932	0.0040826	0.0113338	0.343566	0.0840741	0.00272939	39.0974	0.00529979	0.0561834	0.048798	0.155504	0.00568489	0.00565584	0.00963506	0.0281764	0.265363	0.131345	44.6217	0.122019	0.0640813	11.3871	0.227884	68.2587	1.08594	0.0916569	0.0223623	0.00148134	0.00110247	0.0106054	0.0841492	1.54717	0.00596956	0.0041574	0.0237488	0.0159533	0.200173	0.00747568
5.02916	0.00103532	0.00137061	0.00599628	0.00304155	0.00513872	0.0160256	0.0061099	0.0876964	0.0630113	34.3917	0.0556557	0.0152184	0.0176227	0.00422561	0.0115402	0.34863	0.0852456	0.00278436	39.5509	0.0054387	0.0573907	0.0498861	0.158592	0.00581697	0.00578437	0.00981803	0.0287222	0.269157	0.133808	45.0156	0.124282	0.0662331	11.8657	0.232288	68.4598	1.10678	0.0932898	0.0228789	0.00151367	0.00113306	0.0108239	0.0855802	1.5967	0.0060776	0.00425174	0.0242962	0.0163091	0.202984	0.00764249
5.17869	0.00106371	0.00140035	0.00615352	0.00309797	0.00531277	0.0162895	0.00632507	0.0890143	0.0640667	34.9754	0.0566389	0.0154797	0.018061	0.00437305	0.0117493	0.353746	0.0864258	0.00284023	39.9991	0.00558102	0.0586222	0.0509929	0.161742	0.00595107	0.00591467	0.010004	0.0292776	0.272978	0.136308	45.403	0.126573	0.0684443	12.3608	0.236751	68.6541	1.12801	0.0949448	0.023406	0.00154667	0.00116447	0.0110461	0.087035	1.64776	0.00618712	0.00434791	0.0248537	0.0166723	0.205819	0.00781303
5.33217	0.00109286	0.00143069	0.00631472	0.00315533	0.00549182	0.0165558	0.00654704	0.0903439	0.0651362	35.5571	0.0576356	0.0157444	0.0185083	0.00452505	0.011961	0.358912	0.0876146	0.00289702	40.4418	0.00572683	0.0598783	0.0521186	0.164953	0.00608719	0.00604674	0.0101931	0.0298426	0.276825	0.138845	45.7838	0.128892	0.070716	12.8727	0.241275	68.8418	1.14963	0.0966218	0.0239438	0.00158034	0.00119672	0.0112721	0.0885141	1.7004	0.00629816	0.00444592	0.0254213	0.0170431	0.20868	0.00798739
5.48967	0.00112278	0.00146163	0.00647997	0.00321363	0.00567595	0.0168245	0.00677594	0.091685	0.0662198	36.1363	0.0586459	0.0160125	0.0189645	0.0046817	0.0121756	0.36413	0.0888118	0.00295475	40.879	0.0058762	0.0611594	0.0532633	0.168227	0.00622532	0.00618055	0.0103853	0.0304175	0.2807	0.14142	46.1579	0.131238	0.073049	13.4017	0.245859	69.0232	1.17165	0.0983211	0.0244925	0.0016147	0.00122983	0.011502	0.0900178	1.75466	0.00641072	0.0045458	0.0259992	0.0174216	0.211566	0.00816562
5.65128	0.00115349	0.00149319	0.00664936	0.00327288	0.00586524	0.0170957	0.00701196	0.0930375	0.0673175	36.7128	0.0596698	0.016284	0.0194298	0.00484309	0.0123929	0.369399	0.0900174	0.0030134	41.3104	0.00602923	0.0624659	0.0544273	0.171566	0.00636547	0.00631609	0.0105806	0.0310023	0.284602	0.144032	46.5254	0.133612	0.0754442	13.948	0.250503	69.1984	1.19408	0.100043	0.0250523	0.00164975	0.00126382	0.0117358	0.0915465	1.8106	0.00652481	0.00464758	0.0265875	0.017808	0.214476	0.0083478
5.81705	0.001185	0.00152538	0.00682299	0.0033331	0.00605977	0.0173693	0.00725525	0.0944014	0.0684295	37.2862	0.0607074	0.0165589	0.0199044	0.00500934	0.012613	0.374719	0.0912312	0.00307301	41.736	0.00618597	0.0637983	0.0556105	0.17497	0.00650762	0.00645336	0.0107792	0.0315971	0.288529	0.146682	46.8862	0.136013	0.0779024	14.5117	0.255208	69.3677	1.21692	0.101787	0.0256232	0.00168552	0.0012987	0.0119736	0.0931007	1.86825	0.00664047	0.00475128	0.0271864	0.0182024	0.217411	0.00853399
5.98707	0.00121734	0.0015582	0.00700096	0.00339429	0.00625964	0.0176454	0.00750597	0.0957766	0.0695559	37.8561	0.0617589	0.0168372	0.0203884	0.00518055	0.012836	0.38009	0.0924533	0.00313357	42.1555	0.00634652	0.065157	0.0568133	0.17844	0.00665177	0.00659233	0.010981	0.0322021	0.292483	0.149371	47.2403	0.138442	0.0804243	15.093	0.259973	69.5312	1.24018	0.103553	0.0262056	0.001722	0.00133451	0.0122154	0.0946807	1.92767	0.00675769	0.00485693	0.0277961	0.018605	0.220371	0.00872428
6.16141	0.00125051	0.00159167	0.00718337	0.00345648	0.00646491	0.017924	0.00776429	0.097163	0.0706967	38.4222	0.0628244	0.017119	0.0208818	0.00535682	0.0130618	0.385513	0.0936835	0.00319508	42.5689	0.00651096	0.0665425	0.0580357	0.181979	0.00679792	0.00673299	0.011186	0.0328174	0.296462	0.152099	47.5877	0.140898	0.0830108	15.6922	0.264798	69.6892	1.26387	0.105343	0.0267996	0.00175922	0.00137126	0.0124613	0.0962869	1.9889	0.00687651	0.00496455	0.0284166	0.0190159	0.223355	0.00891874
6.34015	0.00128455	0.0016258	0.00737031	0.00351967	0.00667567	0.018205	0.00803037	0.0985606	0.071852	38.9841	0.0639039	0.0174042	0.0213849	0.00553824	0.0132904	0.390986	0.0949216	0.00325758	42.9762	0.00667938	0.0679552	0.059278	0.185586	0.00694605	0.00687532	0.0113944	0.0334432	0.300466	0.154865	47.9284	0.143381	0.0856624	16.3092	0.269684	69.8418	1.28799	0.107155	0.0274054	0.00179719	0.00140898	0.0127113	0.0979197	2.052	0.00699693	0.00507418	0.0290482	0.0194353	0.226363	0.00911743
6.52336	0.00131946	0.00166059	0.0075619	0.00358388	0.00689199	0.0184885	0.00830437	0.0999692	0.0730219	39.5416	0.0649975	0.017693	0.0218976	0.00572492	0.013522	0.39651	0.0961677	0.00332105	43.3771	0.00685186	0.0693955	0.0605402	0.189263	0.00709617	0.00701931	0.0116061	0.0340795	0.304495	0.157671	48.2625	0.145891	0.0883801	16.9442	0.27463	69.9892	1.31256	0.108989	0.0280231	0.00183591	0.00144767	0.0129654	0.0995795	2.11702	0.00711897	0.00518582	0.0296909	0.0198633	0.229395	0.00932043
6.7111	0.00135527	0.00169607	0.00775824	0.00364912	0.00711395	0.0187744	0.00858646	0.101389	0.0742065	40.0943	0.0661054	0.0179853	0.0224202	0.00591697	0.0137566	0.402085	0.0974216	0.0033855	43.7716	0.00702848	0.070864	0.0618225	0.193012	0.00724826	0.00716493	0.0118213	0.0347265	0.308549	0.160516	48.59	0.148428	0.0911642	17.5971	0.279636	70.1316	1.33757	0.110847	0.0286529	0.0018754	0.00148737	0.0132238	0.101267	2.18401	0.00724266	0.00529952	0.030345	0.0203001	0.232451	0.00952781
6.90345	0.00139199	0.00173223	0.00795944	0.0037154	0.0073416	0.0190629	0.00887681	0.102819	0.075406	40.6419	0.0672276	0.0182811	0.0229528	0.00611447	0.013994	0.407712	0.0986833	0.00345096	44.1597	0.00720935	0.0723611	0.0631251	0.196834	0.00740231	0.00731217	0.0120399	0.0353844	0.312627	0.163401	48.9109	0.150992	0.0940156	18.268	0.284703	70.2692	1.36304	0.112728	0.0292951	0.00191567	0.00152809	0.0134864	0.102982	2.25302	0.00736801	0.00541529	0.0310106	0.0207459	0.235531	0.00973965
7.10048	0.00142965	0.00176908	0.00816562	0.00378273	0.00757503	0.0193539	0.00917556	0.10426	0.0766203	41.1842	0.0683643	0.0185804	0.0234954	0.00631752	0.0142345	0.413389	0.0999525	0.00351742	44.5412	0.00739455	0.0738874	0.0644481	0.20073	0.00755831	0.00746101	0.012262	0.0360531	0.316729	0.166325	49.2251	0.153583	0.0969346	18.9568	0.28983	70.4021	1.38898	0.114631	0.0299498	0.00195674	0.00156987	0.0137533	0.104725	2.32412	0.00749504	0.00553316	0.0316879	0.0212008	0.238634	0.00995601
7.30226	0.00146825	0.00180665	0.00837689	0.00385114	0.00781428	0.0196474	0.00948289	0.105712	0.0778495	41.7209	0.0695155	0.0188834	0.0240483	0.00652623	0.014478	0.419117	0.101229	0.0035849	44.9162	0.00758418	0.0754432	0.0657917	0.204701	0.00771626	0.00761144	0.0124876	0.036733	0.320855	0.169291	49.5329	0.156201	0.0999219	19.6634	0.295017	70.5305	1.41538	0.116558	0.0306172	0.00199861	0.00161271	0.0140246	0.106497	2.39735	0.00762377	0.00565316	0.032377	0.0216649	0.241761	0.010177
7.50884	0.00150782	0.00184494	0.00859336	0.00392062	0.00805943	0.0199434	0.00979895	0.107175	0.0790938	42.2517	0.0706813	0.0191899	0.0246115	0.00674069	0.0147246	0.424896	0.102514	0.0036534	45.2846	0.00777832	0.077029	0.067156	0.208748	0.00787615	0.00776342	0.0127168	0.0374241	0.325004	0.172297	49.8342	0.158844	0.102978	20.3877	0.300265	70.6546	1.44227	0.118508	0.0312975	0.00204131	0.00165664	0.0143003	0.108298	2.47278	0.00775422	0.00577531	0.033078	0.0221385	0.244912	0.0104026
7.72029	0.00154838	0.00188396	0.00881515	0.00399121	0.00831052	0.0202419	0.0101239	0.108648	0.0803533	42.7765	0.0718619	0.0195001	0.0251852	0.00696099	0.0149743	0.430726	0.103805	0.00372293	45.6464	0.00797709	0.0786455	0.0685412	0.212874	0.00803795	0.00791694	0.0129496	0.0381265	0.329176	0.175343	50.1291	0.161515	0.106103	21.1294	0.305572	70.7746	1.46964	0.120482	0.031991	0.00208484	0.00170169	0.0145805	0.110129	2.55046	0.0078864	0.00589965	0.0337913	0.0226217	0.248085	0.010633
7.93668	0.00158994	0.00192372	0.00904239	0.0040629	0.00856761	0.020543	0.0104579	0.110132	0.0816279	43.2949	0.0730573	0.0198139	0.0257694	0.00718722	0.0152271	0.436606	0.105104	0.0037935	46.0014	0.00818057	0.0802931	0.0699475	0.217079	0.00820168	0.00807198	0.013186	0.0388404	0.33337	0.178431	50.4177	0.164211	0.109298	21.8884	0.31094	70.8905	1.49751	0.122479	0.0326977	0.00212921	0.00174788	0.0148652	0.111989	2.63046	0.00802033	0.00602618	0.0345168	0.0231147	0.251282	0.0108682
8.15807	0.00163252	0.00196423	0.0092752	0.00413572	0.00883075	0.0208467	0.0108011	0.111626	0.0829179	43.8068	0.0742677	0.0201313	0.0263644	0.00741948	0.015483	0.442538	0.10641	0.00386512	46.3498	0.00838887	0.0819722	0.071375	0.221365	0.0083673	0.00822852	0.0134262	0.0395659	0.337587	0.18156	50.6999	0.166933	0.112562	22.6642	0.316368	71.0025	1.52588	0.1245	0.0334179	0.00217444	0.00179522	0.0151545	0.113881	2.71283	0.00815604	0.00615495	0.0352549	0.0236177	0.254501	0.0111083
8.3845	0.00167615	0.00200551	0.00951371	0.00420968	0.00909998	0.0211529	0.0111536	0.11313	0.0842233	44.3119	0.0754931	0.0204525	0.0269702	0.00765785	0.0157421	0.44852	0.107723	0.0039378	46.6915	0.0086021	0.0836835	0.0728238	0.225733	0.00853481	0.00838653	0.0136701	0.0403032	0.341826	0.184731	50.976	0.169681	0.115897	23.4566	0.321855	71.1109	1.55477	0.126544	0.0341518	0.00222055	0.00184375	0.0154484	0.115803	2.79764	0.00829355	0.00628597	0.0360056	0.0241308	0.257744	0.0113533
8.61603	0.00172084	0.00204757	0.00975804	0.00428479	0.00937533	0.0214618	0.0115157	0.114644	0.0855442	44.8102	0.0767337	0.0207773	0.027587	0.00790243	0.0160045	0.454553	0.109044	0.00401155	47.0266	0.00882035	0.0854274	0.0742941	0.230185	0.0087042	0.00854599	0.0139177	0.0410523	0.346086	0.187944	51.2458	0.172454	0.119302	24.2652	0.327403	71.2156	1.58417	0.128612	0.0348997	0.00226754	0.00189349	0.015747	0.117756	2.88494	0.00843286	0.00641928	0.0367692	0.0246543	0.261008	0.0116034
8.85273	0.00176661	0.00209041	0.0100083	0.00436107	0.00965686	0.0217732	0.0118874	0.116168	0.0868807	45.3014	0.0779895	0.0211059	0.0282148	0.00815329	0.0162701	0.460637	0.110371	0.00408638	47.3549	0.00904375	0.0872046	0.0757861	0.234721	0.00887546	0.00870689	0.0141692	0.0418135	0.350368	0.191199	51.5097	0.175253	0.122777	25.0894	0.33301	71.3169	1.6141	0.130704	0.0356616	0.00231544	0.00194446	0.0160504	0.119741	2.97482	0.00857401	0.00655489	0.0375458	0.0251882	0.264295	0.0118586
9.09462	0.00181348	0.00213406	0.0102647	0.00443853	0.00994458	0.0220872	0.0122689	0.117703	0.0882329	45.7854	0.0792606	0.0214382	0.0288539	0.00841053	0.016539	0.466771	0.111705	0.00416229	47.6766	0.00927238	0.0890154	0.0773	0.239345	0.00904857	0.0088692	0.0144246	0.0425868	0.354671	0.194497	51.7675	0.178078	0.126323	25.9288	0.338676	71.4149	1.64457	0.132819	0.0364379	0.00236424	0.00199669	0.0163585	0.121759	3.06732	0.00871702	0.00669284	0.0383357	0.0257329	0.267604	0.012119
9.34176	0.00186147	0.00217851	0.0105273	0.00451719	0.0102385	0.0224039	0.0126604	0.119247	0.0896009	46.2621	0.0805472	0.0217742	0.0295043	0.00867421	0.0168112	0.472956	0.113045	0.00423929	47.9917	0.00950638	0.0908606	0.0788358	0.244056	0.00922352	0.00903289	0.0146839	0.0433724	0.358994	0.197837	52.0195	0.180927	0.12994	26.7828	0.344402	71.5096	1.67558	0.134959	0.0372287	0.00241398	0.00205019	0.0166715	0.123809	3.16252	0.0088619	0.00683314	0.0391389	0.0262884	0.270936	0.0123846
9.59419	0.00191059	0.0022238	0.0107963	0.00459706	0.0105387	0.0227233	0.0130619	0.120801	0.0909848	46.7312	0.0818494	0.0221141	0.0301663	0.00894442	0.0170868	0.479192	0.114393	0.00431741	48.3002	0.00974585	0.0927406	0.0803939	0.248857	0.0094003	0.00919795	0.0149471	0.0441705	0.363338	0.201221	52.2656	0.183801	0.133628	27.6508	0.350187	71.6013	1.70714	0.137123	0.0380343	0.00246466	0.002105	0.0169895	0.125892	3.26048	0.00900867	0.00697583	0.0399557	0.026855	0.274289	0.0126556
9.85195	0.00196087	0.00226991	0.0110718	0.00467816	0.0108452	0.0230453	0.0134737	0.122364	0.0923847	47.1928	0.0831672	0.0224578	0.0308398	0.00922123	0.0173657	0.485478	0.115747	0.00439663	48.6021	0.0099909	0.0946561	0.0819742	0.25375	0.0095789	0.00936434	0.0152143	0.0449811	0.367701	0.204647	52.506	0.1867	0.137387	28.532	0.356031	71.6901	1.73927	0.139311	0.0388548	0.00251629	0.00216114	0.0173124	0.128009	3.36127	0.00915736	0.00712093	0.0407864	0.0274329	0.277663	0.0129319
10.1151	0.00201232	0.00231688	0.011354	0.0047605	0.0111579	0.0233699	0.0138958	0.123938	0.0938006	47.6468	0.0845008	0.0228053	0.031525	0.00950472	0.0176482	0.491815	0.117107	0.00447699	48.8975	0.0102417	0.0966076	0.083577	0.258735	0.00975929	0.00953206	0.0154855	0.0458045	0.372084	0.208117	52.7408	0.189623	0.141216	29.4258	0.361935	71.7759	1.77196	0.141524	0.0396905	0.00256889	0.00221863	0.0176403	0.130161	3.46497	0.00930798	0.00726846	0.041631	0.0280223	0.28106	0.0132138
10.3836	0.00206496	0.00236471	0.011643	0.00484411	0.0114769	0.0236973	0.0143283	0.12552	0.0952327	48.093	0.0858502	0.0231567	0.0322221	0.00979495	0.0179341	0.498202	0.118474	0.00455847	49.1865	0.0104983	0.0985956	0.0852025	0.263814	0.00994147	0.00970106	0.0157608	0.0466407	0.376487	0.211631	52.97	0.192571	0.145116	30.3314	0.367896	71.8591	1.80524	0.14376	0.0405417	0.00262248	0.00227751	0.0179734	0.132347	3.57163	0.00946055	0.00741845	0.0424898	0.0286234	0.284477	0.0135011
10.6575	0.00211882	0.00241341	0.011939	0.00492899	0.0118023	0.0240274	0.0147715	0.127112	0.0966811	48.5313	0.0872156	0.023512	0.0329312	0.010092	0.0182235	0.50464	0.119847	0.0046411	49.469	0.0107608	0.100621	0.0868508	0.26899	0.0101254	0.00987134	0.0160402	0.0474899	0.380909	0.215189	53.1938	0.195543	0.149087	31.2479	0.373917	71.9396	1.83911	0.146022	0.0414084	0.00267707	0.00233778	0.0183116	0.134568	3.68134	0.00961511	0.00757092	0.043363	0.0292363	0.287916	0.0137941
10.9368	0.0021739	0.00246301	0.012242	0.00501517	0.0121339	0.0243603	0.0152254	0.128714	0.0981459	48.9618	0.0885971	0.0238712	0.0336524	0.0103959	0.0185164	0.511128	0.121227	0.00472488	49.7452	0.0110294	0.102684	0.0885221	0.274263	0.0103111	0.0100429	0.0163238	0.0483523	0.385349	0.218791	53.4123	0.198538	0.153128	32.1745	0.379996	72.0176	1.87357	0.148307	0.042291	0.00273267	0.00239949	0.0186551	0.136825	3.79416	0.00977166	0.00772591	0.0442507	0.0298613	0.291376	0.0140927
11.2216	0.00223023	0.0025135	0.0125524	0.00510265	0.0124718	0.0246959	0.0156902	0.130324	0.0996272	49.3845	0.0899949	0.0242343	0.0343858	0.0107068	0.018813	0.517667	0.122612	0.00480983	50.0151	0.0113042	0.104785	0.0902166	0.279636	0.0104986	0.0102156	0.0166115	0.049228	0.389808	0.222438	53.6255	0.201557	0.157239	33.1102	0.386133	72.0932	1.90864	0.150618	0.0431897	0.0027893	0.00246265	0.0190038	0.139118	3.91018	0.00993023	0.00788342	0.0451532	0.0304987	0.294856	0.0143971
11.5119	0.00228783	0.00256491	0.0128702	0.00519146	0.0128159	0.0250343	0.0161659	0.131944	0.101125	49.7991	0.0914089	0.0246014	0.0351316	0.0110246	0.0191132	0.524256	0.124004	0.00489595	50.2788	0.0115854	0.106926	0.0919345	0.28511	0.0106878	0.0103896	0.0169035	0.0501171	0.394284	0.22613	53.8336	0.2046	0.16142	34.0541	0.392328	72.1664	1.94432	0.152953	0.0441047	0.00284698	0.00252729	0.0193579	0.141448	4.02945	0.0100908	0.00804349	0.0460708	0.0311485	0.298358	0.0147073
11.8076	0.00234671	0.00261724	0.0131956	0.00528162	0.0131664	0.0253755	0.0166527	0.133572	0.10264	50.2059	0.0928393	0.0249726	0.0358898	0.0113495	0.0194171	0.530896	0.125402	0.00498326	50.5363	0.011873	0.109106	0.0936758	0.290687	0.0108787	0.0105647	0.0171998	0.0510198	0.398779	0.229866	54.0366	0.207665	0.16567	35.0052	0.398581	72.2374	1.98063	0.155313	0.0450362	0.00290571	0.00259345	0.0197174	0.143815	4.15206	0.0102535	0.00820615	0.0470035	0.0318111	0.301879	0.0150233
12.1088	0.00240689	0.00267052	0.0135288	0.00537313	0.0135231	0.0257196	0.0171506	0.13521	0.104171	50.6047	0.0942862	0.0253477	0.0366607	0.0116816	0.0197247	0.537587	0.126806	0.00507176	50.7878	0.0121672	0.111326	0.0954409	0.296368	0.0110714	0.010741	0.0175003	0.0519363	0.403291	0.233648	54.2347	0.210754	0.169989	35.9625	0.404892	72.3063	2.01758	0.157699	0.0459844	0.00296551	0.00266113	0.0200824	0.14622	4.27808	0.0104183	0.00837141	0.0479516	0.0324866	0.305422	0.0153454
12.4154	0.00246839	0.00272475	0.01387	0.00546603	0.013886	0.0260665	0.0176599	0.136856	0.10572	50.9956	0.0957498	0.0257269	0.0374443	0.0120207	0.0200361	0.544327	0.128215	0.00516147	51.0333	0.0124682	0.113587	0.0972298	0.302156	0.0112657	0.0109184	0.0178052	0.0528666	0.40782	0.237475	54.428	0.213865	0.174377	36.9249	0.41126	72.3731	2.05517	0.160109	0.0469497	0.00302641	0.00273038	0.0204529	0.148663	4.40758	0.0105851	0.0085393	0.0489154	0.0331753	0.308984	0.0156734
12.7275	0.00253124	0.00277995	0.0142193	0.00556032	0.014255	0.0264163	0.0181805	0.138511	0.107285	51.3785	0.0972302	0.0261101	0.0382408	0.0123671	0.0203513	0.551119	0.129631	0.0052524	51.2729	0.0127761	0.11589	0.0990428	0.308052	0.0114617	0.011097	0.0181145	0.053811	0.412366	0.241348	54.6165	0.216999	0.178834	37.8913	0.417685	72.4378	2.09341	0.162545	0.0479322	0.0030884	0.00280122	0.0208291	0.151145	4.54065	0.0107541	0.00870983	0.049895	0.0338774	0.312566	0.0160076
13.045	0.00259543	0.00283613	0.0145768	0.00565602	0.0146303	0.0267689	0.0187125	0.140174	0.108868	51.7536	0.0987274	0.0264975	0.0390503	0.0127207	0.0206704	0.55796	0.131052	0.00534455	51.5067	0.013091	0.118235	0.10088	0.314059	0.0116594	0.0112766	0.0184282	0.0547695	0.416929	0.245268	54.8004	0.220156	0.183358	38.8607	0.424168	72.5007	2.13231	0.165005	0.0489322	0.00315152	0.00287368	0.0212109	0.153666	4.67735	0.0109252	0.00888305	0.0508907	0.0345931	0.316168	0.0163479
13.368	0.00266101	0.00289331	0.0149429	0.00575316	0.0150117	0.0271245	0.0192561	0.141846	0.110467	52.1208	0.100242	0.026889	0.0398729	0.0130815	0.0209934	0.564852	0.132479	0.00543795	51.7348	0.013413	0.120623	0.102742	0.320178	0.0118587	0.0114573	0.0187463	0.0557424	0.421508	0.249233	54.9797	0.223334	0.18795	39.832	0.430707	72.5618	2.17189	0.167492	0.0499499	0.00321577	0.00294777	0.0215985	0.156227	4.81777	0.0110985	0.00905896	0.0519027	0.0353227	0.31979	0.0166945
13.6962	0.00272797	0.00295151	0.0153177	0.00585175	0.0153991	0.0274831	0.0198113	0.143527	0.112085	52.4803	0.101773	0.0272847	0.0407087	0.0134497	0.0213203	0.571795	0.133912	0.00553259	51.9572	0.0137424	0.123055	0.104628	0.32641	0.0120596	0.011639	0.019069	0.0567299	0.426103	0.253245	55.1546	0.226534	0.192608	40.8039	0.437303	72.621	2.21215	0.170004	0.0509855	0.00328116	0.00302354	0.021992	0.158829	4.96198	0.011274	0.0092376	0.0529312	0.0360664	0.323431	0.0170473
14.0299	0.00279635	0.00301073	0.0157013	0.00595181	0.0157926	0.0278447	0.0203782	0.145216	0.113719	52.8319	0.103321	0.0276846	0.0415578	0.0138253	0.0216513	0.578788	0.13535	0.0056285	52.1741	0.0140792	0.125531	0.106539	0.332759	0.0122622	0.0118218	0.0193961	0.0577319	0.430713	0.257304	55.3252	0.229756	0.197333	41.7755	0.443956	72.6786	2.2531	0.172541	0.0520394	0.00334772	0.00310102	0.0223913	0.161472	5.11006	0.0114517	0.00941897	0.0539765	0.0368244	0.327091	0.0174065
14.3688	0.00286615	0.00307099	0.016094	0.00605336	0.0161921	0.0282092	0.0209569	0.146912	0.115372	53.1759	0.104887	0.0280887	0.0424204	0.0142082	0.0219863	0.585832	0.136794	0.00572569	52.3855	0.0144237	0.128052	0.108475	0.339225	0.0124664	0.0120055	0.0197279	0.0587488	0.435339	0.26141	55.4915	0.232999	0.202123	42.7456	0.450665	72.7346	2.29476	0.175104	0.0531116	0.00341547	0.00318022	0.0227966	0.164156	5.26209	0.0116316	0.00960312	0.0550387	0.0375969	0.330771	0.0177722
14.7129	0.00293739	0.00313231	0.016496	0.00615642	0.0165975	0.0285768	0.0215474	0.148617	0.117042	53.5123	0.106471	0.0284971	0.0432965	0.0145985	0.0223254	0.592926	0.138244	0.00582416	52.5916	0.014776	0.130618	0.110437	0.345812	0.0126723	0.0121902	0.0200642	0.0597807	0.439981	0.265563	55.6537	0.236263	0.206978	43.713	0.457429	72.789	2.33713	0.177694	0.0542026	0.0034844	0.00326117	0.023208	0.166882	5.41813	0.0118138	0.00979005	0.0561182	0.0383843	0.334469	0.0181444
15.0623	0.0030101	0.0031947	0.0169074	0.00626101	0.0170088	0.0289475	0.0221498	0.15033	0.11873	53.8412	0.108072	0.0289098	0.0441864	0.0149962	0.0226686	0.600071	0.139698	0.00592393	52.7925	0.0151362	0.133231	0.112423	0.352521	0.0128797	0.0123759	0.0204052	0.0608276	0.444637	0.269763	55.8119	0.239548	0.211897	44.6768	0.46425	72.842	2.38022	0.180309	0.0553125	0.00355455	0.00334392	0.0236255	0.169651	5.57828	0.0119983	0.00997978	0.0572151	0.0391868	0.338187	0.0185231
15.4167	0.00308428	0.00325818	0.0173285	0.00636715	0.0174259	0.0293212	0.0227641	0.152051	0.120437	54.1626	0.10969	0.0293269	0.0450901	0.0154014	0.0230161	0.607266	0.141158	0.00602502	52.9881	0.0155045	0.135892	0.114436	0.359353	0.0130887	0.0125626	0.0207509	0.0618899	0.449308	0.274012	55.9661	0.242854	0.216881	45.6358	0.471126	72.8935	2.42404	0.18295	0.0564416	0.00362593	0.00342848	0.0240492	0.172463	5.7426	0.0121851	0.0101724	0.0583297	0.0400045	0.341923	0.0189085
15.7763	0.00315996	0.00332276	0.0177594	0.00647486	0.0178488	0.0296981	0.0233905	0.15378	0.122161	54.4766	0.111327	0.0297483	0.0460076	0.015814	0.0233678	0.614512	0.142624	0.00612743	53.1788	0.015881	0.1386	0.116474	0.366312	0.0132992	0.0127501	0.0211013	0.0629676	0.453993	0.278308	56.1165	0.24618	0.221927	46.589	0.478058	72.9436	2.4686	0.185618	0.0575901	0.00369854	0.00351488	0.0244792	0.17532	5.91118	0.0123741	0.0103678	0.0594622	0.0408378	0.345677	0.0193006
16.1407	0.00323716	0.00338846	0.0182005	0.00658416	0.0182774	0.0300782	0.0240289	0.155517	0.123904	54.7834	0.112981	0.0301741	0.0469392	0.0162341	0.0237238	0.621808	0.144094	0.00623118	53.3645	0.0162661	0.141356	0.118538	0.3734	0.0135113	0.0129386	0.0214564	0.064061	0.458692	0.282652	56.2631	0.249526	0.227035	47.5353	0.485045	72.9924	2.51392	0.188312	0.0587583	0.00377241	0.00360316	0.0249155	0.17822	6.08408	0.0125656	0.0105661	0.0606128	0.041687	0.34945	0.0196995
16.5101	0.00331588	0.0034553	0.0186518	0.00669507	0.0187116	0.0304615	0.0246794	0.157261	0.125665	55.0831	0.114654	0.0306044	0.047885	0.0166617	0.0240842	0.629155	0.14557	0.00633629	53.5453	0.0166597	0.144162	0.120628	0.380618	0.013725	0.0131279	0.0218163	0.0651701	0.463405	0.287045	56.4061	0.252893	0.232206	48.4737	0.492087	73.0399	2.56	0.191033	0.0599465	0.00384756	0.00369335	0.0253583	0.181166	6.26138	0.0127594	0.0107673	0.0617819	0.0425522	0.353241	0.0201053
16.8842	0.00339615	0.00352329	0.0191137	0.00680761	0.0191514	0.030848	0.025342	0.159013	0.127445	55.3756	0.116345	0.0310392	0.0488449	0.0170968	0.024449	0.636553	0.147051	0.00644276	53.7214	0.0170621	0.147018	0.122745	0.387969	0.0139402	0.013318	0.0221811	0.0662951	0.468132	0.291487	56.5455	0.256279	0.237437	49.4033	0.499184	73.0862	2.60686	0.19378	0.0611549	0.003924	0.00378548	0.0258076	0.184157	6.44316	0.0129556	0.0109714	0.0629697	0.0434338	0.35705	0.020518
17.263	0.00347798	0.00359245	0.0195864	0.00692181	0.0195966	0.0312377	0.0260167	0.160772	0.129243	55.6612	0.118054	0.0314786	0.0498193	0.0175393	0.0248183	0.644002	0.148537	0.00655061	53.8928	0.0174735	0.149926	0.124888	0.395455	0.0141569	0.0135091	0.0225507	0.0674363	0.472872	0.295978	56.6815	0.259685	0.242728	50.3232	0.506335	73.1314	2.65449	0.196554	0.0623837	0.00400173	0.00387957	0.0262635	0.187194	6.62949	0.0131542	0.0111784	0.0641763	0.0443319	0.360877	0.0209377
17.6464	0.00356139	0.00366279	0.02007	0.00703768	0.0200473	0.0316308	0.0267036	0.162538	0.131061	55.94	0.119782	0.0319225	0.050808	0.0179894	0.0251921	0.651501	0.150028	0.00665986	54.0596	0.017894	0.152884	0.127059	0.403079	0.0143752	0.0137009	0.0229251	0.0685938	0.477625	0.300518	56.814	0.26311	0.248078	51.2325	0.513541	73.1754	2.70293	0.199355	0.0636333	0.00408079	0.00397567	0.0267261	0.190278	6.82044	0.0133553	0.0113884	0.0654021	0.045247	0.364721	0.0213644
18.0343	0.0036464	0.00373433	0.0205648	0.00715525	0.0205032	0.0320272	0.0274028	0.164312	0.132897	56.2121	0.121529	0.032371	0.0518114	0.018447	0.0255705	0.659051	0.151524	0.00677051	54.2221	0.0183239	0.155896	0.129256	0.410842	0.0145949	0.0138935	0.0233045	0.0697677	0.482391	0.305107	56.9433	0.266554	0.253487	52.1303	0.520801	73.2183	2.75216	0.202183	0.0649039	0.00416119	0.0040738	0.0271955	0.193409	7.01608	0.0135588	0.0116014	0.0666473	0.0461792	0.368583	0.0217983
18.4265	0.00373301	0.00380709	0.0210711	0.00727454	0.0209645	0.0324269	0.0281141	0.166093	0.134753	56.4775	0.123294	0.0328242	0.0528293	0.018912	0.0259536	0.666652	0.153025	0.00688259	54.3801	0.0187632	0.15896	0.131481	0.418747	0.0148162	0.0140869	0.0236889	0.0709582	0.48717	0.309746	57.0694	0.270017	0.258954	53.0158	0.528115	73.2602	2.80222	0.205038	0.0661957	0.00424293	0.00417399	0.0276717	0.196589	7.21648	0.0137648	0.0118174	0.0679122	0.0471288	0.372462	0.0222394
18.8229	0.00382126	0.00388109	0.0215891	0.00739558	0.0214309	0.0328301	0.0288376	0.167881	0.136628	56.7365	0.125078	0.0332821	0.0538621	0.0193846	0.0263414	0.674304	0.154532	0.00699611	54.5339	0.0192123	0.162079	0.133733	0.426797	0.0150389	0.0142811	0.0240783	0.0721655	0.491961	0.314435	57.1924	0.273498	0.264478	53.8884	0.535483	73.3012	2.85309	0.207921	0.067509	0.00432605	0.00427628	0.0281548	0.199817	7.42171	0.0139733	0.0120364	0.069197	0.0480961	0.376359	0.0226878
19.2234	0.00391115	0.00395634	0.022119	0.00751838	0.0219023	0.0332367	0.0295734	0.169676	0.138523	56.9891	0.126882	0.0337447	0.0549097	0.0198647	0.0267339	0.682007	0.156042	0.00711108	54.6836	0.0196713	0.165253	0.136013	0.434994	0.0152631	0.0144761	0.0244727	0.0733898	0.496764	0.319174	57.3123	0.276998	0.270059	54.7473	0.542904	73.3412	2.90481	0.210831	0.0688441	0.00441054	0.0043807	0.028645	0.203094	7.63182	0.0141844	0.0122584	0.070502	0.0490814	0.380273	0.0231436
19.6279	0.0040027	0.00403286	0.0226612	0.00764297	0.0223788	0.0336469	0.0303214	0.171478	0.140437	57.2355	0.128704	0.0342121	0.0559722	0.0203522	0.0271313	0.689762	0.157558	0.00722752	54.8292	0.0201404	0.168482	0.13832	0.44334	0.0154888	0.0146717	0.0248721	0.0746313	0.50158	0.323963	57.4293	0.280517	0.275695	55.5919	0.550379	73.3802	2.95737	0.213769	0.0702013	0.00449644	0.00448729	0.0291423	0.206421	7.8469	0.014398	0.0124836	0.0718274	0.0500849	0.384203	0.0236068
20.0361	0.00409592	0.00411067	0.0232157	0.00776938	0.0228602	0.0340605	0.0310817	0.173287	0.142371	57.4758	0.130546	0.0346844	0.0570498	0.0208472	0.0275335	0.697567	0.159079	0.00734545	54.9708	0.0206197	0.171769	0.140657	0.451839	0.015716	0.0148681	0.0252767	0.0758901	0.506407	0.328803	57.5435	0.284053	0.281386	56.4216	0.557908	73.4184	3.01079	0.216735	0.0715807	0.00458375	0.00459608	0.0296468	0.209799	8.06699	0.0146142	0.0127117	0.0731735	0.051107	0.388151	0.0240775
20.4479	0.00419084	0.00418979	0.023783	0.00789762	0.0233464	0.0344778	0.0318541	0.175103	0.144325	57.7101	0.132408	0.0351616	0.0581425	0.0213496	0.0279407	0.705424	0.160604	0.00746489	55.1086	0.0211095	0.175112	0.143021	0.460491	0.0159446	0.0150652	0.0256864	0.0771664	0.511246	0.333694	57.6548	0.287607	0.287131	57.2359	0.565489	73.4558	3.06508	0.219729	0.0729828	0.00467248	0.0047071	0.0301586	0.213227	8.29215	0.014833	0.012943	0.0745406	0.0521479	0.392115	0.0245558
20.8632	0.00428747	0.00427023	0.0243633	0.00802773	0.0238373	0.0348986	0.0326388	0.176925	0.1463	57.9386	0.134289	0.0356437	0.0592505	0.0218595	0.028353	0.713332	0.162134	0.00758584	55.2426	0.0216101	0.178514	0.145414	0.469301	0.0161746	0.0152629	0.0261012	0.0784603	0.516096	0.338636	57.7634	0.291178	0.292929	58.0344	0.573123	73.4923	3.12025	0.222751	0.0744077	0.00476267	0.00482038	0.0306778	0.216708	8.52244	0.0150544	0.0131775	0.0759289	0.0532079	0.396095	0.0250418
21.2818	0.00438582	0.00435201	0.0249567	0.00815972	0.0243329	0.0353231	0.0334357	0.178755	0.148295	58.1613	0.13619	0.0361308	0.0603738	0.0223768	0.0287703	0.721291	0.163669	0.00770833	55.3729	0.0221215	0.181976	0.147836	0.478271	0.0164061	0.0154613	0.0265213	0.0797722	0.520958	0.34363	57.8694	0.294767	0.29878	58.8165	0.58081	73.5281	3.1763	0.225801	0.0758558	0.00485431	0.00493598	0.0312044	0.22024	8.75792	0.0152785	0.013415	0.0773387	0.0542874	0.400092	0.0255355
21.7035	0.00448591	0.00443516	0.0255637	0.00829362	0.024833	0.0357513	0.0342447	0.18059	0.15031	58.3784	0.138111	0.0366229	0.0615125	0.0229015	0.0291928	0.729302	0.165208	0.00783237	55.4996	0.0226441	0.185497	0.150287	0.487403	0.0166391	0.0156604	0.0269466	0.0811021	0.52583	0.348675	57.9729	0.298373	0.304682	59.582	0.58855	73.5632	3.23326	0.22888	0.0773273	0.00494744	0.00505391	0.0317386	0.223826	8.99863	0.0155053	0.0136558	0.0787703	0.0553865	0.404105	0.026037
22.1281	0.00458775	0.00451969	0.0261844	0.00842946	0.0253376	0.0361833	0.0350659	0.182432	0.152346	58.5901	0.140053	0.0371202	0.0626668	0.0234336	0.0296204	0.737365	0.166752	0.00795798	55.6229	0.023178	0.189079	0.152768	0.4967	0.0168734	0.0158601	0.0273771	0.0824502	0.530714	0.353771	58.0739	0.301996	0.310636	60.3305	0.596342	73.5975	3.29113	0.231987	0.0788224	0.00504205	0.00517422	0.0322805	0.227465	9.24462	0.0157348	0.0138997	0.0802239	0.0565057	0.408134	0.0265465
22.5555	0.00469136	0.00460563	0.0268193	0.00856726	0.0258466	0.036619	0.0358992	0.184281	0.154403	58.7964	0.142015	0.0376226	0.0638366	0.023973	0.0300534	0.745479	0.168301	0.00808518	55.7427	0.0237234	0.192724	0.155278	0.506165	0.0171092	0.0160605	0.027813	0.0838168	0.535608	0.35892	58.1724	0.305635	0.31664	61.0618	0.604187	73.6312	3.34992	0.235123	0.0803415	0.00513818	0.00529695	0.0328302	0.231158	9.49593	0.015967	0.0141469	0.0816998	0.0576452	0.41218	0.0270639
22.9855	0.00479677	0.00469298	0.0274684	0.00870705	0.0263599	0.0370586	0.0367446	0.186135	0.156482	58.9975	0.143997	0.0381302	0.0650221	0.0245198	0.0304917	0.753645	0.169854	0.00821399	55.8593	0.0242806	0.196431	0.157818	0.5158	0.0173465	0.0162614	0.0282542	0.085202	0.540512	0.364121	58.2686	0.309291	0.322694	61.7757	0.612083	73.6642	3.40964	0.238289	0.0818848	0.00523583	0.00542213	0.0333877	0.234906	9.7526	0.016202	0.0143973	0.0831982	0.0588053	0.416241	0.0275894
23.4178	0.00490397	0.00478177	0.0281322	0.00884886	0.0268774	0.0375021	0.0376021	0.187996	0.158581	59.1935	0.146	0.0386431	0.0662234	0.0250739	0.0309354	0.761863	0.171412	0.00834442	55.9726	0.0248498	0.200202	0.160388	0.525609	0.0175851	0.016463	0.0287008	0.086606	0.545427	0.369374	58.3625	0.312964	0.328796	62.472	0.620032	73.6965	3.47031	0.241483	0.0834527	0.00533501	0.00554979	0.0339532	0.23871	10.0147	0.0164397	0.0146509	0.0847195	0.0599863	0.420317	0.028123
23.8523	0.00501299	0.00487202	0.0288109	0.0089927	0.027399	0.0379495	0.0384716	0.189863	0.160702	59.3846	0.148024	0.0391613	0.0674406	0.0256353	0.0313847	0.770133	0.172974	0.0084765	56.0827	0.0254312	0.204038	0.162989	0.535594	0.0178251	0.0166651	0.0291529	0.0880291	0.550352	0.374681	58.4542	0.316653	0.334947	63.1506	0.628032	73.7283	3.53193	0.244707	0.0850453	0.00543576	0.00567999	0.0345267	0.24257	10.2822	0.0166803	0.0149078	0.0862638	0.0611886	0.42441	0.0286649
24.2887	0.00512384	0.00496375	0.0295048	0.00913862	0.0279246	0.0384009	0.039353	0.191736	0.162845	59.5708	0.150069	0.0396849	0.0686738	0.026204	0.0318394	0.778455	0.174541	0.00861024	56.1898	0.0260251	0.207939	0.16562	0.545759	0.0180666	0.0168678	0.0296103	0.0894713	0.555287	0.38004	58.5438	0.320357	0.341146	63.8115	0.636084	73.7595	3.59451	0.24796	0.086663	0.00553808	0.00581275	0.0351084	0.246487	10.5551	0.0169237	0.0151681	0.0878316	0.0624123	0.428517	0.0292151
24.7269	0.00523655	0.00505698	0.0302142	0.00928662	0.0284541	0.0388563	0.0402465	0.193616	0.16501	59.7523	0.152135	0.0402139	0.069923	0.0267799	0.0322998	0.786829	0.176112	0.00874566	56.2939	0.0266316	0.211907	0.168282	0.556106	0.0183094	0.017071	0.0300733	0.0909329	0.560232	0.385452	58.6313	0.324077	0.347392	64.4546	0.644187	73.7902	3.65807	0.251243	0.088306	0.00564198	0.00594812	0.0356983	0.250461	10.8335	0.01717	0.0154317	0.0894229	0.0636579	0.43264	0.0297737
25.1666	0.00535111	0.00515173	0.0309395	0.00943675	0.0289875	0.0393159	0.0411518	0.195501	0.167197	59.9292	0.154223	0.0407484	0.0711883	0.027363	0.0327659	0.795256	0.177688	0.00888279	56.3952	0.027251	0.215942	0.170975	0.566638	0.0185537	0.0172749	0.0305418	0.0924142	0.565187	0.390917	58.7168	0.327813	0.353683	65.08	0.652342	73.8203	3.72262	0.254556	0.0899747	0.00574749	0.00608614	0.0362966	0.254493	11.1174	0.0174192	0.0156986	0.0910382	0.0649257	0.436778	0.0303408
25.6077	0.00546756	0.00524803	0.0316809	0.00958903	0.0295246	0.0397795	0.042069	0.197392	0.169406	60.1017	0.156332	0.0412885	0.0724699	0.0279533	0.0332378	0.803735	0.179268	0.00902164	56.4936	0.0278836	0.220046	0.173699	0.577358	0.0187994	0.0174792	0.0310158	0.0939152	0.570151	0.396437	58.8003	0.331565	0.360021	65.6877	0.660549	73.8499	3.78816	0.257899	0.0916692	0.00585461	0.00622685	0.0369034	0.258584	11.4068	0.0176713	0.0159689	0.0926777	0.066216	0.440932	0.0309164
26.0499	0.0055859	0.00534588	0.0324387	0.00974349	0.0300655	0.0402473	0.0429979	0.199289	0.171638	60.2698	0.158463	0.0418342	0.0737678	0.0285508	0.0337156	0.812266	0.180852	0.00916222	56.5892	0.0285295	0.22422	0.176455	0.588269	0.0190464	0.0176841	0.0314955	0.0954363	0.575125	0.40201	58.8819	0.335331	0.366404	66.2778	0.668806	73.879	3.8547	0.261272	0.0933899	0.00596338	0.00637028	0.0375187	0.262735	11.7018	0.0179263	0.0162427	0.0943417	0.067529	0.4451	0.0315007
26.493	0.00570615	0.00544532	0.0332133	0.00990015	0.0306099	0.0407194	0.0439386	0.201191	0.173892	60.4337	0.160616	0.0423857	0.0750822	0.0291554	0.0341992	0.820851	0.182441	0.00930458	56.6823	0.0291891	0.228464	0.179243	0.599375	0.0192949	0.0178895	0.0319808	0.0969776	0.580108	0.407637	58.9617	0.339113	0.372831	66.8504	0.677115	73.9076	3.92227	0.264676	0.0951371	0.00607379	0.00651649	0.0381427	0.266945	12.0022	0.0181843	0.0165199	0.0960303	0.0688652	0.449283	0.0320938
26.9368	0.00582833	0.00554636	0.034005	0.0100591	0.0311578	0.0411958	0.044891	0.2031	0.17617	60.5934	0.162792	0.0429429	0.076413	0.0297671	0.0346888	0.829488	0.184034	0.00944871	56.7727	0.0298626	0.232779	0.182063	0.610679	0.0195447	0.0180954	0.0324718	0.0985393	0.5851	0.413318	59.0396	0.342909	0.379302	67.4058	0.685474	73.9358	3.99086	0.26811	0.096911	0.00618587	0.00666551	0.0387755	0.271216	12.3081	0.0184454	0.0168005	0.097744	0.0702247	0.45348	0.0326957
27.381	0.00595245	0.00564903	0.0348141	0.0102202	0.0317091	0.0416765	0.0458551	0.205014	0.178471	60.7492	0.164989	0.0435059	0.0777604	0.0303859	0.0351845	0.838178	0.185631	0.00959465	56.8606	0.0305502	0.237168	0.184915	0.622183	0.019796	0.0183017	0.0329685	0.100122	0.590101	0.419053	59.1159	0.34672	0.385816	67.9441	0.693884	73.9636	4.06048	0.271575	0.0987119	0.00629963	0.00681738	0.0394171	0.275549	12.6195	0.0187094	0.0170847	0.0994829	0.0716081	0.457693	0.0333066
27.8255	0.00607853	0.00575335	0.0356409	0.0103837	0.0322638	0.0421617	0.0468307	0.206933	0.180795	60.901	0.16721	0.0440748	0.0791246	0.0310117	0.0356864	0.846921	0.187233	0.00974242	56.9461	0.0312521	0.241629	0.1878	0.633891	0.0200486	0.0185086	0.033471	0.101725	0.595111	0.424844	59.1904	0.350546	0.392374	68.4655	0.702345	73.9909	4.13116	0.275071	0.10054	0.00641509	0.00697215	0.0400677	0.279943	12.9364	0.0189765	0.0173724	0.101247	0.0730155	0.46192	0.0339265
28.27	0.00620658	0.00585933	0.0364858	0.0105494	0.0328217	0.0426513	0.0478178	0.208858	0.183143	61.0491	0.169453	0.0446497	0.0805055	0.0316446	0.0361945	0.855717	0.188839	0.00989203	57.0292	0.0319687	0.246165	0.190718	0.645806	0.0203026	0.018716	0.0339792	0.103349	0.60013	0.430689	59.2634	0.354386	0.398973	68.9702	0.710857	74.0179	4.20289	0.278598	0.102396	0.00653226	0.00712987	0.0407274	0.284401	13.2588	0.0192467	0.0176636	0.103038	0.0744473	0.466161	0.0345555
28.7143	0.00633662	0.00596701	0.0373491	0.0107176	0.0333828	0.0431454	0.0488164	0.210789	0.185515	61.1935	0.171719	0.0452307	0.0819033	0.0322845	0.0367089	0.864567	0.190449	0.0100435	57.11	0.0327002	0.250777	0.193669	0.657932	0.020558	0.0189238	0.0344933	0.104995	0.605158	0.436589	59.3347	0.35824	0.405615	69.4586	0.719419	74.0444	4.27569	0.282157	0.10428	0.00665117	0.00729057	0.0413963	0.288921	13.5865	0.0195201	0.0179585	0.104854	0.0759038	0.470416	0.0351937
29.1582	0.00646866	0.00607641	0.0382311	0.0108881	0.0339471	0.0436441	0.0498264	0.212724	0.187911	61.3343	0.174008	0.0458178	0.0833181	0.0329313	0.0372296	0.87347	0.192064	0.0101969	57.1885	0.0334468	0.255466	0.196654	0.670272	0.0208149	0.0191321	0.0350133	0.106662	0.610194	0.442545	59.4045	0.362109	0.412297	69.9309	0.728032	74.0706	4.34956	0.285748	0.106191	0.00677182	0.0074543	0.0420746	0.293506	13.9197	0.0197966	0.0182569	0.106697	0.0773853	0.474686	0.0358413
29.6015	0.00660272	0.00618754	0.0391322	0.011061	0.0345143	0.0441474	0.0508476	0.214666	0.190331	61.4717	0.176321	0.046411	0.08475	0.0335851	0.0377568	0.882427	0.193683	0.0103522	57.2649	0.0342088	0.260232	0.199672	0.682829	0.0210731	0.0193408	0.0355392	0.108351	0.615239	0.448556	59.4729	0.365991	0.419021	70.3875	0.736694	74.0965	4.42452	0.28937	0.108132	0.00689424	0.00762111	0.0427622	0.298155	14.2581	0.0200762	0.018559	0.108566	0.0788923	0.47897	0.0364982
30.0439	0.00673882	0.00630043	0.0400528	0.0112364	0.0350845	0.0446554	0.0518802	0.216612	0.192776	61.6057	0.178657	0.0470105	0.0861991	0.0342459	0.0382906	0.891438	0.195305	0.0105094	57.3392	0.0349864	0.265077	0.202724	0.695607	0.0213327	0.01955	0.0360711	0.110061	0.620293	0.454623	59.5398	0.369887	0.425785	70.8285	0.745408	74.122	4.50058	0.293024	0.1101	0.00701843	0.00779103	0.0434594	0.30287	14.6019	0.0203591	0.0188649	0.110462	0.0804249	0.483267	0.0371646
30.4852	0.00687697	0.0064151	0.0409931	0.0114142	0.0356576	0.0451682	0.0529239	0.218564	0.195246	61.7364	0.181017	0.0476164	0.0876654	0.0349135	0.0388309	0.900502	0.196933	0.0106686	57.4114	0.03578	0.270002	0.20581	0.708609	0.0215937	0.0197597	0.036609	0.111794	0.625354	0.460745	59.6053	0.373797	0.432589	71.2544	0.754171	74.1472	4.57774	0.296711	0.112098	0.00714441	0.00796413	0.0441662	0.307651	14.9509	0.0206452	0.0191744	0.112385	0.0819836	0.487579	0.0378406
30.9253	0.00701718	0.00653158	0.0419536	0.0115945	0.0362335	0.0456857	0.0539787	0.22052	0.197741	61.864	0.183402	0.0482287	0.0891492	0.0355879	0.039378	0.909621	0.198564	0.0108297	57.4817	0.0365898	0.275008	0.20893	0.721839	0.021856	0.0199697	0.0371529	0.11355	0.630424	0.466924	59.6694	0.37772	0.439433	71.6655	0.762984	74.1721	4.65602	0.300429	0.114125	0.00727221	0.00814044	0.0448827	0.312498	15.305	0.0209346	0.0194877	0.114336	0.0835686	0.491904	0.0385264
31.3639	0.00715947	0.00664989	0.0429346	0.0117774	0.0368121	0.0462082	0.0550446	0.222482	0.200262	61.9885	0.18581	0.0488475	0.0906504	0.0362693	0.0399318	0.918794	0.200199	0.0109929	57.55	0.037416	0.280096	0.212086	0.7353	0.0221198	0.0201802	0.0377029	0.115328	0.635502	0.473158	59.7322	0.381656	0.446315	72.0622	0.771848	74.1966	4.73542	0.304181	0.116182	0.00740184	0.00832	0.0456091	0.317412	15.6643	0.0212273	0.0198049	0.116314	0.0851803	0.496243	0.0392219
31.8008	0.00730386	0.00677005	0.0439364	0.0119628	0.0373935	0.0467356	0.0561215	0.224449	0.202808	62.11	0.188244	0.0494729	0.0921693	0.0369574	0.0404925	0.92802	0.201839	0.0111581	57.6164	0.038259	0.285267	0.215276	0.748997	0.022385	0.0203911	0.0382591	0.117129	0.640588	0.47945	59.7938	0.385606	0.453237	72.4448	0.780761	74.2209	4.81595	0.307965	0.118268	0.0075333	0.00850287	0.0463455	0.322395	16.0285	0.0215233	0.0201258	0.118321	0.0868189	0.500596	0.0399273
32.2358	0.00745037	0.00689208	0.0449594	0.0121509	0.0379774	0.047268	0.0572093	0.226421	0.20538	62.2286	0.190702	0.0501049	0.0937059	0.0376524	0.0410601	0.937302	0.203483	0.0113253	57.6811	0.0391189	0.290522	0.218501	0.762931	0.0226517	0.0206024	0.0388215	0.118953	0.645682	0.485797	59.8541	0.389568	0.460197	72.8136	0.789724	74.2449	4.89763	0.311783	0.120385	0.00766663	0.0086891	0.047092	0.327445	16.3977	0.0218227	0.0204507	0.120355	0.088485	0.504962	0.0406427
32.6688	0.007599	0.00701602	0.046004	0.0123415	0.0385639	0.0478054	0.0583079	0.228398	0.207978	62.3445	0.193185	0.0507437	0.0952603	0.0383541	0.0416347	0.946638	0.20513	0.0114946	57.7439	0.0399962	0.295862	0.221762	0.777108	0.0229197	0.0208142	0.0393901	0.1208	0.650784	0.492202	59.9132	0.393544	0.467195	73.169	0.798737	74.2687	4.98045	0.315634	0.122531	0.00780183	0.00887872	0.0478486	0.332566	16.7717	0.0221254	0.0207795	0.122418	0.0901786	0.509341	0.0413681
33.0994	0.00774977	0.00714188	0.0470706	0.0125349	0.0391529	0.048348	0.0594172	0.23038	0.210602	62.4576	0.195693	0.0513894	0.0968327	0.0390625	0.0422164	0.956028	0.206782	0.011666	57.8051	0.0408909	0.301289	0.225059	0.791532	0.0231891	0.0210263	0.0399649	0.122671	0.655894	0.498663	59.9712	0.397532	0.474232	73.5115	0.8078	74.2922	5.06443	0.319518	0.124709	0.00793892	0.00907179	0.0486156	0.337756	17.1504	0.0224317	0.0211122	0.124509	0.0919003	0.513734	0.0421038
33.5276	0.0079027	0.00726969	0.0481594	0.0127309	0.0397443	0.0488957	0.0605373	0.232367	0.213253	62.5681	0.198227	0.0520419	0.0984231	0.0397777	0.0428053	0.965474	0.208438	0.0118396	57.8646	0.0418035	0.306804	0.228391	0.806204	0.02346	0.0212389	0.0405461	0.124566	0.661012	0.505182	60.0281	0.401533	0.481305	73.8414	0.816912	74.3154	5.14958	0.323436	0.126917	0.00807792	0.00926836	0.049393	0.343016	17.5337	0.0227413	0.021449	0.12663	0.0936503	0.51814	0.0428497
33.9532	0.00805781	0.00739947	0.049271	0.0129296	0.0403381	0.0494487	0.061668	0.234359	0.215932	62.676	0.200786	0.0527015	0.100032	0.0404997	0.0434015	0.974974	0.210098	0.0120152	57.9225	0.0427343	0.312407	0.23176	0.821131	0.0237322	0.0214518	0.0411337	0.126485	0.666137	0.511758	60.0838	0.405546	0.488416	74.1589	0.826074	74.3384	5.2359	0.327387	0.129156	0.00821884	0.00946848	0.0501809	0.348348	17.9215	0.0230545	0.0217898	0.128779	0.0954289	0.522559	0.043606
34.3759	0.00821511	0.00753125	0.0504056	0.0131311	0.0409342	0.050007	0.0628092	0.236355	0.218637	62.7814	0.203371	0.0533681	0.101659	0.0412283	0.0440049	0.984529	0.211762	0.0121931	57.9789	0.0436833	0.3181	0.235165	0.836314	0.0240059	0.0216651	0.0417276	0.128428	0.67127	0.518391	60.1385	0.409572	0.495564	74.4646	0.835286	74.3612	5.3234	0.331373	0.131427	0.00836171	0.00967218	0.0509794	0.353751	18.3136	0.0233712	0.0221348	0.130958	0.0972364	0.526991	0.0443728
34.7957	0.00837461	0.00766505	0.0515637	0.0133354	0.0415325	0.0505707	0.0639609	0.238356	0.22137	62.8845	0.205983	0.054042	0.103304	0.0419635	0.0446159	0.99414	0.213431	0.0123731	58.0337	0.0446511	0.323884	0.238607	0.851759	0.0242811	0.0218789	0.0423281	0.130396	0.676411	0.525081	60.1922	0.413611	0.502748	74.7588	0.844546	74.3837	5.41209	0.335393	0.133729	0.00850652	0.00987953	0.0517888	0.359227	18.71	0.0236914	0.0224839	0.133167	0.0990732	0.531436	0.0451501
35.2123	0.00853633	0.0078009	0.0527456	0.0135425	0.0421331	0.0511399	0.065123	0.240362	0.224131	62.9852	0.208621	0.0547231	0.104968	0.0427055	0.0452343	1.00381	0.215103	0.0125554	58.0871	0.0456377	0.32976	0.242086	0.86747	0.0245576	0.022093	0.0429351	0.132389	0.681559	0.53183	60.245	0.417661	0.509969	75.0419	0.853857	74.4061	5.50198	0.339448	0.136064	0.00865332	0.0100906	0.052609	0.364775	19.1105	0.0240153	0.0228371	0.135405	0.10094	0.535894	0.0459381
35.6255	0.00870029	0.00793881	0.0539517	0.0137525	0.0427358	0.0517146	0.0662954	0.242373	0.226919	63.0837	0.211286	0.0554116	0.106651	0.043454	0.0458603	1.01353	0.216779	0.0127398	58.1391	0.0466436	0.335729	0.245602	0.883449	0.0248357	0.0223075	0.0435486	0.134406	0.686715	0.538636	60.2967	0.421723	0.517227	75.3141	0.863217	74.4282	5.59307	0.343537	0.13843	0.0088021	0.0103053	0.0534401	0.370398	19.5149	0.0243427	0.0231947	0.137674	0.102836	0.540365	0.0467369
36.0353	0.0088665	0.00807883	0.0551824	0.0139654	0.0433407	0.0522948	0.067478	0.244388	0.229736	63.18	0.213978	0.0561075	0.108352	0.0442092	0.046494	1.0233	0.218459	0.0129266	58.1896	0.047669	0.341792	0.249155	0.899701	0.0251151	0.0225224	0.0441687	0.136449	0.691878	0.5455	60.3475	0.425798	0.52452	75.5759	0.872626	74.4502	5.68537	0.347661	0.140829	0.00895288	0.0105239	0.0542824	0.376094	19.9231	0.0246739	0.0235565	0.139972	0.104763	0.544849	0.0475465
36.4415	0.00903497	0.00822096	0.056438	0.0141812	0.0439476	0.0528807	0.0686709	0.246408	0.232582	63.2742	0.216697	0.056811	0.110072	0.044971	0.0471354	1.03314	0.220144	0.0131156	58.2389	0.0487142	0.347952	0.252746	0.916231	0.0253961	0.0227376	0.0447955	0.138518	0.697049	0.552422	60.3974	0.429884	0.531849	75.8276	0.882084	74.472	5.77889	0.35182	0.143261	0.00910569	0.0107463	0.0551359	0.381866	20.335	0.0250087	0.0239228	0.142302	0.10672	0.549345	0.0483671
36.844	0.00920573	0.00836524	0.057719	0.0143999	0.0445565	0.0534723	0.0698738	0.248432	0.235456	63.3664	0.219443	0.0575221	0.111812	0.0457394	0.0477847	1.04303	0.221832	0.013307	58.2869	0.0497794	0.354207	0.256375	0.933042	0.0256784	0.0229532	0.045429	0.140613	0.702227	0.559403	60.4465	0.433982	0.539214	76.0696	0.891591	74.4935	5.87362	0.356015	0.145725	0.00926053	0.0109726	0.0560007	0.387713	20.7503	0.0253472	0.0242934	0.144662	0.108708	0.553854	0.0491987
37.2425	0.00937878	0.00851168	0.0590257	0.0146217	0.0451674	0.0540697	0.0710868	0.250461	0.23836	63.4566	0.222217	0.058241	0.113571	0.0465143	0.0484419	1.05297	0.223524	0.0135006	58.3336	0.050865	0.360561	0.260042	0.950138	0.0259623	0.0231692	0.0460693	0.142734	0.707413	0.566441	60.4947	0.438092	0.546615	76.3022	0.901148	74.5149	5.96959	0.360245	0.148223	0.00941742	0.0112028	0.056877	0.393636	21.1688	0.0256895	0.0246685	0.147053	0.110727	0.558375	0.0500415
37.6371	0.00955414	0.00866033	0.0603586	0.0148464	0.0457803	0.0546729	0.0723098	0.252494	0.241293	63.5449	0.22502	0.0589677	0.115349	0.0472958	0.0491071	1.06297	0.225221	0.0136967	58.3791	0.0519712	0.367014	0.263748	0.967523	0.0262476	0.0233856	0.0467164	0.144881	0.712606	0.573538	60.5421	0.442213	0.554051	76.5257	0.910754	74.5362	6.06679	0.364511	0.150754	0.00957639	0.011437	0.0577648	0.399635	21.5905	0.0260356	0.0250481	0.149475	0.112777	0.562908	0.0508956
38.0275	0.00973182	0.00881119	0.0617179	0.0150742	0.046395	0.055282	0.0735426	0.254531	0.244256	63.6313	0.22785	0.0597024	0.117146	0.0480839	0.0497804	1.07303	0.226921	0.0138951	58.4234	0.0530983	0.373567	0.267492	0.985202	0.0265344	0.0236024	0.0473704	0.147055	0.717806	0.580694	60.5887	0.446345	0.561522	76.7405	0.920408	74.5573	6.16523	0.368813	0.153319	0.00973744	0.0116752	0.0586643	0.405712	22.0151	0.0263856	0.0254323	0.151929	0.114859	0.567455	0.0517609
38.4137	0.00991185	0.0089643	0.0631042	0.0153051	0.0470116	0.0558971	0.0747853	0.256574	0.247249	63.7159	0.230709	0.0604451	0.118964	0.0488785	0.0504619	1.08314	0.228625	0.0140959	58.4666	0.0542465	0.380221	0.271274	1.00318	0.0268227	0.0238195	0.0480313	0.149256	0.723014	0.587908	60.6345	0.450489	0.569028	76.9468	0.930112	74.5782	6.26491	0.373151	0.155918	0.0099006	0.0119175	0.0595755	0.411867	22.4424	0.0267394	0.0258211	0.154414	0.116974	0.572013	0.0526377
38.7956	0.0100942	0.00911969	0.0645177	0.0155391	0.0476301	0.0565183	0.0760378	0.25862	0.250272	63.7988	0.233597	0.0611959	0.120801	0.0496796	0.0511516	1.09331	0.230333	0.0142991	58.5087	0.0554163	0.386978	0.275096	1.02146	0.0271125	0.024037	0.0486992	0.151484	0.728228	0.595181	60.6796	0.454644	0.57657	77.1451	0.939865	74.599	6.36584	0.377525	0.158551	0.0100659	0.012164	0.0604986	0.4181	22.8722	0.027097	0.0262147	0.156931	0.119121	0.576584	0.053526
39.173	0.010279	0.00927736	0.0659589	0.0157763	0.0482503	0.0571456	0.0772999	0.260671	0.253325	63.8801	0.236514	0.061955	0.122658	0.0504872	0.0518496	1.10353	0.232045	0.0145048	58.5497	0.0566077	0.393839	0.278957	1.04004	0.0274038	0.0242548	0.0493741	0.153739	0.73345	0.602512	60.724	0.458811	0.584146	77.3355	0.949666	74.6196	6.46802	0.381936	0.161218	0.0102333	0.0124146	0.0614338	0.424412	23.3043	0.0274587	0.026613	0.15948	0.1213	0.581166	0.0544258
39.5459	0.0104661	0.00943736	0.0674281	0.0160167	0.0488723	0.0577791	0.0785716	0.262726	0.25641	63.9596	0.23946	0.0627224	0.124535	0.0513013	0.052556	1.11382	0.233761	0.014713	58.5897	0.0578212	0.400804	0.282857	1.05894	0.0276967	0.0244731	0.0500561	0.156023	0.73868	0.609903	60.7676	0.462988	0.591757	77.5185	0.959517	74.6401	6.57145	0.386384	0.16392	0.0104028	0.0126694	0.062381	0.430803	23.7386	0.0278242	0.0270162	0.162061	0.123512	0.585761	0.0553374
39.9141	0.0106556	0.00959971	0.0689258	0.0162603	0.049496	0.0584189	0.0798529	0.264785	0.259526	64.0377	0.242436	0.0634982	0.126433	0.0521219	0.0532709	1.12415	0.235481	0.0149236	58.6287	0.059057	0.407876	0.286797	1.07815	0.027991	0.0246916	0.0507452	0.158334	0.743916	0.617352	60.8106	0.467176	0.599403	77.6942	0.969416	74.6605	6.67615	0.390868	0.166656	0.0105746	0.0129286	0.0633404	0.437275	24.1747	0.0281938	0.0274242	0.164675	0.125758	0.590368	0.0562607
40.2777	0.0108476	0.00976443	0.0704523	0.0165071	0.0501214	0.0590649	0.0811437	0.266849	0.262673	64.1142	0.245442	0.0642826	0.128351	0.052949	0.0539944	1.13455	0.237205	0.0151368	58.6667	0.0603153	0.415055	0.290777	1.09768	0.0282869	0.0249106	0.0514416	0.160674	0.74916	0.62486	60.8529	0.471376	0.607084	77.863	0.979364	74.6807	6.7821	0.39539	0.169428	0.0107485	0.013192	0.0643121	0.443827	24.6126	0.0285675	0.0278372	0.167321	0.128037	0.594987	0.0571959
40.6366	0.0110419	0.00993155	0.0720079	0.0167573	0.0507484	0.0597174	0.0824439	0.268917	0.265852	64.1892	0.248478	0.0650757	0.130289	0.0537825	0.0547265	1.145	0.238933	0.0153525	58.7038	0.0615965	0.422342	0.294797	1.11753	0.0285843	0.0251299	0.0521451	0.163043	0.754411	0.632427	60.8946	0.475586	0.614799	78.0251	0.98936	74.7008	6.88932	0.399949	0.172235	0.0109246	0.0134598	0.0652963	0.45046	25.0519	0.0289451	0.0282553	0.17	0.130349	0.599618	0.058143
40.9906	0.0112387	0.0101011	0.0735932	0.0170108	0.0513772	0.0603763	0.0837534	0.270989	0.269063	64.2628	0.251545	0.0658775	0.132248	0.0546225	0.0554674	1.15551	0.240665	0.0155708	58.74	0.0629008	0.429739	0.298857	1.13771	0.0288832	0.0253497	0.052856	0.16544	0.759669	0.640054	60.9357	0.479806	0.622549	78.1808	0.999405	74.7208	6.99781	0.404545	0.175078	0.0111029	0.013732	0.066293	0.457175	25.4925	0.0293269	0.0286784	0.172711	0.132696	0.60426	0.0591022
41.3398	0.011438	0.0102731	0.0752084	0.0172676	0.0520075	0.0610418	0.0850723	0.273065	0.272307	64.335	0.254642	0.0666882	0.134229	0.055469	0.0562171	1.16608	0.2424	0.0157916	58.7753	0.0642284	0.437247	0.302958	1.15822	0.0291837	0.0255697	0.0535742	0.167867	0.764935	0.647739	60.9761	0.484038	0.630334	78.3304	1.0095	74.7406	7.10756	0.409179	0.177956	0.0112834	0.0140087	0.0673023	0.463972	25.9341	0.0297129	0.0291067	0.175456	0.135077	0.608915	0.0600734
41.684	0.0116397	0.0104475	0.076854	0.0175278	0.0526395	0.0617139	0.0864004	0.275145	0.275583	64.4059	0.25777	0.0675078	0.13623	0.0563219	0.0569756	1.1767	0.24414	0.0160151	58.8097	0.0655797	0.444866	0.307099	1.17907	0.0294858	0.0257902	0.0542999	0.170323	0.770207	0.655483	61.016	0.48828	0.638153	78.474	1.01964	74.7604	7.21858	0.413851	0.18087	0.0114662	0.0142899	0.0683244	0.470852	26.3764	0.030103	0.0295403	0.178234	0.137493	0.613581	0.0610568
42.0233	0.0118439	0.0106245	0.0785302	0.0177914	0.053273	0.0623926	0.0877376	0.277229	0.278892	64.4755	0.26093	0.0683365	0.138253	0.0571812	0.0577431	1.18738	0.245883	0.0162412	58.8433	0.0669549	0.452599	0.31128	1.20026	0.0297894	0.026011	0.055033	0.172809	0.775487	0.663287	61.0554	0.492532	0.646007	78.612	1.02983	74.78	7.33087	0.418561	0.183821	0.0116513	0.0145756	0.0693593	0.477815	26.8194	0.0304973	0.0299792	0.181045	0.139943	0.618259	0.0620524
42.3577	0.0120506	0.010804	0.0802375	0.0180585	0.053908	0.0630781	0.089084	0.279318	0.282234	64.5439	0.264121	0.0691744	0.140297	0.0580469	0.0585197	1.19811	0.24763	0.0164699	58.8761	0.0683543	0.460446	0.315503	1.2218	0.0300947	0.0262322	0.0557736	0.175325	0.780774	0.67115	61.0941	0.496795	0.653896	78.7446	1.04007	74.7996	7.44444	0.423309	0.186807	0.0118386	0.0148659	0.0704072	0.484861	27.2627	0.0308959	0.0304234	0.183889	0.142428	0.622949	0.0630603
42.687	0.0122597	0.010986	0.0819763	0.0183291	0.0545447	0.0637704	0.0904394	0.28141	0.28561	64.611	0.267344	0.0700216	0.142363	0.0589191	0.0593053	1.20891	0.249381	0.0167013	58.9082	0.069778	0.468408	0.319767	1.24369	0.0304015	0.0264538	0.0565218	0.177871	0.786068	0.679071	61.1324	0.501068	0.661819	78.8719	1.05036	74.819	7.55927	0.428096	0.189831	0.0120282	0.0151609	0.0714681	0.491992	27.7061	0.0312987	0.0308732	0.186767	0.144949	0.62765	0.0640806
43.0112	0.0124714	0.0111706	0.0837469	0.0186032	0.0551828	0.0644695	0.0918038	0.283507	0.28902	64.6769	0.270599	0.0708782	0.144451	0.0597976	0.0601001	1.21976	0.251136	0.0169353	58.9394	0.0712265	0.476487	0.324072	1.26593	0.0307099	0.0266757	0.0572776	0.180448	0.791369	0.687052	61.1701	0.505352	0.669777	78.9943	1.06069	74.8383	7.67537	0.432921	0.192891	0.0122202	0.0154606	0.0725421	0.499207	28.1494	0.0317059	0.0313285	0.189679	0.147505	0.632362	0.0651134
43.3304	0.0126856	0.0113578	0.0855496	0.0188809	0.0558224	0.0651756	0.0931771	0.285607	0.292464	64.7418	0.273887	0.0717443	0.14656	0.0606826	0.0609042	1.23066	0.252895	0.0171721	58.97	0.0726999	0.484684	0.328418	1.28853	0.0310199	0.026898	0.0580411	0.183057	0.796677	0.695092	61.2073	0.509645	0.677769	79.1118	1.07108	74.8576	7.79273	0.437785	0.195988	0.0124144	0.015765	0.0736294	0.506508	28.5924	0.0321174	0.0317894	0.192625	0.150097	0.637086	0.0661587
43.6446	0.0129024	0.0115476	0.0873849	0.0191622	0.0564636	0.0658887	0.0945593	0.287712	0.295942	64.8055	0.277207	0.07262	0.148692	0.0615739	0.0617177	1.24163	0.254658	0.0174116	58.9999	0.0741985	0.493	0.332806	1.31149	0.0313315	0.0271208	0.0588124	0.185696	0.801993	0.703191	61.2441	0.513949	0.685796	79.2248	1.08151	74.8767	7.91137	0.442688	0.199122	0.012611	0.0160742	0.07473	0.513893	29.0347	0.0325333	0.032256	0.195604	0.152725	0.641822	0.0672165
43.9536	0.0131217	0.0117401	0.089253	0.019447	0.0571062	0.0666088	0.0959503	0.28982	0.299455	64.8682	0.280561	0.0735055	0.150846	0.0624716	0.0625405	1.25265	0.256425	0.0176538	59.029	0.0757224	0.501435	0.337236	1.33483	0.0316448	0.0273439	0.0595914	0.188367	0.807316	0.711349	61.2804	0.518263	0.693858	79.3333	1.09199	74.8957	8.03126	0.447629	0.202293	0.0128099	0.0163881	0.075844	0.521365	29.4763	0.0329536	0.0327284	0.198618	0.155389	0.646569	0.068287
44.2577	0.0133435	0.0119352	0.0911544	0.0197355	0.0577502	0.0673362	0.0973501	0.291933	0.303003	64.9298	0.283947	0.0744007	0.153023	0.0633757	0.0633728	1.26373	0.258195	0.0178988	59.0575	0.0772721	0.509992	0.341707	1.35853	0.0319597	0.0275673	0.0603784	0.19107	0.812646	0.719566	61.3162	0.522586	0.701954	79.4377	1.10251	74.9147	8.15242	0.45261	0.205502	0.0130112	0.016707	0.0769716	0.528923	29.9169	0.0333784	0.0332067	0.201665	0.158089	0.651327	0.0693702
44.5566	0.0135679	0.012133	0.0930893	0.0200278	0.0583958	0.0680707	0.0987585	0.294049	0.306586	64.9904	0.287368	0.075306	0.155223	0.0642862	0.0642146	1.27486	0.259969	0.0181466	59.0854	0.0788476	0.518671	0.34622	1.38261	0.0322762	0.0277912	0.0611732	0.193805	0.817983	0.727842	61.3516	0.52692	0.710086	79.538	1.11309	74.9336	8.27484	0.457631	0.208748	0.0132149	0.0170307	0.0781128	0.536568	30.3562	0.0338076	0.033691	0.204747	0.160826	0.656096	0.0704662
44.8505	0.0137949	0.0123336	0.0950581	0.0203237	0.0590427	0.0688124	0.100176	0.296169	0.310204	65.0501	0.290822	0.0762213	0.157445	0.0652029	0.065066	1.28605	0.261747	0.0183972	59.1127	0.0804493	0.527474	0.350776	1.40708	0.0325944	0.0280155	0.061976	0.196573	0.823327	0.736177	61.3865	0.531264	0.718252	79.6344	1.12371	74.9523	8.39851	0.462691	0.212033	0.013421	0.0173594	0.0792677	0.544299	30.794	0.0342414	0.0341812	0.207863	0.1636	0.660877	0.0715749
45.1394	0.0140245	0.0125369	0.0970612	0.0206233	0.0596911	0.0695616	0.101601	0.298293	0.313859	65.1088	0.29431	0.0771468	0.159691	0.066126	0.0659272	1.2973	0.263529	0.0186505	59.1393	0.0820773	0.536401	0.355373	1.43193	0.0329143	0.0282401	0.0627868	0.199373	0.828679	0.74457	61.4211	0.535617	0.726453	79.7272	1.13438	74.971	8.52343	0.467791	0.215355	0.0136295	0.0176931	0.0804363	0.552119	31.2302	0.0346797	0.0346777	0.211014	0.166411	0.665669	0.0726965
45.4232	0.0142567	0.0127429	0.0990988	0.0209268	0.060341	0.0703181	0.103036	0.300421	0.31755	65.1667	0.297833	0.0780825	0.16196	0.0670555	0.066798	1.30861	0.265315	0.0189067	59.1654	0.0837319	0.545453	0.360013	1.45717	0.0332358	0.0284652	0.0636057	0.202207	0.834038	0.753022	61.4552	0.53998	0.734689	79.8164	1.1451	74.9897	8.64959	0.47293	0.218715	0.0138404	0.0180318	0.0816189	0.560026	31.6645	0.0351226	0.0351803	0.214199	0.169258	0.670472	0.0738309
45.7021	0.0144915	0.0129517	0.101171	0.021234	0.0609922	0.071082	0.104479	0.302553	0.321277	65.2236	0.30139	0.0790287	0.164253	0.0679912	0.0676787	1.31997	0.267104	0.0191658	59.1909	0.0854133	0.554633	0.364695	1.48281	0.033559	0.0286907	0.0644327	0.205074	0.839404	0.761533	61.4889	0.544353	0.742961	79.9023	1.15586	75.0082	8.777	0.47811	0.222114	0.0140537	0.0183755	0.0828154	0.568021	32.0967	0.0355701	0.0356893	0.217419	0.172143	0.675286	0.0749784
45.976	0.0147289	0.0131634	0.103279	0.0215451	0.0616449	0.0718535	0.10593	0.304689	0.325041	65.2797	0.304983	0.0799854	0.166569	0.0689333	0.0685692	1.33139	0.268898	0.0194277	59.2159	0.0871217	0.56394	0.369419	1.50884	0.0338839	0.0289165	0.0652679	0.207974	0.844777	0.770102	61.5223	0.548735	0.751267	79.9848	1.16667	75.0267	8.90563	0.483329	0.225551	0.0142695	0.0187244	0.0840259	0.576105	32.5265	0.0360223	0.0362047	0.220673	0.175065	0.680111	0.0761388
46.245	0.0149689	0.0133778	0.105422	0.0218601	0.062299	0.0726326	0.10739	0.306828	0.328841	65.335	0.308611	0.0809527	0.168909	0.0698816	0.0694696	1.34287	0.270695	0.0196925	59.2403	0.0888573	0.573376	0.374186	1.53529	0.0342105	0.0291428	0.0661113	0.210909	0.850158	0.77873	61.5553	0.553127	0.759609	80.0643	1.17753	75.0451	9.0355	0.488589	0.229027	0.0144878	0.0190784	0.0852505	0.584277	32.9539	0.0364792	0.0367266	0.223962	0.178025	0.684947	0.0773122
46.5091	0.0152115	0.0135952	0.107601	0.0221789	0.0629544	0.0734193	0.108858	0.308971	0.332679	65.3895	0.312274	0.0819307	0.171274	0.0708362	0.0703801	1.3544	0.272496	0.0199601	59.2642	0.0906204	0.582942	0.378996	1.56214	0.0345388	0.0293695	0.066963	0.213878	0.855546	0.787416	61.5879	0.557528	0.767986	80.1409	1.18844	75.0634	9.16658	0.493889	0.232542	0.0147085	0.0194375	0.0864894	0.592539	33.3785	0.0369407	0.037255	0.227285	0.181023	0.689794	0.0784987
46.7684	0.0154568	0.0138154	0.109816	0.0225017	0.0636113	0.0742137	0.110334	0.311118	0.336555	65.4432	0.315973	0.0829196	0.173662	0.0717971	0.0713006	1.36599	0.274301	0.0202307	59.2876	0.092411	0.592639	0.383848	1.58941	0.0348688	0.0295966	0.0678231	0.216882	0.860941	0.796161	61.6201	0.561939	0.776398	80.2146	1.19939	75.0816	9.29888	0.49923	0.236095	0.0149318	0.0198019	0.0877425	0.60089	33.8003	0.037407	0.0377902	0.230644	0.184058	0.694652	0.0796982
47.0229	0.0157047	0.0140385	0.112068	0.0228284	0.0642696	0.0750159	0.111819	0.313268	0.340468	65.4962	0.319709	0.0839194	0.176076	0.0727642	0.0722311	1.37764	0.276109	0.0205042	59.3106	0.0942295	0.602468	0.388743	1.61709	0.0352006	0.0298241	0.0686915	0.219921	0.866343	0.804963	61.6521	0.566359	0.784846	80.2855	1.21039	75.0998	9.43238	0.504611	0.239688	0.0151575	0.0201715	0.08901	0.609331	34.219	0.0378781	0.0383322	0.234037	0.187132	0.699521	0.0809109
47.2726	0.0159553	0.0142645	0.114356	0.0231591	0.0649293	0.0758259	0.113311	0.315423	0.344419	65.5484	0.323481	0.0849303	0.178514	0.0737376	0.0731719	1.38934	0.277921	0.0207806	59.3331	0.0960759	0.612429	0.393681	1.6452	0.0355341	0.030052	0.0695684	0.222995	0.871753	0.813823	61.6837	0.570789	0.79333	80.3539	1.22144	75.1179	9.56707	0.510033	0.243319	0.0153858	0.0205464	0.0902918	0.617862	34.6344	0.0383541	0.038881	0.237464	0.190243	0.704401	0.0821368
47.5176	0.0162085	0.0144934	0.116681	0.0234938	0.0655904	0.0766438	0.114813	0.317581	0.348409	65.6	0.327289	0.0859523	0.180977	0.0747171	0.0741228	1.4011	0.279737	0.0210599	59.3551	0.0979505	0.622526	0.398662	1.67373	0.0358693	0.0302804	0.0704538	0.226105	0.87717	0.822741	61.7149	0.575228	0.801849	80.4198	1.23253	75.136	9.70295	0.515496	0.24699	0.0156165	0.0209266	0.0915882	0.626484	35.0464	0.0388348	0.0394369	0.240927	0.193392	0.709291	0.0833758
47.7579	0.0164644	0.0147254	0.119043	0.0238325	0.0662529	0.0774697	0.116322	0.319742	0.352437	65.6508	0.331135	0.0869857	0.183465	0.0757029	0.075084	1.41292	0.281557	0.0213422	59.3767	0.0998535	0.632757	0.403686	1.7027	0.0362063	0.0305092	0.0713478	0.229251	0.882595	0.831716	61.7459	0.579675	0.810405	80.4834	1.24367	75.1539	9.84001	0.521	0.250701	0.0158498	0.0213121	0.0928991	0.635195	35.4548	0.0393204	0.0399998	0.244424	0.19658	0.714193	0.084628
47.9937	0.016723	0.0149603	0.121443	0.0241753	0.0669169	0.0783035	0.117839	0.321907	0.356504	65.701	0.335017	0.0880305	0.185979	0.0766948	0.0760556	1.42479	0.283381	0.0216275	59.3979	0.101785	0.643124	0.408752	1.73211	0.036545	0.0307384	0.0722503	0.232433	0.888026	0.840749	61.7765	0.584133	0.818996	80.5446	1.25485	75.1718	9.97823	0.526545	0.254451	0.0160857	0.021703	0.0942246	0.643998	35.8595	0.0398109	0.04057	0.247956	0.199806	0.719105	0.0858934
48.2249	0.0169842	0.0151982	0.12388	0.0245222	0.0675822	0.0791454	0.119365	0.324076	0.36061	65.7506	0.338937	0.0890867	0.188518	0.0776929	0.0770375	1.43672	0.285208	0.0219157	59.4187	0.103745	0.653628	0.413862	1.76195	0.0368855	0.0309681	0.0731616	0.235651	0.893466	0.849839	61.8069	0.588599	0.827623	80.6037	1.26608	75.1897	10.1176	0.532131	0.25824	0.0163241	0.0220994	0.0955648	0.652891	36.2603	0.0403064	0.0411474	0.251523	0.20307	0.724027	0.087172
48.4516	0.0172481	0.0154391	0.126355	0.0248732	0.0682489	0.0799953	0.120898	0.326249	0.364755	65.7995	0.342895	0.0901546	0.191083	0.0786972	0.0780298	1.4487	0.287039	0.022207	59.4391	0.105734	0.66427	0.419014	1.79225	0.0372278	0.0311982	0.0740815	0.238907	0.898912	0.858987	61.837	0.593074	0.836287	80.6608	1.27736	75.2075	10.2581	0.537758	0.262069	0.0165652	0.0225012	0.0969197	0.661875	36.657	0.0408068	0.0417323	0.255125	0.206373	0.728961	0.0884639
48.6739	0.0175147	0.0156831	0.128869	0.0252283	0.0689171	0.0808534	0.122439	0.328425	0.36894	65.8478	0.346891	0.0912342	0.193674	0.0797075	0.0790325	1.46074	0.288874	0.0225012	59.459	0.107752	0.675051	0.42421	1.82299	0.0375719	0.0314288	0.0750101	0.242199	0.904366	0.868191	61.8668	0.597558	0.844986	80.7158	1.28868	75.2252	10.3998	0.543426	0.265938	0.0168087	0.0229084	0.0982894	0.670951	37.0495	0.0413122	0.0423247	0.258761	0.209715	0.733905	0.0897691
48.8918	0.0177839	0.0159301	0.131421	0.0255876	0.0695867	0.0817197	0.123989	0.330605	0.373165	65.8955	0.350926	0.0923256	0.196291	0.080724	0.0800457	1.47283	0.290713	0.0227984	59.4787	0.109799	0.685972	0.429448	1.85419	0.0379177	0.0316598	0.0759476	0.24553	0.909827	0.877451	61.8963	0.602051	0.853723	80.769	1.30005	75.2428	10.5425	0.549136	0.269848	0.0170549	0.0233212	0.0996739	0.680118	37.4377	0.0418226	0.0429247	0.262433	0.213094	0.738859	0.0910875
49.1055	0.0180559	0.0161802	0.134011	0.0259511	0.0702577	0.0825943	0.125546	0.332788	0.37743	65.9427	0.354999	0.093429	0.198935	0.0817465	0.0810695	1.48498	0.292555	0.0230987	59.4979	0.111875	0.697034	0.434729	1.88584	0.0382654	0.0318913	0.0768939	0.248898	0.915296	0.886769	61.9255	0.606553	0.862495	80.8204	1.31147	75.2604	10.6864	0.554888	0.273797	0.0173037	0.0237395	0.101073	0.689377	37.8215	0.0423381	0.0435325	0.266138	0.216513	0.743824	0.0924192
49.3149	0.0183305	0.0164334	0.13664	0.0263188	0.0709301	0.0834772	0.127111	0.334975	0.381735	65.9893	0.359111	0.0945445	0.201606	0.0827751	0.0821039	1.49719	0.294401	0.0234019	59.5168	0.113981	0.708237	0.440054	1.91796	0.0386149	0.0321233	0.0778491	0.252304	0.920772	0.896142	61.9545	0.611064	0.871305	80.87	1.32292	75.278	10.8313	0.560681	0.277786	0.0175551	0.0241633	0.102488	0.698727	38.2008	0.0428587	0.0441481	0.269879	0.21997	0.7488	0.0937642
49.5201	0.0186078	0.0166897	0.139308	0.0266908	0.071604	0.0843684	0.128685	0.337165	0.38608	66.0354	0.363262	0.095672	0.204303	0.0838097	0.0831488	1.50945	0.296251	0.0237082	59.5354	0.116116	0.719583	0.445421	1.95055	0.0389662	0.0323557	0.0788133	0.255748	0.926255	0.905571	61.9832	0.615584	0.880151	80.918	1.33443	75.2955	10.9773	0.566515	0.281815	0.0178092	0.0245928	0.103917	0.708169	38.5754	0.0433843	0.0447718	0.273654	0.223465	0.753786	0.0951224
49.7213	0.0188878	0.0169492	0.142015	0.0270669	0.0722793	0.085268	0.130265	0.339359	0.390467	66.0809	0.367452	0.0968119	0.207028	0.0848504	0.0842044	1.52176	0.298104	0.0240176	59.5537	0.118281	0.731072	0.450831	1.98361	0.0393193	0.0325886	0.0797864	0.259231	0.931746	0.915057	62.0117	0.620112	0.889034	80.9644	1.34598	75.3129	11.1244	0.572392	0.285885	0.0180658	0.0250278	0.105361	0.717703	38.9452	0.0439151	0.0454035	0.277463	0.226999	0.758782	0.096494
49.9184	0.0191705	0.0172118	0.144762	0.0274474	0.0729561	0.086176	0.131854	0.341557	0.394894	66.126	0.371682	0.0979641	0.20978	0.085897	0.0852707	1.53413	0.299961	0.0243299	59.5716	0.120475	0.742706	0.456285	2.01715	0.0396742	0.0328219	0.0807686	0.262754	0.937245	0.924597	62.04	0.624649	0.897955	81.0093	1.35757	75.3302	11.2725	0.57831	0.289996	0.0183252	0.0254686	0.106821	0.727329	39.3102	0.044451	0.0460434	0.281308	0.230572	0.763789	0.0978788
50.1116	0.0194559	0.0174776	0.147547	0.0278321	0.0736343	0.0870925	0.133451	0.343758	0.399362	66.1705	0.375951	0.0991287	0.212559	0.0869495	0.0863477	1.54656	0.301822	0.0246454	59.5892	0.122699	0.754484	0.46178	2.05117	0.040031	0.0330558	0.0817599	0.266316	0.94275	0.934193	62.068	0.629195	0.906912	81.0527	1.36921	75.3476	11.4217	0.584269	0.294146	0.0185871	0.025915	0.108295	0.737046	39.6702	0.0449921	0.0466917	0.285186	0.234183	0.768806	0.0992769
50.3009	0.0197439	0.0177466	0.150373	0.0282212	0.074314	0.0880176	0.135055	0.345962	0.403872	66.2146	0.380261	0.100306	0.215367	0.088008	0.0874354	1.55903	0.303686	0.0249639	59.6065	0.124953	0.766408	0.467319	2.08567	0.0403896	0.0332901	0.0827603	0.269917	0.948264	0.943844	62.0957	0.633749	0.915907	81.0948	1.38089	75.3648	11.5718	0.590271	0.298337	0.0188518	0.0263671	0.109785	0.746856	40.0253	0.0455384	0.0473484	0.289099	0.237833	0.773834	0.100688
50.4863	0.0200347	0.0180187	0.153238	0.0286146	0.0749952	0.0889512	0.136667	0.34817	0.408423	66.2582	0.384612	0.101496	0.218202	0.0890724	0.0885339	1.57157	0.305555	0.0252854	59.6235	0.127238	0.778479	0.472901	2.12067	0.0407501	0.0335249	0.0837698	0.273559	0.953784	0.95355	62.1233	0.638312	0.924939	81.1355	1.39261	75.382	11.7229	0.596315	0.302569	0.0191191	0.0268249	0.11129	0.756758	40.3752	0.0460899	0.0480137	0.293046	0.241521	0.778871	0.102113
50.668	0.0203281	0.0182941	0.156143	0.0290124	0.0756779	0.0898933	0.138287	0.350381	0.413016	66.3014	0.389002	0.102698	0.221066	0.0901426	0.0896432	1.58415	0.307427	0.0256101	59.6403	0.129552	0.790697	0.478525	2.15615	0.0411124	0.0337602	0.0847886	0.27724	0.959312	0.96331	62.1506	0.642883	0.934009	81.175	1.40438	75.3991	11.875	0.6024	0.306842	0.019389	0.0272885	0.11281	0.766752	40.72	0.0466466	0.0486877	0.297027	0.245247	0.783919	0.103551
50.8461	0.0206243	0.0185727	0.159088	0.0294145	0.0763621	0.0908442	0.139914	0.352596	0.417651	66.3441	0.393434	0.103914	0.223958	0.0912187	0.0907633	1.59679	0.309302	0.0259378	59.6568	0.131896	0.803063	0.484192	2.19214	0.0414766	0.033996	0.0858166	0.280963	0.964848	0.973125	62.1778	0.647463	0.943117	81.2133	1.41619	75.4162	12.0281	0.608528	0.311155	0.0196617	0.0277579	0.114345	0.776838	41.0596	0.0472087	0.0493705	0.301042	0.249012	0.788978	0.105002
51.0205	0.0209231	0.0188546	0.162073	0.029821	0.0770479	0.0918037	0.141549	0.354814	0.422328	66.3863	0.397907	0.105142	0.226879	0.0923005	0.0918943	1.60949	0.311181	0.0262686	59.673	0.13427	0.815578	0.489901	2.22863	0.0418427	0.0342324	0.0868538	0.284726	0.970391	0.982993	62.2047	0.652051	0.952262	81.2505	1.42805	75.4333	12.1821	0.614697	0.315509	0.0199371	0.0282331	0.115895	0.787016	41.394	0.047776	0.0500623	0.305091	0.252815	0.794046	0.106466
51.1914	0.0212246	0.0191397	0.165098	0.0302319	0.0777351	0.0927719	0.143191	0.357035	0.427048	66.4282	0.402421	0.106384	0.229828	0.0933882	0.0930361	1.62223	0.313064	0.0266025	59.6889	0.136675	0.828242	0.495652	2.26562	0.0422106	0.0344692	0.0879005	0.288531	0.975941	0.992915	62.2314	0.656648	0.961446	81.2865	1.43995	75.4502	12.337	0.620909	0.319904	0.0202151	0.0287141	0.117461	0.797286	41.7231	0.0483486	0.0507632	0.309174	0.256656	0.799125	0.107943
51.3588	0.0215287	0.0194282	0.168163	0.0306473	0.0784239	0.0937488	0.144841	0.35926	0.43181	66.4697	0.406977	0.107639	0.232807	0.0944816	0.0941887	1.63503	0.314951	0.0269394	59.7046	0.13911	0.841057	0.501447	2.30312	0.0425805	0.0347066	0.0889564	0.292377	0.981499	1.00289	62.2579	0.661252	0.970668	81.3215	1.45189	75.4672	12.4927	0.627163	0.32434	0.0204959	0.0292009	0.119042	0.807647	42.0468	0.0489266	0.0514733	0.31329	0.260535	0.804214	0.109434
51.5229	0.0218356	0.0197199	0.171269	0.031067	0.0791142	0.0947345	0.146499	0.361488	0.436615	66.5107	0.411574	0.108907	0.235815	0.0955806	0.0953523	1.64788	0.316841	0.0272795	59.7201	0.141575	0.854022	0.507283	2.34114	0.0429522	0.0349444	0.0900218	0.296265	0.987064	1.01292	62.2842	0.665866	0.979928	81.3555	1.46388	75.484	12.6494	0.633458	0.328817	0.0207794	0.0296937	0.120638	0.818101	42.3653	0.0495099	0.0521927	0.317441	0.264452	0.809313	0.110938
51.6836	0.0221451	0.0200149	0.174415	0.0314913	0.0798061	0.095729	0.148164	0.36372	0.441462	66.5514	0.416213	0.110188	0.238853	0.0966854	0.0965267	1.66078	0.318735	0.0276227	59.7353	0.144071	0.867138	0.513161	2.37968	0.0433258	0.0351829	0.0910966	0.300195	0.992637	1.023	62.3104	0.670487	0.989226	81.3886	1.4759	75.5008	12.8069	0.639796	0.333334	0.0210656	0.0301924	0.12225	0.828646	42.6783	0.0500986	0.0529216	0.321624	0.268407	0.814421	0.112455
51.8411	0.0224573	0.0203132	0.177601	0.0319199	0.0804996	0.0967323	0.149837	0.365954	0.446353	66.5917	0.420895	0.111483	0.241921	0.0977958	0.0977121	1.67374	0.320633	0.0279689	59.7503	0.146597	0.880407	0.519082	2.41873	0.0437012	0.0354218	0.0921809	0.304168	0.998217	1.03313	62.3363	0.675116	0.998563	81.4207	1.48797	75.5176	12.9652	0.646176	0.337893	0.0213545	0.0306969	0.123877	0.839283	42.9859	0.0506927	0.0536602	0.325841	0.2724	0.81954	0.113985
51.9953	0.0227721	0.0206149	0.180828	0.0323531	0.0811946	0.0977444	0.151517	0.368193	0.451286	66.6316	0.425619	0.112791	0.245019	0.0989117	0.0989083	1.68675	0.322534	0.0283183	59.7651	0.149154	0.893828	0.525044	2.45832	0.0440786	0.0356613	0.0932747	0.308183	1.0038	1.04332	62.3621	0.679754	1.00794	81.4519	1.50008	75.5343	13.1243	0.652598	0.342493	0.0216462	0.0312075	0.125519	0.850011	43.2882	0.0512922	0.0544085	0.330091	0.27643	0.824669	0.115528
52.1465	0.0230896	0.0209199	0.184095	0.0327908	0.0818913	0.0987655	0.153205	0.370434	0.456263	66.6712	0.430386	0.114113	0.248147	0.100033	0.100116	1.69981	0.324438	0.0286708	59.7797	0.15174	0.907402	0.531048	2.49843	0.0444579	0.0359013	0.0943781	0.312241	1.0094	1.05356	62.3877	0.684399	1.01735	81.4823	1.51223	75.551	13.2842	0.659062	0.347134	0.0219406	0.031724	0.127176	0.860831	43.585	0.0518971	0.0551667	0.334374	0.280498	0.829808	0.117084
52.2946	0.0234098	0.0212283	0.187403	0.0332329	0.0825896	0.0997954	0.1549	0.372679	0.461283	66.7104	0.435195	0.115448	0.251305	0.10116	0.101334	1.71292	0.326347	0.0290264	59.7941	0.154358	0.92113	0.537094	2.53907	0.0448392	0.0361419	0.095491	0.316343	1.015	1.06385	62.4131	0.689053	1.02681	81.5119	1.52443	75.5676	13.4449	0.665568	0.351816	0.0222377	0.0322466	0.128849	0.871742	43.8765	0.0525074	0.055935	0.338691	0.284603	0.834957	0.118653
52.4398	0.0237326	0.0215401	0.190751	0.0336796	0.0832895	0.100834	0.156602	0.374927	0.466347	66.7493	0.440048	0.116797	0.254494	0.102293	0.102563	1.72608	0.328259	0.0293851	59.8082	0.157005	0.935012	0.543181	2.58025	0.0452223	0.036383	0.0966136	0.320488	1.02061	1.07418	62.4383	0.693714	1.0363	81.5407	1.53666	75.5841	13.6063	0.672116	0.356539	0.0225376	0.0327751	0.130537	0.882744	44.1626	0.0531232	0.0567135	0.343039	0.288745	0.840116	0.120235
52.582	0.024058	0.0218552	0.194139	0.0341308	0.0839911	0.101882	0.158312	0.377178	0.471455	66.7878	0.444944	0.11816	0.257715	0.103431	0.103803	1.73929	0.330174	0.0297469	59.8222	0.159684	0.949048	0.549309	2.62198	0.0456073	0.0366247	0.0977457	0.324678	1.02623	1.08458	62.4634	0.698384	1.04583	81.5688	1.54894	75.6006	13.7683	0.678707	0.361303	0.0228402	0.0333097	0.132241	0.893836	44.4433	0.0537445	0.0575023	0.347421	0.292924	0.845285	0.12183
52.7214	0.0243861	0.0221738	0.197568	0.0345865	0.0846943	0.102939	0.160029	0.379432	0.476606	66.8261	0.449883	0.119537	0.260966	0.104574	0.105053	1.75255	0.332094	0.0301118	59.836	0.162392	0.963239	0.555479	2.66424	0.0459943	0.036867	0.0988876	0.328911	1.03185	1.09502	62.4883	0.703061	1.0554	81.5962	1.56125	75.6171	13.9311	0.685339	0.366108	0.0231456	0.0338504	0.13396	0.90502	44.7186	0.0543713	0.0583015	0.351835	0.297139	0.850463	0.123438
52.858	0.0247167	0.0224957	0.201037	0.0350467	0.0853992	0.104004	0.161754	0.38169	0.481801	66.864	0.454866	0.120928	0.264249	0.105723	0.106315	1.76586	0.334016	0.0304799	59.8496	0.165131	0.977586	0.56169	2.70705	0.0463832	0.0371098	0.100039	0.333189	1.03749	1.10551	62.5131	0.707747	1.06501	81.623	1.57361	75.6335	14.0945	0.692014	0.370955	0.0234538	0.0343972	0.135694	0.916293	44.9886	0.0550036	0.0591114	0.356281	0.301391	0.855652	0.125059
52.9919	0.02505	0.0228211	0.204546	0.0355115	0.0861058	0.105079	0.163486	0.38395	0.487041	66.9016	0.459893	0.122333	0.267564	0.106877	0.107588	1.77922	0.335943	0.030851	59.863	0.1679	0.992089	0.567941	2.75042	0.046774	0.0373533	0.1012	0.337512	1.04312	1.11605	62.5377	0.71244	1.07466	81.649	1.58601	75.6498	14.2586	0.69873	0.375843	0.0237647	0.0349501	0.137443	0.927657	45.2533	0.0556413	0.0599321	0.360759	0.30568	0.86085	0.126693
53.1232	0.0253859	0.0231499	0.208096	0.0359809	0.0868141	0.106163	0.165225	0.386214	0.492324	66.9388	0.464964	0.123752	0.27091	0.108036	0.108872	1.79263	0.337873	0.0312253	59.8762	0.1707	1.00675	0.574234	2.79433	0.0471668	0.0375973	0.102371	0.34188	1.04877	1.12664	62.5621	0.71714	1.08435	81.6745	1.59844	75.6661	14.4232	0.705488	0.380772	0.0240783	0.0355092	0.139207	0.93911	45.5127	0.0562846	0.0607636	0.365269	0.310004	0.866058	0.12834
53.2519	0.0257244	0.0234822	0.211686	0.0364548	0.0875242	0.107255	0.166972	0.388481	0.497652	66.9758	0.470079	0.125186	0.274289	0.109201	0.110166	1.80609	0.339806	0.0316027	59.8893	0.173529	1.02156	0.580567	2.8388	0.0475615	0.0378419	0.103552	0.346293	1.05443	1.13728	62.5864	0.721849	1.09408	81.6994	1.61092	75.6823	14.5884	0.712289	0.385742	0.0243948	0.0360744	0.140987	0.950653	45.7669	0.0569335	0.0616063	0.36981	0.314365	0.871275	0.129999
53.378	0.0260655	0.0238179	0.215316	0.0369333	0.0882359	0.108357	0.168726	0.390752	0.503024	67.0126	0.475238	0.126633	0.2777	0.11037	0.111471	1.8196	0.341743	0.0319832	59.9022	0.176389	1.03654	0.58694	2.88384	0.0479581	0.0380871	0.104743	0.350751	1.06009	1.14797	62.6106	0.726565	1.10386	81.7237	1.62343	75.6985	14.7542	0.719131	0.390754	0.024714	0.0366459	0.142782	0.962285	46.0159	0.0575878	0.0624602	0.374384	0.318761	0.876503	0.131671
53.5017	0.0264092	0.0241571	0.218986	0.0374163	0.0889495	0.109468	0.170487	0.393025	0.50844	67.049	0.480442	0.128095	0.281144	0.111545	0.112788	1.83315	0.343684	0.0323669	59.9149	0.179279	1.05167	0.593353	2.92943	0.0483567	0.0383328	0.105943	0.355256	1.06575	1.1587	62.6346	0.731289	1.11367	81.7475	1.63599	75.7147	14.9205	0.726015	0.395807	0.0250359	0.0372235	0.144592	0.974007	46.2598	0.0582478	0.0633255	0.378988	0.323192	0.88174	0.133356
53.623	0.0267554	0.0244997	0.222696	0.0379039	0.0896648	0.110587	0.172256	0.395301	0.5139	67.0851	0.485691	0.129572	0.28462	0.112725	0.114115	1.84676	0.345628	0.0327536	59.9275	0.1822	1.06695	0.599806	2.97559	0.0487572	0.0385792	0.107154	0.359807	1.07143	1.16949	62.6584	0.73602	1.12352	81.7707	1.64858	75.7307	15.0873	0.73294	0.400901	0.0253607	0.0378074	0.146418	0.985817	46.4985	0.0589132	0.0642023	0.383624	0.327659	0.886987	0.135053
53.7419	0.0271042	0.0248458	0.226445	0.038396	0.0903819	0.111716	0.174032	0.397581	0.519406	67.121	0.490984	0.131063	0.28813	0.11391	0.115453	1.86041	0.347576	0.0331435	59.94	0.18515	1.0824	0.606299	3.02232	0.0491596	0.0388263	0.108374	0.364404	1.07711	1.18032	62.6821	0.740759	1.13341	81.7935	1.66121	75.7468	15.2545	0.739908	0.406036	0.0256882	0.0383976	0.148258	0.997715	46.7322	0.0595843	0.0650909	0.38829	0.33216	0.892243	0.136763
53.8586	0.0274556	0.0251954	0.230235	0.0388928	0.0911008	0.112854	0.175815	0.399863	0.524955	67.1566	0.496323	0.132568	0.291673	0.1151	0.116801	1.87411	0.349527	0.0335365	59.9523	0.18813	1.098	0.612832	3.06963	0.0495641	0.0390739	0.109604	0.369048	1.0828	1.1912	62.7057	0.745505	1.14334	81.8157	1.67387	75.7627	15.4222	0.746917	0.411213	0.0260185	0.0389941	0.150113	1.0097	46.9608	0.0602609	0.0659913	0.392988	0.336696	0.897509	0.138486
53.973	0.0278095	0.0255486	0.234064	0.0393941	0.0918215	0.114001	0.177605	0.402149	0.53055	67.192	0.501707	0.134088	0.295249	0.116295	0.118161	1.88786	0.351482	0.0339326	59.9644	0.19114	1.11376	0.619404	3.1175	0.0499704	0.0393221	0.110844	0.373739	1.0885	1.20212	62.7292	0.750259	1.15331	81.8376	1.68658	75.7787	15.5903	0.753968	0.41643	0.0263516	0.0395969	0.151984	1.02178	47.1845	0.0609431	0.0669037	0.397715	0.341267	0.902784	0.140221
54.0852	0.0281659	0.0259052	0.237932	0.0399	0.0925441	0.115156	0.179403	0.404437	0.536189	67.227	0.507136	0.135623	0.298859	0.117495	0.119531	1.90165	0.35344	0.0343319	59.9764	0.19418	1.12968	0.626015	3.16595	0.0503787	0.039571	0.112094	0.378477	1.0942	1.21309	62.7525	0.75502	1.16333	81.859	1.69932	75.7945	15.7587	0.761061	0.421689	0.0266874	0.040206	0.15387	1.03394	47.4034	0.0616309	0.0678283	0.402474	0.345871	0.908069	0.141968
54.1954	0.0285248	0.0262653	0.241839	0.0404105	0.0932686	0.116321	0.181207	0.406729	0.541872	67.2619	0.512611	0.137172	0.302503	0.1187	0.120912	1.91549	0.355402	0.0347343	59.9883	0.19725	1.14576	0.632664	3.21498	0.050789	0.0398206	0.113353	0.383263	1.09992	1.22411	62.7757	0.759789	1.17338	81.8799	1.7121	75.8103	15.9276	0.768195	0.426989	0.027026	0.0408215	0.15577	1.04618	47.6174	0.0623243	0.0687653	0.407262	0.350509	0.913364	0.143728
54.3034	0.0288862	0.026629	0.245786	0.0409255	0.0939949	0.117495	0.183019	0.409023	0.547601	67.2965	0.518131	0.138736	0.306182	0.11991	0.122304	1.92937	0.357367	0.0351398	60	0.200349	1.16199	0.639353	3.2646	0.0512012	0.0400707	0.114623	0.388096	1.10563	1.23518	62.7987	0.764564	1.18348	81.9005	1.72492	75.8261	16.0967	0.77537	0.432331	0.0273674	0.0414435	0.157686	1.05852	47.8266	0.0630232	0.0697148	0.41208	0.355181	0.918668	0.1455
54.4095	0.0292501	0.0269962	0.249771	0.0414451	0.0947231	0.118678	0.184838	0.411321	0.553374	67.3308	0.523697	0.140315	0.309895	0.121124	0.123706	1.9433	0.359336	0.0355484	60.0116	0.203477	1.17838	0.64608	3.31479	0.0516154	0.0403215	0.115903	0.392977	1.11136	1.24628	62.8217	0.769348	1.19361	81.9207	1.73777	75.8418	16.2661	0.782587	0.437713	0.0277116	0.0420718	0.159616	1.07094	48.0311	0.0637278	0.070677	0.416928	0.359886	0.923981	0.147285
54.5136	0.0296165	0.027367	0.253795	0.0419693	0.0954532	0.119869	0.186665	0.413621	0.559192	67.365	0.529309	0.141909	0.313642	0.122343	0.125119	1.95727	0.361309	0.0359601	60.0231	0.206635	1.19494	0.652845	3.36558	0.0520315	0.040573	0.117193	0.397907	1.11709	1.25744	62.8445	0.774138	1.20379	81.9405	1.75066	75.8575	16.4358	0.789845	0.443137	0.0280586	0.0427066	0.161561	1.08345	48.231	0.064438	0.071652	0.421805	0.364624	0.929304	0.149082
54.6158	0.0299854	0.0277413	0.257858	0.042498	0.0961853	0.12107	0.188498	0.415925	0.565055	67.3988	0.534967	0.143518	0.317425	0.123567	0.126542	1.97129	0.363284	0.036375	60.0345	0.209823	1.21165	0.659649	3.41695	0.0524496	0.0408251	0.118493	0.402885	1.12283	1.26864	62.8672	0.778935	1.21401	81.96	1.76358	75.8731	16.6057	0.797144	0.448602	0.0284083	0.043348	0.163521	1.09604	48.4264	0.0651537	0.0726401	0.426711	0.369395	0.934637	0.150891
54.7162	0.0303567	0.0281192	0.261959	0.0430313	0.0969193	0.12228	0.190339	0.418231	0.570962	67.4325	0.540671	0.145141	0.321242	0.124795	0.127977	1.98536	0.365264	0.036793	60.0457	0.213039	1.22852	0.66649	3.46891	0.0528697	0.0410779	0.119802	0.407912	1.12858	1.27988	62.8898	0.78374	1.22427	81.9791	1.77654	75.8887	16.7758	0.804485	0.454108	0.0287608	0.0439958	0.165496	1.10871	48.6172	0.0658751	0.0736413	0.431647	0.374197	0.939978	0.152712
54.8147	0.0307305	0.0285006	0.266098	0.0435691	0.0976552	0.123498	0.192187	0.42054	0.576914	67.4659	0.546422	0.14678	0.325095	0.126029	0.129421	1.99947	0.367247	0.0372141	60.0569	0.216285	1.24555	0.673368	3.52146	0.0532917	0.0413314	0.121122	0.412987	1.13433	1.29117	62.9122	0.788552	1.23458	81.9979	1.78954	75.9042	16.9461	0.811867	0.459655	0.0291161	0.0446501	0.167486	1.12147	48.8036	0.066602	0.074656	0.436611	0.379032	0.945329	0.154546
54.9114	0.0311067	0.0288857	0.270275	0.0441115	0.0983932	0.124726	0.194042	0.422852	0.582911	67.4992	0.552219	0.148433	0.328984	0.127266	0.130876	2.01362	0.369233	0.0376383	60.0679	0.219559	1.26273	0.680284	3.57461	0.0537157	0.0415855	0.122452	0.418112	1.14009	1.3025	62.9345	0.793371	1.24492	82.0164	1.80257	75.9196	17.1165	0.819289	0.465243	0.0294741	0.0453111	0.16949	1.13432	48.9857	0.0673346	0.0756842	0.441604	0.383898	0.95069	0.156391
55.0065	0.0314853	0.0292743	0.27449	0.0446585	0.0991331	0.125963	0.195904	0.425167	0.588953	67.5322	0.558063	0.150101	0.332908	0.128508	0.132342	2.02781	0.371222	0.0380657	60.0788	0.222862	1.28008	0.687237	3.62835	0.0541416	0.0418403	0.123792	0.423287	1.14585	1.31387	62.9568	0.798196	1.25531	82.0345	1.81563	75.935	17.2871	0.826753	0.470872	0.029835	0.0459786	0.171508	1.14724	49.1635	0.0680727	0.0767261	0.446625	0.388796	0.956059	0.158249
55.0999	0.0318663	0.0296665	0.278742	0.04521	0.099875	0.127208	0.197773	0.427485	0.595039	67.5649	0.563953	0.151785	0.336869	0.129755	0.133818	2.04205	0.373216	0.0384961	60.0896	0.226194	1.29758	0.694226	3.68269	0.0545695	0.0420958	0.125142	0.428511	1.15163	1.32528	62.9789	0.803029	1.26574	82.0524	1.82873	75.9504	17.4577	0.834257	0.476543	0.0301986	0.0466528	0.173541	1.16025	49.337	0.0688165	0.0777819	0.451674	0.393725	0.961438	0.160118
55.1916	0.0322497	0.0300623	0.283032	0.045766	0.100619	0.128462	0.199649	0.429805	0.601171	67.5975	0.56989	0.153484	0.340866	0.131006	0.135304	2.05633	0.375212	0.0389297	60.1003	0.229555	1.31525	0.701252	3.73763	0.0549994	0.042352	0.126502	0.433785	1.15741	1.33674	63.0009	0.807869	1.27621	82.07	1.84186	75.9656	17.6284	0.841802	0.482254	0.0305649	0.0473336	0.175589	1.17335	49.5065	0.0695658	0.0788519	0.456751	0.398684	0.966826	0.162
55.2818	0.0326354	0.0304617	0.287358	0.0463265	0.101365	0.129725	0.201533	0.432129	0.607346	67.6299	0.575873	0.155197	0.344899	0.132261	0.136801	2.07065	0.377212	0.0393664	60.1109	0.232943	1.33307	0.708314	3.79317	0.0554312	0.0426089	0.127872	0.439109	1.16319	1.34824	63.0227	0.812715	1.28672	82.0874	1.85502	75.9809	17.799	0.849388	0.488006	0.0309341	0.0480212	0.177651	1.18652	49.6719	0.0703207	0.079936	0.461855	0.403673	0.972223	0.163893
55.3704	0.0330236	0.0308647	0.291721	0.0468915	0.102113	0.130997	0.203423	0.434455	0.613567	67.6621	0.581904	0.156926	0.348969	0.133521	0.138308	2.08502	0.379215	0.0398063	60.1214	0.23636	1.35104	0.715413	3.84931	0.055865	0.0428665	0.129253	0.444483	1.16899	1.35978	63.0445	0.817569	1.29728	82.1045	1.86822	75.9961	17.9697	0.857014	0.4938	0.031306	0.0487154	0.179727	1.19978	49.8333	0.0710812	0.0810346	0.466987	0.408693	0.97763	0.165799
55.4576	0.033414	0.0312714	0.296121	0.047461	0.102863	0.132278	0.205321	0.436783	0.619831	67.694	0.587982	0.15867	0.353076	0.134785	0.139825	2.09942	0.381222	0.0402492	60.1318	0.239806	1.36918	0.722547	3.90605	0.0563007	0.0431249	0.130643	0.449909	1.17479	1.37136	63.0662	0.822429	1.30788	82.1213	1.88145	76.0112	18.1404	0.864681	0.499634	0.0316806	0.0494164	0.181818	1.21311	49.9908	0.0718472	0.0821479	0.472146	0.413742	0.983045	0.167716
55.5432	0.0338068	0.0316817	0.300557	0.048035	0.103616	0.133568	0.207225	0.439115	0.626141	67.7258	0.594106	0.160429	0.357221	0.136053	0.141352	2.11387	0.383232	0.0406953	60.1421	0.243279	1.38747	0.729716	3.96339	0.0567384	0.0433839	0.132043	0.455384	1.18059	1.38298	63.0878	0.827296	1.31852	82.1379	1.89472	76.0263	18.311	0.872388	0.505509	0.032058	0.0501243	0.183923	1.22653	50.1444	0.0726188	0.0832759	0.477332	0.41882	0.98847	0.169644
55.6275	0.0342019	0.0320956	0.305029	0.0486135	0.10437	0.134866	0.209137	0.441449	0.632494	67.7574	0.600279	0.162203	0.361402	0.137325	0.14289	2.12836	0.385246	0.0411445	60.1523	0.24678	1.40592	0.73692	4.02134	0.0571781	0.0436437	0.133454	0.460911	1.1864	1.39464	63.1092	0.83217	1.3292	82.1543	1.90801	76.0413	18.4814	0.880135	0.511425	0.0324382	0.0508389	0.186041	1.24003	50.2943	0.073396	0.0844189	0.482545	0.423927	0.993904	0.171585
55.7103	0.0345993	0.0325131	0.309536	0.0491965	0.105127	0.136173	0.211056	0.443786	0.638893	67.7888	0.606498	0.163993	0.365622	0.138601	0.144438	2.14288	0.387263	0.0415968	60.1624	0.250308	1.42453	0.74416	4.07989	0.0576197	0.0439041	0.134875	0.46649	1.19222	1.40635	63.1306	0.83705	1.33993	82.1704	1.92134	76.0563	18.6518	0.887922	0.517382	0.0328211	0.0515604	0.188174	1.2536	50.4406	0.0741787	0.0855771	0.487784	0.429062	0.999347	0.173537
55.7919	0.034999	0.0329344	0.314079	0.0497839	0.105885	0.137489	0.212982	0.446126	0.645335	67.82	0.612765	0.165797	0.369879	0.139882	0.145995	2.15745	0.389283	0.0420523	60.1725	0.253864	1.44329	0.751434	4.13905	0.0580633	0.0441654	0.136305	0.472119	1.19805	1.41809	63.1518	0.841937	1.3507	82.1863	1.93469	76.0712	18.822	0.89575	0.52338	0.0332068	0.0522888	0.190321	1.26726	50.5832	0.074967	0.0867507	0.493049	0.434226	1.0048	0.1755
55.8721	0.035401	0.0333592	0.318657	0.0503757	0.106646	0.138813	0.214915	0.448468	0.651821	67.851	0.619079	0.167617	0.374175	0.141166	0.147563	2.17206	0.391307	0.0425108	60.1824	0.257448	1.46221	0.758743	4.19881	0.0585088	0.0444273	0.137746	0.4778	1.20388	1.42987	63.173	0.846831	1.36151	82.202	1.94808	76.0861	18.992	0.903617	0.529418	0.0335953	0.0530241	0.192482	1.28099	50.7223	0.0757607	0.0879398	0.49834	0.439417	1.01026	0.177475
55.951	0.0358052	0.0337878	0.32327	0.050972	0.107409	0.140146	0.216855	0.450813	0.658352	67.8818	0.62544	0.169452	0.378509	0.142455	0.14914	2.1867	0.393334	0.0429725	60.1923	0.261058	1.48129	0.766085	4.25918	0.0589563	0.04469	0.139197	0.483533	1.20972	1.44169	63.194	0.851731	1.37237	82.2176	1.9615	76.1009	19.1618	0.911525	0.535498	0.0339864	0.0537664	0.194657	1.2948	50.8579	0.07656	0.0891446	0.503657	0.444636	1.01573	0.179462
56.0287	0.0362117	0.03422	0.327917	0.0515727	0.108174	0.141487	0.218802	0.45316	0.664927	67.9125	0.63185	0.171302	0.382882	0.143747	0.150727	2.20139	0.395365	0.0434373	60.2021	0.264695	1.50052	0.773461	4.32016	0.0594058	0.0449535	0.140658	0.489318	1.21556	1.45355	63.215	0.856638	1.38327	82.2329	1.97495	76.1156	19.3314	0.919471	0.541617	0.0343804	0.0545157	0.196845	1.30868	50.9902	0.0773648	0.0903654	0.508999	0.449882	1.02121	0.18146
56.1052	0.0366204	0.0346559	0.332598	0.0521778	0.108942	0.142837	0.220757	0.45551	0.671545	67.943	0.638307	0.173167	0.387293	0.145044	0.152324	2.21611	0.397399	0.0439053	60.2118	0.26836	1.51991	0.780871	4.38174	0.0598572	0.0452177	0.142129	0.495156	1.22141	1.46544	63.2359	0.861551	1.39421	82.248	1.98843	76.1303	19.5007	0.927458	0.547778	0.034777	0.0552721	0.199047	1.32265	51.1192	0.0781752	0.0916022	0.514366	0.455155	1.0267	0.183469
56.1805	0.0370313	0.0350954	0.337314	0.0527873	0.109711	0.144196	0.222718	0.457863	0.678208	67.9733	0.644811	0.175048	0.391744	0.146344	0.153931	2.23087	0.399436	0.0443763	60.2214	0.272051	1.53945	0.788315	4.44393	0.0603105	0.0454827	0.143611	0.501045	1.22726	1.47738	63.2566	0.866471	1.4052	82.263	2.00194	76.145	19.6696	0.935484	0.553979	0.0351764	0.0560355	0.201262	1.33668	51.2449	0.0789909	0.0928554	0.519759	0.460453	1.03219	0.18549
56.2547	0.0374444	0.0355387	0.342063	0.0534011	0.110483	0.145563	0.224686	0.460218	0.684914	68.0034	0.651364	0.176944	0.396233	0.147648	0.155548	2.24567	0.401476	0.0448505	60.231	0.275768	1.55915	0.795791	4.50672	0.0607658	0.0457484	0.145102	0.506988	1.23312	1.48935	63.2773	0.871397	1.41623	82.2778	2.01548	76.1596	19.8383	0.94355	0.560221	0.0355786	0.056806	0.203492	1.3508	51.3674	0.0798122	0.094125	0.525176	0.465778	1.0377	0.187521
56.3277	0.0378597	0.0359857	0.346845	0.0540193	0.111258	0.146939	0.226662	0.462575	0.691663	68.0334	0.657964	0.178854	0.400763	0.148956	0.157174	2.26051	0.40352	0.0453278	60.2404	0.279512	1.579	0.803299	4.57012	0.0612231	0.046015	0.146603	0.512983	1.23899	1.50135	63.2979	0.876329	1.4273	82.2924	2.02905	76.1741	20.0066	0.951654	0.566504	0.0359834	0.0575837	0.205734	1.36498	51.4869	0.0806389	0.0954113	0.530617	0.471128	1.04321	0.189564
56.3997	0.0382771	0.0364364	0.35166	0.0546418	0.112034	0.148322	0.228644	0.464935	0.698456	68.0632	0.664612	0.18078	0.405332	0.150267	0.15881	2.27538	0.405567	0.0458083	60.2498	0.283282	1.599	0.810841	4.63413	0.0616823	0.0462823	0.148115	0.519031	1.24486	1.5134	63.3183	0.881268	1.43842	82.3069	2.04264	76.1886	20.1746	0.959798	0.572827	0.036391	0.0583686	0.20799	1.37925	51.6034	0.0814711	0.0967145	0.536083	0.476504	1.04874	0.191619
56.4706	0.0386967	0.0368907	0.356508	0.0552686	0.112813	0.149715	0.230634	0.467298	0.705293	68.0928	0.671308	0.182722	0.409941	0.151583	0.160455	2.29029	0.407617	0.0462918	60.2592	0.287077	1.61915	0.818414	4.69873	0.0621435	0.0465504	0.149637	0.525132	1.25074	1.52548	63.3387	0.886213	1.44958	82.3212	2.05627	76.2031	20.3421	0.967981	0.57919	0.0368013	0.0591606	0.210259	1.39358	51.7169	0.0823086	0.0980347	0.541573	0.481904	1.05427	0.193684
56.5405	0.0391185	0.0373489	0.361388	0.0558998	0.113594	0.151115	0.23263	0.469663	0.712172	68.1222	0.678052	0.184678	0.41459	0.152901	0.162109	2.30524	0.409671	0.0467785	60.2684	0.290899	1.63946	0.826019	4.76395	0.0626066	0.0468192	0.151168	0.531287	1.25663	1.53759	63.359	0.891164	1.46079	82.3354	2.06992	76.2174	20.5092	0.976203	0.585594	0.0372144	0.05996	0.212541	1.40799	51.8275	0.0831516	0.0993722	0.547087	0.487329	1.05981	0.19576
56.6094	0.0395423	0.0378107	0.366301	0.0565352	0.114377	0.152524	0.234634	0.472031	0.719095	68.1515	0.684843	0.186649	0.41928	0.154224	0.163773	2.32022	0.411728	0.0472684	60.2776	0.294746	1.65992	0.833656	4.82976	0.0630717	0.0470889	0.15271	0.537495	1.26252	1.54975	63.3792	0.896122	1.47204	82.3494	2.0836	76.2318	20.6758	0.984464	0.592038	0.0376301	0.0607667	0.214836	1.42246	51.9353	0.084	0.100727	0.552624	0.492777	1.06536	0.197847
56.6773	0.0399683	0.0382763	0.371244	0.0571749	0.115163	0.153941	0.236645	0.4744	0.726061	68.1807	0.691683	0.188636	0.42401	0.15555	0.165447	2.33524	0.413788	0.0477614	60.2867	0.298618	1.68053	0.841324	4.89618	0.0635387	0.0473594	0.154262	0.543756	1.26841	1.56193	63.3994	0.901085	1.48333	82.3632	2.09731	76.246	20.842	0.992763	0.598523	0.0380486	0.0615807	0.217145	1.43702	52.0404	0.0848538	0.1021	0.558184	0.49825	1.07092	0.199946
56.7443	0.0403963	0.0387456	0.37622	0.0578188	0.115951	0.155366	0.238662	0.476773	0.733069	68.2097	0.698571	0.190637	0.428781	0.15688	0.167129	2.35029	0.415852	0.0482575	60.2958	0.302516	1.70129	0.849022	4.9632	0.0640077	0.0476307	0.155824	0.550072	1.27431	1.57415	63.4194	0.906055	1.49467	82.377	2.11104	76.2603	21.0076	1.0011	0.605048	0.0384697	0.0624021	0.219466	1.45164	52.1428	0.0857129	0.10349	0.563767	0.503745	1.07648	0.202055
56.8103	0.0408264	0.0392186	0.381226	0.058467	0.116741	0.156799	0.240687	0.479147	0.74012	68.2385	0.705507	0.192653	0.433593	0.158213	0.168821	2.36538	0.417919	0.0487567	60.3048	0.306439	1.72221	0.856752	5.03081	0.0644786	0.0479028	0.157396	0.556441	1.28022	1.58641	63.4393	0.911031	1.50605	82.3905	2.1248	76.2744	21.1727	1.00948	0.611614	0.0388936	0.063231	0.2218	1.46633	52.2426	0.0865773	0.104898	0.569374	0.509264	1.08206	0.204175
56.8755	0.0412586	0.0396954	0.386263	0.0591193	0.117534	0.158241	0.242719	0.481524	0.747213	68.2671	0.712491	0.194685	0.438447	0.159549	0.170521	2.3805	0.419989	0.0492591	60.3137	0.310387	1.74327	0.864512	5.09903	0.0649515	0.0481757	0.158978	0.562865	1.28613	1.5987	63.4592	0.916013	1.51748	82.404	2.13859	76.2885	21.3373	1.01789	0.618219	0.0393202	0.0640673	0.224147	1.48109	52.3398	0.0874471	0.106325	0.575002	0.514805	1.08764	0.206305
56.9398	0.0416928	0.040176	0.39133	0.0597758	0.118329	0.15969	0.244758	0.483904	0.754349	68.2956	0.719523	0.196731	0.443342	0.160889	0.172231	2.39566	0.422062	0.0497647	60.3225	0.314359	1.76448	0.872302	5.16784	0.0654263	0.0484495	0.16057	0.569343	1.29204	1.61102	63.479	0.921001	1.52895	82.4173	2.1524	76.3026	21.5012	1.02635	0.624865	0.0397495	0.0649111	0.226506	1.49592	52.4346	0.0883222	0.10777	0.580654	0.520368	1.09323	0.208447
57.0032	0.0421291	0.0406604	0.396427	0.0604365	0.119126	0.161147	0.246804	0.486285	0.761527	68.324	0.726603	0.198793	0.448278	0.162232	0.17395	2.41085	0.424139	0.0502734	60.3313	0.318356	1.78583	0.880122	5.23724	0.065903	0.048724	0.162172	0.575875	1.29797	1.62338	63.4986	0.925995	1.54047	82.4306	2.16624	76.3166	21.6646	1.03484	0.631551	0.0401814	0.0657625	0.228878	1.51081	52.5269	0.0892026	0.109233	0.586327	0.525953	1.09884	0.210599
57.0658	0.0425673	0.0411485	0.401554	0.0611014	0.119926	0.162612	0.248857	0.488669	0.768747	68.3522	0.733732	0.200869	0.453257	0.163579	0.175678	2.42607	0.426218	0.0507852	60.3401	0.322377	1.80734	0.887971	5.30724	0.0663816	0.0489995	0.163784	0.582462	1.30389	1.63577	63.5182	0.930994	1.55203	82.4437	2.1801	76.3306	21.8273	1.04337	0.638278	0.0406161	0.0666215	0.231262	1.52578	52.6169	0.0900882	0.110716	0.592022	0.53156	1.10445	0.212761
57.1276	0.0430076	0.0416404	0.406711	0.0617704	0.120729	0.164086	0.250917	0.491056	0.776008	68.3803	0.740908	0.20296	0.458278	0.164928	0.177414	2.44133	0.428301	0.0513002	60.3488	0.326422	1.82899	0.89585	5.37783	0.0668623	0.0492757	0.165406	0.589104	1.30982	1.64819	63.5378	0.936	1.56364	82.4566	2.19399	76.3445	21.9894	1.05193	0.645044	0.0410535	0.0674881	0.233659	1.54081	52.7046	0.0909791	0.112217	0.597739	0.537187	1.11006	0.214935
57.1886	0.0434498	0.0421361	0.411896	0.0624434	0.121533	0.165567	0.252984	0.493444	0.783311	68.4082	0.748133	0.205066	0.463341	0.166282	0.179159	2.45662	0.430387	0.0518183	60.3574	0.330491	1.85079	0.903758	5.449	0.0673448	0.0495528	0.167038	0.5958	1.31576	1.66064	63.5572	0.941012	1.57529	82.4695	2.20791	76.3583	22.1508	1.06054	0.651851	0.0414935	0.0683624	0.236068	1.55591	52.79	0.0918752	0.113737	0.603477	0.542835	1.11569	0.217118
57.2489	0.043894	0.0426356	0.41711	0.0631206	0.12234	0.167055	0.255058	0.495835	0.790656	68.4359	0.755406	0.207186	0.468447	0.167638	0.180913	2.47194	0.432477	0.0523396	60.3659	0.334584	1.87273	0.911694	5.52076	0.0678293	0.0498308	0.16868	0.602552	1.3217	1.67313	63.5765	0.946029	1.58698	82.4822	2.22184	76.3721	22.3116	1.06918	0.658697	0.0419362	0.0692445	0.238489	1.57107	52.8733	0.0927765	0.115277	0.609236	0.548504	1.12133	0.219313
57.3084	0.0443402	0.0431388	0.422352	0.0638018	0.12315	0.168552	0.257139	0.498228	0.798042	68.4635	0.762727	0.209322	0.473596	0.168997	0.182676	2.48729	0.434569	0.0528641	60.3744	0.3387	1.89482	0.919659	5.5931	0.0683157	0.0501096	0.170332	0.609359	1.32765	1.68564	63.5958	0.951053	1.59873	82.4949	2.23581	76.3858	22.4716	1.07786	0.665584	0.0423816	0.0701343	0.240922	1.5863	52.9544	0.093683	0.116836	0.615017	0.554193	1.12697	0.221517
57.3671	0.0447883	0.0436459	0.427623	0.064487	0.123962	0.170056	0.259227	0.500623	0.805469	68.491	0.770096	0.211472	0.478787	0.17036	0.184447	2.50268	0.436665	0.0533917	60.3829	0.34284	1.91705	0.927652	5.66602	0.068804	0.0503893	0.171994	0.616221	1.3336	1.69819	63.615	0.956082	1.61051	82.5074	2.24979	76.3995	22.6308	1.08658	0.67251	0.0428297	0.0710319	0.243368	1.60159	53.0335	0.0945946	0.118415	0.620818	0.559901	1.13262	0.223732
57.4252	0.0452383	0.0441569	0.43292	0.0651763	0.124776	0.171567	0.261322	0.50302	0.812937	68.5183	0.777513	0.213636	0.484022	0.171726	0.186227	2.5181	0.438764	0.0539225	60.3913	0.347002	1.93942	0.935672	5.73952	0.0692943	0.0506698	0.173665	0.623138	1.33955	1.71077	63.6341	0.961116	1.62234	82.5199	2.2638	76.4131	22.7894	1.09533	0.679477	0.0432804	0.0719374	0.245825	1.61694	53.1105	0.0955114	0.120014	0.626639	0.565628	1.13828	0.225958
57.4826	0.0456902	0.0446716	0.438246	0.0658695	0.125593	0.173087	0.263424	0.505419	0.820446	68.5455	0.784978	0.215815	0.4893	0.173094	0.188015	2.53355	0.440866	0.0544565	60.3996	0.351188	1.96194	0.94372	5.81359	0.0697865	0.0509512	0.175347	0.630111	1.34551	1.72338	63.6531	0.966157	1.63422	82.5322	2.27783	76.4267	22.9471	1.10413	0.686483	0.0437338	0.0728508	0.248294	1.63236	53.1856	0.0964333	0.121633	0.632481	0.571374	1.14395	0.228193
57.5393	0.0461441	0.0451902	0.443598	0.0665667	0.126413	0.174613	0.265534	0.507821	0.827995	68.5726	0.792492	0.218009	0.494622	0.174466	0.189811	2.54903	0.442971	0.0549936	60.4079	0.355397	1.98459	0.951796	5.88824	0.0702806	0.0512335	0.177039	0.63714	1.35148	1.73602	63.6721	0.971203	1.64614	82.5445	2.29188	76.4402	23.1041	1.11295	0.693529	0.0441899	0.0737721	0.250774	1.64784	53.2588	0.0973602	0.123272	0.638343	0.577139	1.14963	0.230439
57.5953	0.0465998	0.0457126	0.448977	0.0672679	0.127235	0.176147	0.26765	0.510225	0.835584	68.5995	0.800053	0.220217	0.499988	0.175841	0.191616	2.56454	0.44508	0.055534	60.4162	0.359628	2.00739	0.959898	5.96345	0.0707766	0.0515167	0.17874	0.644224	1.35745	1.7487	63.6909	0.976255	1.65811	82.5566	2.30596	76.4537	23.2602	1.12182	0.700615	0.0446486	0.0747015	0.253266	1.66339	53.3301	0.0982922	0.124932	0.644225	0.582922	1.15531	0.232695
57.6507	0.0470573	0.0462388	0.454382	0.067973	0.128059	0.177689	0.269774	0.51263	0.843214	68.6263	0.807663	0.222439	0.505398	0.177219	0.193429	2.58008	0.447191	0.0560775	60.4244	0.363882	2.03033	0.968028	6.03922	0.0712746	0.0518008	0.180452	0.651365	1.36342	1.7614	63.7097	0.981312	1.67013	82.5687	2.32006	76.4671	23.4155	1.13072	0.707741	0.04511	0.0756389	0.25577	1.67899	53.3996	0.0992293	0.126612	0.650126	0.588723	1.16101	0.234961
57.7055	0.0475168	0.0467689	0.459813	0.068682	0.128886	0.179238	0.271904	0.515038	0.850884	68.6529	0.815321	0.224676	0.510852	0.178599	0.19525	2.59565	0.449306	0.0566242	60.4325	0.368158	2.0534	0.976183	6.11555	0.0717745	0.0520858	0.182173	0.658561	1.3694	1.77413	63.7284	0.986375	1.68219	82.5807	2.33418	76.4805	23.57	1.13966	0.714906	0.045574	0.0765843	0.258285	1.69465	53.4673	0.100171	0.128313	0.656047	0.594542	1.16671	0.237237
57.7597	0.047978	0.0473029	0.465269	0.0693948	0.129715	0.180794	0.274042	0.517448	0.858593	68.6794	0.823027	0.226927	0.51635	0.179983	0.197079	2.61124	0.451424	0.0571741	60.4406	0.372456	2.07662	0.984365	6.19244	0.0722763	0.0523717	0.183904	0.665814	1.37538	1.78688	63.7471	0.991443	1.69429	82.5925	2.34832	76.4938	23.7236	1.14864	0.722112	0.0460407	0.0775379	0.260812	1.71038	53.5334	0.101118	0.130035	0.661987	0.600377	1.17242	0.239523
57.8133	0.0484411	0.0478407	0.470751	0.0701115	0.130547	0.182357	0.276187	0.51986	0.866341	68.7058	0.830781	0.229193	0.521893	0.181369	0.198916	2.62687	0.453545	0.0577271	60.4486	0.376775	2.09997	0.992573	6.26989	0.07278	0.0526584	0.185645	0.673123	1.38136	1.79967	63.7656	0.996517	1.70644	82.6043	2.36248	76.5071	23.8764	1.15765	0.729356	0.0465101	0.0784997	0.26335	1.72616	53.5977	0.10207	0.131778	0.667947	0.60623	1.17814	0.241819
57.8663	0.048906	0.0483824	0.476258	0.070832	0.131381	0.183928	0.278338	0.522274	0.87413	68.732	0.838583	0.231472	0.527481	0.182759	0.20076	2.64253	0.455668	0.0582834	60.4566	0.381117	2.12345	1.00081	6.34788	0.0732856	0.0529461	0.187396	0.680488	1.38735	1.81249	63.7841	1.0016	1.71864	82.616	2.37667	76.5203	24.0282	1.1667	0.736641	0.0469821	0.0794697	0.265898	1.742	53.6605	0.103027	0.133543	0.673925	0.612098	1.18386	0.244125
57.9187	0.0493727	0.0489279	0.48179	0.0715564	0.132218	0.185505	0.280497	0.52469	0.881957	68.7581	0.846433	0.233766	0.533114	0.184151	0.202613	2.65822	0.457796	0.0588429	60.4646	0.38548	2.14707	1.00906	6.42641	0.0737932	0.0532347	0.189156	0.687909	1.39335	1.82533	63.8025	1.00668	1.73088	82.6277	2.39087	76.5334	24.1792	1.17579	0.743965	0.0474567	0.0804479	0.268458	1.7579	53.7217	0.103989	0.135329	0.679921	0.617983	1.1896	0.24644
57.9706	0.0498412	0.0494774	0.487345	0.0722845	0.133057	0.18709	0.282663	0.527108	0.889823	68.7841	0.854331	0.236073	0.538792	0.185546	0.204474	2.67393	0.459926	0.0594056	60.4725	0.389864	2.17083	1.01735	6.50548	0.0743026	0.0535243	0.190927	0.695387	1.39935	1.83821	63.8208	1.01177	1.74317	82.6392	2.40509	76.5465	24.3292	1.18491	0.751329	0.047934	0.0814344	0.271029	1.77386	53.7813	0.104956	0.137136	0.685936	0.623884	1.19534	0.248766
58.022	0.0503114	0.0500307	0.492925	0.0730163	0.133899	0.188681	0.284836	0.529527	0.897727	68.8099	0.862277	0.238395	0.544516	0.186943	0.206342	2.68968	0.462059	0.0599716	60.4803	0.39427	2.19472	1.02566	6.58509	0.074814	0.0538147	0.192707	0.702922	1.40535	1.85111	63.8391	1.01687	1.75551	82.6507	2.41934	76.5596	24.4783	1.19407	0.758732	0.0484139	0.0824293	0.273611	1.78987	53.8395	0.105928	0.138966	0.691969	0.629801	1.20109	0.251101
58.0728	0.0507834	0.050588	0.498529	0.0737519	0.134743	0.19028	0.287016	0.531949	0.90567	68.8356	0.87027	0.24073	0.550285	0.188344	0.208218	2.70545	0.464195	0.0605407	60.4881	0.398696	2.21874	1.03399	6.66522	0.0753273	0.0541061	0.194496	0.710514	1.41135	1.86403	63.8572	1.02197	1.76789	82.6621	2.4336	76.5725	24.6265	1.20326	0.766175	0.0488964	0.0834326	0.276203	1.80594	53.8962	0.106904	0.140817	0.69802	0.635732	1.20685	0.253446
58.1231	0.0512572	0.0511491	0.504155	0.0744912	0.13559	0.191885	0.289204	0.534373	0.913652	68.8612	0.878312	0.243079	0.5561	0.189747	0.210101	2.72124	0.466334	0.0611131	60.4959	0.403143	2.24289	1.04235	6.74588	0.0758425	0.0543985	0.196296	0.718162	1.41736	1.87699	63.8753	1.02707	1.78032	82.6734	2.44788	76.5855	24.7737	1.21249	0.773657	0.0493816	0.0844443	0.278807	1.82206	53.9515	0.107885	0.142691	0.704089	0.641678	1.21262	0.255801
58.173	0.0517327	0.0517142	0.509805	0.0752342	0.136439	0.193497	0.291398	0.536798	0.921671	68.8866	0.886401	0.245442	0.561961	0.191152	0.211992	2.73707	0.468477	0.0616887	60.5036	0.407611	2.26718	1.05073	6.82706	0.0763596	0.0546917	0.198105	0.725867	1.42337	1.88997	63.8934	1.03219	1.79279	82.6846	2.46218	76.5984	24.9199	1.22175	0.781178	0.0498694	0.0854645	0.28142	1.83824	54.0054	0.108871	0.144587	0.710176	0.647639	1.21839	0.258165
58.2223	0.0522099	0.0522831	0.515478	0.0759808	0.137291	0.195116	0.293599	0.539226	0.929728	68.912	0.894538	0.247818	0.567868	0.192561	0.213891	2.75292	0.470622	0.0622675	60.5113	0.412099	2.29159	1.05913	6.90876	0.0768786	0.054986	0.199924	0.73363	1.42939	1.90298	63.9113	1.0373	1.80531	82.6958	2.4765	76.6112	25.0652	1.23105	0.788739	0.0503598	0.0864933	0.284044	1.85447	54.058	0.109862	0.146505	0.71628	0.653614	1.22417	0.260539
58.2711	0.0526888	0.052856	0.521172	0.0767311	0.138145	0.196742	0.295808	0.541655	0.937823	68.9372	0.902723	0.250208	0.573822	0.193972	0.215796	2.7688	0.472771	0.0628496	60.519	0.416607	2.31613	1.06756	6.99096	0.0773995	0.0552811	0.201753	0.741449	1.43541	1.91601	63.9292	1.04242	1.81788	82.7069	2.49084	76.624	25.2094	1.24039	0.79634	0.0508529	0.0875305	0.286679	1.87076	54.1094	0.110858	0.148446	0.722401	0.659603	1.22997	0.262922
58.3195	0.0531694	0.0534328	0.526889	0.077485	0.139002	0.198374	0.298024	0.544086	0.945955	68.9622	0.910956	0.252612	0.579822	0.195385	0.217709	2.78471	0.474922	0.0634349	60.5266	0.421136	2.3408	1.07602	7.07367	0.0779223	0.0555773	0.203591	0.749326	1.44143	1.92907	63.947	1.04755	1.83049	82.7179	2.5052	76.6367	25.3527	1.24976	0.803979	0.0513486	0.0885764	0.289324	1.8871	54.1594	0.111858	0.15041	0.72854	0.665606	1.23576	0.265315
58.3674	0.0536517	0.0540135	0.532628	0.0782424	0.139861	0.200013	0.300247	0.546519	0.954124	68.9872	0.919236	0.255029	0.585868	0.196801	0.219629	2.80064	0.477077	0.0640235	60.5341	0.425684	2.36559	1.08449	7.15687	0.078447	0.0558744	0.205439	0.757259	1.44745	1.94216	63.9648	1.05268	1.84315	82.7289	2.51957	76.6494	25.495	1.25917	0.811658	0.0518469	0.089631	0.291979	1.90349	54.2083	0.112863	0.152397	0.734695	0.671622	1.24157	0.267718
58.4149	0.0541357	0.0545982	0.538387	0.0790034	0.140723	0.201658	0.302477	0.548954	0.96233	69.012	0.927564	0.257459	0.591962	0.19822	0.221557	2.8166	0.479234	0.0646154	60.5416	0.430252	2.39051	1.09299	7.24056	0.0789736	0.0561724	0.207296	0.765251	1.45348	1.95527	63.9824	1.05782	1.85586	82.7397	2.53397	76.662	25.6362	1.26861	0.819377	0.0523478	0.0906942	0.294644	1.91994	54.2559	0.113872	0.154407	0.740867	0.677651	1.24739	0.270129
58.462	0.0546213	0.0551868	0.544169	0.079768	0.141587	0.20331	0.304714	0.55139	0.970573	69.0367	0.93594	0.259903	0.598102	0.199641	0.223491	2.83258	0.481395	0.0652105	60.5491	0.43484	2.41556	1.10151	7.32474	0.0795021	0.0564715	0.209163	0.773299	1.45951	1.9684	64	1.06296	1.86862	82.7506	2.54838	76.6746	25.7764	1.27809	0.827134	0.0528513	0.0917662	0.297319	1.93643	54.3024	0.114886	0.15644	0.747055	0.683693	1.25321	0.27255
58.5086	0.0551085	0.0557794	0.54997	0.080536	0.142453	0.204968	0.306958	0.553829	0.978852	69.0613	0.944363	0.26236	0.60429	0.201065	0.225432	2.84859	0.483558	0.0658089	60.5565	0.439447	2.44072	1.11005	7.4094	0.0800325	0.0567715	0.21104	0.781405	1.46555	1.98156	64.0176	1.06811	1.88142	82.7613	2.5628	76.6871	25.9156	1.2876	0.834931	0.0533575	0.092847	0.300004	1.95298	54.3478	0.115905	0.158497	0.75326	0.689747	1.25904	0.274981
58.5548	0.0555974	0.0563759	0.555793	0.0813076	0.143322	0.206632	0.309209	0.556269	0.987168	69.0858	0.952833	0.26483	0.610525	0.202491	0.227381	2.86462	0.485724	0.0664105	60.5639	0.444073	2.46602	1.11861	7.49453	0.0805648	0.0570725	0.212926	0.789569	1.47159	1.99475	64.035	1.07326	1.89426	82.772	2.57724	76.6996	26.0538	1.29714	0.842766	0.0538662	0.0939365	0.302699	1.96957	54.3922	0.116928	0.160577	0.75948	0.695813	1.26488	0.27742
58.6006	0.056088	0.0569764	0.561635	0.0820825	0.144194	0.208303	0.311468	0.55871	0.995519	69.1101	0.961351	0.267313	0.616808	0.203919	0.229336	2.88068	0.487894	0.0670155	60.5713	0.448718	2.49143	1.1272	7.58013	0.081099	0.0573745	0.214822	0.79779	1.47763	2.00796	64.0524	1.07842	1.90716	82.7826	2.5917	76.712	26.1909	1.30672	0.850641	0.0543776	0.0950349	0.305404	1.98622	54.4354	0.117956	0.16268	0.765717	0.701891	1.27072	0.279869
58.646	0.0565801	0.0575808	0.567498	0.082861	0.145068	0.20998	0.313734	0.561154	1.00391	69.1344	0.969916	0.269808	0.623138	0.20535	0.231298	2.89677	0.490066	0.0676237	60.5786	0.453382	2.51696	1.13581	7.66618	0.0816351	0.0576774	0.216727	0.806068	1.48367	2.02119	64.0697	1.08358	1.9201	82.7932	2.60618	76.7244	26.3269	1.31634	0.858555	0.0548916	0.0961423	0.308118	2.00291	54.4776	0.118988	0.164808	0.77197	0.707981	1.27658	0.282327
58.691	0.0570738	0.0581892	0.57338	0.0836428	0.145944	0.211663	0.316007	0.563599	1.01233	69.1585	0.978529	0.272317	0.629516	0.206784	0.233267	2.91287	0.492241	0.0682352	60.5859	0.458065	2.54261	1.14444	7.75269	0.0821731	0.0579814	0.218642	0.814405	1.48972	2.03445	64.087	1.08875	1.93309	82.8037	2.62067	76.7367	26.4619	1.32599	0.866508	0.0554082	0.0972585	0.310842	2.01965	54.5189	0.120025	0.166959	0.778238	0.714082	1.28244	0.284794
58.7356	0.0575692	0.0588016	0.579281	0.084428	0.146823	0.213352	0.318287	0.566046	1.02079	69.1825	0.987188	0.274838	0.635942	0.208219	0.235242	2.929	0.49442	0.06885	60.5931	0.462767	2.56838	1.15309	7.83965	0.0827129	0.0582864	0.220566	0.822799	1.49576	2.04773	64.1041	1.09392	1.94612	82.8141	2.63518	76.749	26.5959	1.33567	0.8745	0.0559274	0.0983837	0.313576	2.03644	54.5592	0.121066	0.169134	0.784522	0.720194	1.28831	0.28727
58.7798	0.0580661	0.059418	0.585202	0.0852166	0.147705	0.215047	0.320574	0.568494	1.02928	69.2064	0.995895	0.277373	0.642416	0.209658	0.237224	2.94516	0.496601	0.0694682	60.6003	0.467486	2.59426	1.16176	7.92704	0.0832547	0.0585924	0.222499	0.831251	1.50181	2.06104	64.1212	1.0991	1.95921	82.8245	2.6497	76.7612	26.7287	1.34539	0.882531	0.0564492	0.0995179	0.316318	2.05328	54.5985	0.122112	0.171334	0.79082	0.726316	1.29418	0.289756
58.8237	0.0585646	0.0600383	0.591141	0.0860085	0.148588	0.216748	0.322868	0.570945	1.03781	69.2301	1.00465	0.279919	0.648938	0.211098	0.239212	2.96134	0.498785	0.0700896	60.6075	0.472224	2.62027	1.17045	8.01487	0.0837983	0.0588994	0.224442	0.839761	1.50787	2.07437	64.1383	1.10428	1.97234	82.8348	2.66424	76.7734	26.8605	1.35515	0.890601	0.0569736	0.100661	0.319071	2.07017	54.6369	0.123162	0.173558	0.797135	0.73245	1.30007	0.29225
58.8672	0.0590646	0.0606626	0.597098	0.0868038	0.149475	0.218455	0.32517	0.573396	1.04637	69.2538	1.01345	0.282479	0.655509	0.212541	0.241207	2.97754	0.500972	0.0707144	60.6146	0.47698	2.64638	1.17916	8.10311	0.0843439	0.0592074	0.226395	0.848329	1.51392	2.08772	64.1552	1.10947	1.98551	82.845	2.67879	76.7855	26.9912	1.36493	0.89871	0.0575007	0.101814	0.321832	2.0871	54.6745	0.124216	0.175806	0.803464	0.738593	1.30596	0.294753
58.9104	0.0595662	0.0612909	0.603074	0.0876023	0.150363	0.220168	0.327479	0.57585	1.05497	69.2773	1.0223	0.28505	0.662128	0.213986	0.243209	2.99377	0.503162	0.0713425	60.6217	0.481754	2.67262	1.18789	8.19178	0.0848913	0.0595164	0.228357	0.856955	1.51998	2.10109	64.1721	1.11466	1.99874	82.8552	2.69336	76.7975	27.1209	1.37475	0.906858	0.0580303	0.102975	0.324602	2.10407	54.7111	0.125275	0.178078	0.809808	0.744746	1.31186	0.297265
58.9532	0.0600693	0.0619232	0.609068	0.0884041	0.151254	0.221887	0.329795	0.578305	1.0636	69.3007	1.03119	0.287634	0.668796	0.215433	0.245216	3.01002	0.505354	0.0719739	60.6288	0.486546	2.69896	1.19665	8.28085	0.0854406	0.0598265	0.230328	0.865639	1.52604	2.11449	64.189	1.11985	2.01201	82.8654	2.70794	76.8096	27.2495	1.38461	0.915045	0.0585625	0.104146	0.327382	2.12109	54.747	0.126338	0.180375	0.816166	0.75091	1.31776	0.299786
58.9957	0.060574	0.0625595	0.615079	0.0892091	0.152147	0.223612	0.332119	0.580761	1.07227	69.324	1.04014	0.29023	0.675512	0.216883	0.24723	3.02629	0.50755	0.0726086	60.6358	0.491355	2.72541	1.20542	8.37033	0.0859917	0.0601376	0.232308	0.874381	1.53211	2.12791	64.2058	1.12505	2.02533	82.8754	2.72253	76.8215	27.377	1.3945	0.92327	0.0590973	0.105325	0.33017	2.13816	54.782	0.127405	0.182697	0.822539	0.757082	1.32368	0.302316
59.0378	0.0610802	0.0631998	0.621108	0.0900173	0.153043	0.225342	0.334449	0.58322	1.08097	69.3472	1.04912	0.292839	0.682278	0.218334	0.24925	3.04258	0.509748	0.0732467	60.6428	0.496181	2.75198	1.21421	8.4602	0.0865448	0.0604497	0.234298	0.883181	1.53817	2.14135	64.2225	1.13026	2.0387	82.8855	2.73714	76.8334	27.5034	1.40442	0.931535	0.0596348	0.106514	0.332967	2.15527	54.8163	0.128476	0.185044	0.828927	0.763264	1.3296	0.304855
59.0796	0.0615879	0.063844	0.627154	0.0908287	0.153941	0.227078	0.336787	0.585679	1.0897	69.3703	1.05816	0.295459	0.689093	0.219788	0.251276	3.0589	0.51195	0.0738882	60.6498	0.501025	2.77865	1.22302	8.55045	0.0870997	0.0607628	0.236298	0.892039	1.54424	2.15481	64.2391	1.13547	2.05211	82.8954	2.75176	76.8453	27.6287	1.41438	0.939838	0.0601748	0.107713	0.335773	2.17242	54.8498	0.129552	0.187416	0.835328	0.769455	1.33553	0.307402
59.1211	0.0620971	0.0644923	0.633217	0.0916433	0.154841	0.228819	0.339132	0.58814	1.09847	69.3933	1.06724	0.298091	0.695956	0.221245	0.253309	3.07524	0.514154	0.074533	60.6567	0.505886	2.80544	1.23185	8.64108	0.0876565	0.061077	0.238306	0.900955	1.55031	2.1683	64.2557	1.14068	2.06557	82.9053	2.7664	76.8571	27.7529	1.42436	0.94818	0.0607174	0.10892	0.338588	2.18961	54.8825	0.130632	0.189812	0.841744	0.775654	1.34147	0.309958
59.1623	0.0626077	0.0651446	0.639296	0.092461	0.155744	0.230566	0.341484	0.590603	1.10727	69.4161	1.07637	0.300736	0.702869	0.222703	0.255347	3.0916	0.516361	0.0751811	60.6636	0.510764	2.83233	1.24069	8.73208	0.0882152	0.0613923	0.240324	0.90993	1.55638	2.1818	64.2722	1.1459	2.07908	82.9152	2.78105	76.8689	27.8761	1.43439	0.956561	0.0612626	0.110137	0.341411	2.20685	54.9146	0.131716	0.192234	0.848174	0.781863	1.34741	0.312523
59.2032	0.0631199	0.0658009	0.645391	0.0932819	0.156649	0.232319	0.343844	0.593067	1.1161	69.4389	1.08554	0.303392	0.709832	0.224163	0.257391	3.10798	0.518571	0.0758327	60.6705	0.515659	2.85933	1.24956	8.82344	0.0887758	0.0617086	0.242351	0.918963	1.56245	2.19533	64.2886	1.15113	2.09264	82.925	2.79571	76.8806	27.9982	1.44444	0.96498	0.0618104	0.111363	0.344243	2.22413	54.9459	0.132804	0.194681	0.854617	0.788079	1.35336	0.315096
59.2438	0.0636336	0.0664611	0.651503	0.0941058	0.157556	0.234077	0.346211	0.595533	1.12496	69.4615	1.09477	0.30606	0.716844	0.225626	0.259442	3.12439	0.520784	0.0764876	60.6773	0.52057	2.88643	1.25845	8.91515	0.0893382	0.0620259	0.244387	0.928054	1.56853	2.20888	64.305	1.15636	2.10625	82.9348	2.81038	76.8923	28.1192	1.45453	0.973438	0.0623609	0.112599	0.347083	2.24145	54.9765	0.133896	0.197153	0.861074	0.794303	1.35932	0.317678
59.284	0.0641487	0.0671254	0.65763	0.0949329	0.158465	0.23584	0.348585	0.598	1.13386	69.4841	1.10403	0.308739	0.723905	0.227091	0.261497	3.14081	0.522999	0.0771459	60.6841	0.525498	2.91363	1.26735	9.00721	0.0899025	0.0623443	0.246432	0.937203	1.5746	2.22245	64.3213	1.16159	2.1199	82.9445	2.82507	76.9039	28.2391	1.46465	0.981935	0.0629139	0.113844	0.349932	2.25882	55.0065	0.134992	0.19965	0.867545	0.800536	1.36529	0.320269
59.324	0.0646652	0.0677937	0.663773	0.0957629	0.159377	0.237608	0.350967	0.600469	1.14279	69.5065	1.11335	0.31143	0.731016	0.228558	0.263559	3.15726	0.525218	0.0778076	60.6909	0.530442	2.94094	1.27627	9.0996	0.0904687	0.0626638	0.248487	0.94641	1.58068	2.23604	64.3375	1.16683	2.1336	82.9541	2.83977	76.9155	28.3579	1.47481	0.99047	0.0634695	0.115098	0.352789	2.27622	55.0359	0.136093	0.202172	0.874029	0.806776	1.37126	0.322868
59.3637	0.0651832	0.068466	0.669932	0.096596	0.160291	0.239382	0.353355	0.602939	1.15175	69.5288	1.12271	0.314132	0.738177	0.230027	0.265627	3.17373	0.527439	0.0784726	60.6976	0.535403	2.96835	1.28521	9.19232	0.0910368	0.0629843	0.250551	0.955676	1.58676	2.24965	64.3537	1.17207	2.14735	82.9637	2.85448	76.927	28.4757	1.485	0.999044	0.0640277	0.116362	0.355654	2.29366	55.0646	0.137197	0.20472	0.880526	0.813023	1.37724	0.325476
59.4031	0.0657027	0.0691423	0.676105	0.0974321	0.161207	0.241161	0.355751	0.605411	1.16075	69.551	1.13212	0.316846	0.745388	0.231498	0.2677	3.19021	0.529663	0.0791411	60.7043	0.54038	2.99586	1.29416	9.28535	0.0916067	0.0633059	0.252624	0.965001	1.59284	2.26328	64.3698	1.17731	2.16115	82.9732	2.8692	76.9385	28.5924	1.49522	1.00766	0.0645884	0.117635	0.358527	2.31115	55.0928	0.138305	0.207294	0.887036	0.819277	1.38323	0.328092
59.4422	0.0662236	0.0698226	0.682293	0.0982712	0.162126	0.242945	0.358155	0.607884	1.16977	69.5731	1.14157	0.319571	0.752649	0.232971	0.269778	3.20672	0.531889	0.0798129	60.711	0.545372	3.02347	1.30314	9.37869	0.0921784	0.0636286	0.254706	0.974383	1.59892	2.27693	64.3859	1.18256	2.17499	82.9827	2.88394	76.9499	28.708	1.50547	1.01631	0.0651518	0.118917	0.361408	2.32867	55.1203	0.139417	0.209893	0.893559	0.825539	1.38923	0.330717
59.4811	0.0667459	0.070507	0.688496	0.0991132	0.163046	0.244735	0.360566	0.610358	1.17883	69.5951	1.15107	0.322307	0.759959	0.234447	0.271862	3.22325	0.534119	0.0804882	60.7176	0.550381	3.05118	1.31213	9.47233	0.0927521	0.0639524	0.256797	0.983824	1.60501	2.2906	64.4019	1.18782	2.18888	82.9922	2.89868	76.9613	28.8225	1.51576	1.025	0.0657178	0.12021	0.364297	2.34623	55.1473	0.140534	0.212517	0.900095	0.831807	1.39523	0.33335
59.5197	0.0672696	0.0711953	0.694714	0.0999582	0.163969	0.246529	0.362984	0.612834	1.18792	69.617	1.16061	0.325054	0.76732	0.235924	0.273952	3.2398	0.536351	0.0811669	60.7242	0.555405	3.07898	1.32114	9.56626	0.0933276	0.0642772	0.258897	0.993324	1.61109	2.30429	64.4178	1.19308	2.20282	83.0016	2.91344	76.9726	28.936	1.52608	1.03373	0.0662864	0.121511	0.367194	2.36383	55.1738	0.141654	0.215167	0.906644	0.838082	1.40124	0.335991
59.558	0.0677948	0.0718876	0.700945	0.100806	0.164894	0.248328	0.365409	0.615311	1.19704	69.6388	1.1702	0.327812	0.774731	0.237403	0.276047	3.25637	0.538586	0.081849	60.7308	0.560444	3.10688	1.33016	9.66048	0.093905	0.0646032	0.261007	1.00288	1.61718	2.318	64.4336	1.19834	2.21681	83.0109	2.9282	76.9839	29.0484	1.53643	1.04249	0.0668575	0.122823	0.370099	2.38147	55.1997	0.142778	0.217843	0.913205	0.844363	1.40726	0.338641
59.5961	0.0683213	0.0725839	0.70719	0.101657	0.165821	0.250133	0.367842	0.617789	1.20619	69.6605	1.17984	0.330581	0.782193	0.238885	0.278147	3.27295	0.540824	0.0825346	60.7374	0.565499	3.13488	1.3392	9.75496	0.0944842	0.0649302	0.263125	1.0125	1.62327	2.33173	64.4494	1.20361	2.23085	83.0202	2.94298	76.9951	29.1598	1.54681	1.0513	0.0674313	0.124143	0.373011	2.39914	55.225	0.143905	0.220545	0.919779	0.85065	1.41328	0.341299
59.6339	0.0688493	0.0732843	0.713449	0.102511	0.16675	0.251942	0.370282	0.620269	1.21537	69.6821	1.18952	0.333361	0.789704	0.240368	0.280253	3.28956	0.543064	0.0832235	60.7439	0.57057	3.16297	1.34826	9.8497	0.0950653	0.0652583	0.265252	1.02217	1.62936	2.34548	64.4652	1.20888	2.24494	83.0295	2.95777	77.0063	29.2701	1.55723	1.06014	0.0680076	0.125474	0.375932	2.41685	55.2499	0.145037	0.223272	0.926365	0.856943	1.41932	0.343965
59.6715	0.0693786	0.0739886	0.719722	0.103367	0.167681	0.253756	0.37273	0.62275	1.22458	69.7036	1.19925	0.336152	0.797266	0.241854	0.282364	3.30619	0.545307	0.0839159	60.7504	0.575655	3.19115	1.35733	9.9447	0.0956483	0.0655875	0.267389	1.03191	1.63545	2.35924	64.4808	1.21416	2.25907	83.0387	2.97257	77.0175	29.3793	1.56767	1.06902	0.0685865	0.126814	0.378859	2.4346	55.2743	0.146172	0.226025	0.932964	0.863242	1.42535	0.34664
59.7088	0.0699093	0.0746969	0.726008	0.104226	0.168614	0.255575	0.375185	0.625233	1.23382	69.725	1.20902	0.338953	0.804879	0.243341	0.28448	3.32283	0.547553	0.0846118	60.7568	0.580755	3.21942	1.36642	10.0399	0.0962331	0.0659179	0.269534	1.0417	1.64154	2.37303	64.4965	1.21944	2.27325	83.0478	2.98737	77.0286	29.4875	1.57815	1.07794	0.069168	0.128163	0.381795	2.45239	55.2982	0.147311	0.228803	0.939574	0.869547	1.4314	0.349323
59.7459	0.0704414	0.0754092	0.732307	0.105088	0.169549	0.257398	0.377647	0.627716	1.24309	69.7463	1.21884	0.341765	0.812542	0.24483	0.286601	3.3395	0.549802	0.0853111	60.7633	0.585871	3.24779	1.37553	10.1354	0.0968197	0.0662493	0.271688	1.05155	1.64763	2.38683	64.512	1.22472	2.28748	83.0569	3.00219	77.0396	29.5947	1.58866	1.0869	0.0697521	0.129522	0.384737	2.47021	55.3217	0.148454	0.231608	0.946197	0.875857	1.43745	0.352013
59.7827	0.0709749	0.0761255	0.738618	0.105953	0.170487	0.259226	0.380117	0.630201	1.25239	69.7674	1.2287	0.344587	0.820255	0.246322	0.288727	3.35618	0.552053	0.0860138	60.7697	0.591001	3.27624	1.38465	10.2311	0.0974083	0.0665818	0.273852	1.06146	1.65372	2.40065	64.5275	1.23001	2.30176	83.066	3.01702	77.0506	29.7008	1.59921	1.0959	0.0703388	0.130891	0.387687	2.48806	55.3447	0.1496	0.234438	0.952831	0.882172	1.44351	0.354713
59.8193	0.0715097	0.0768458	0.744943	0.106821	0.171426	0.261059	0.382594	0.632688	1.26172	69.7885	1.23861	0.34742	0.828019	0.247815	0.290858	3.37289	0.554307	0.08672	60.7761	0.596145	3.30478	1.39379	10.327	0.0979986	0.0669155	0.276024	1.07142	1.65982	2.41449	64.5429	1.23531	2.31609	83.075	3.03185	77.0616	29.8059	1.60978	1.10493	0.0709281	0.132269	0.390645	2.50595	55.3672	0.15075	0.237294	0.959477	0.888493	1.44958	0.35742
59.8557	0.0720458	0.0775701	0.751279	0.107691	0.172367	0.262897	0.385079	0.635175	1.27108	69.8095	1.24857	0.350262	0.835834	0.24931	0.292995	3.38961	0.556564	0.0874297	60.7824	0.601304	3.33341	1.40294	10.4231	0.0985909	0.0672502	0.278205	1.08145	1.66591	2.42835	64.5583	1.2406	2.33046	83.084	3.0467	77.0725	29.91	1.62039	1.11401	0.07152	0.133658	0.393609	2.52388	55.3894	0.151904	0.240175	0.966135	0.894818	1.45565	0.360135
59.8918	0.0725834	0.0782984	0.757628	0.108564	0.17331	0.264739	0.387571	0.637664	1.28047	69.8304	1.25857	0.353115	0.843699	0.250807	0.295136	3.40635	0.558823	0.0881428	60.7887	0.606478	3.36212	1.41211	10.5195	0.0991849	0.0675861	0.280395	1.09153	1.67201	2.44223	64.5736	1.2459	2.34489	83.0929	3.06155	77.0834	30.0131	1.63103	1.12312	0.0721144	0.135055	0.396581	2.54184	55.4111	0.153062	0.243083	0.972805	0.901148	1.46173	0.362858
59.9277	0.0731222	0.0790306	0.763989	0.10944	0.174255	0.266585	0.39007	0.640154	1.28989	69.8512	1.26861	0.355978	0.851615	0.252306	0.297282	3.4231	0.561085	0.0888594	60.795	0.611666	3.39092	1.42129	10.6159	0.0997809	0.0679231	0.282593	1.10167	1.6781	2.45612	64.5888	1.25121	2.35936	83.1018	3.07642	77.0942	30.1151	1.6417	1.13227	0.0727114	0.136462	0.399559	2.55983	55.4325	0.154223	0.246016	0.979486	0.907482	1.46782	0.36559
59.9634	0.0736624	0.0797668	0.770362	0.110319	0.175202	0.268436	0.392577	0.642645	1.29934	69.8719	1.2787	0.358852	0.859582	0.253807	0.299432	3.43988	0.56335	0.0895794	60.8013	0.616868	3.4198	1.43049	10.7126	0.100379	0.0682612	0.284801	1.11187	1.6842	2.47003	64.604	1.25652	2.37388	83.1106	3.09129	77.105	30.2161	1.6524	1.14146	0.0733111	0.137879	0.402545	2.57786	55.4534	0.155387	0.248975	0.986178	0.913821	1.47392	0.368329
59.9989	0.074204	0.0805069	0.776747	0.1112	0.176151	0.270292	0.395092	0.645138	1.30881	69.8924	1.28884	0.361735	0.867599	0.25531	0.301588	3.45667	0.565617	0.090303	60.8075	0.622084	3.44876	1.4397	10.8095	0.100978	0.0686005	0.287018	1.12213	1.69029	2.48396	64.6192	1.26183	2.38845	83.1194	3.10617	77.1157	30.3162	1.66313	1.15068	0.0739133	0.139306	0.405537	2.59592	55.474	0.156555	0.25196	0.992881	0.920164	1.48002	0.371076
60.0341	0.0747468	0.0812511	0.783143	0.112084	0.177102	0.272151	0.397614	0.647632	1.31832	69.9129	1.29901	0.364628	0.875667	0.256815	0.303748	3.47348	0.567887	0.09103	60.8137	0.627313	3.47781	1.44892	10.9064	0.10158	0.0689408	0.289243	1.13245	1.69639	2.49791	64.6342	1.26715	2.40307	83.1281	3.12105	77.1264	30.4152	1.6739	1.15995	0.0745181	0.140742	0.408537	2.61401	55.4942	0.157727	0.25497	0.999596	0.926512	1.48613	0.373832
60.0691	0.075291	0.0819991	0.78955	0.11297	0.178054	0.274015	0.400143	0.650126	1.32785	69.9333	1.30924	0.36753	0.883786	0.258322	0.305913	3.49031	0.57016	0.0917605	60.8199	0.632557	3.50693	1.45816	11.0036	0.102183	0.0692824	0.291477	1.14282	1.70249	2.51187	64.6492	1.27247	2.41773	83.1368	3.13595	77.137	30.5133	1.68469	1.16925	0.0751254	0.142188	0.411543	2.63214	55.5141	0.158902	0.258006	1.00632	0.932863	1.49224	0.376595
60.104	0.0758365	0.0827511	0.795968	0.113859	0.179008	0.275884	0.40268	0.652622	1.33741	69.9536	1.31951	0.370442	0.891956	0.25983	0.308082	3.50715	0.572435	0.0924945	60.8261	0.637814	3.53613	1.46742	11.1008	0.102788	0.069625	0.29372	1.15326	1.70859	2.52585	64.6642	1.2778	2.43245	83.1455	3.15085	77.1476	30.6104	1.69552	1.17859	0.0757354	0.143644	0.414556	2.65029	55.5336	0.16008	0.261067	1.01306	0.939218	1.49837	0.379366
60.1386	0.0763833	0.0835071	0.802398	0.114751	0.179965	0.277756	0.405225	0.65512	1.347	69.9738	1.32982	0.373364	0.900176	0.26134	0.310256	3.52402	0.574713	0.093232	60.8322	0.643085	3.56542	1.47669	11.1982	0.103395	0.0699688	0.295971	1.16375	1.71469	2.53985	64.6791	1.28313	2.44721	83.1541	3.16577	77.1582	30.7065	1.70638	1.18797	0.0763479	0.145109	0.417575	2.66848	55.5528	0.161262	0.264155	1.01981	0.945576	1.50449	0.382145
60.173	0.0769314	0.0842669	0.808837	0.115645	0.180922	0.279633	0.407777	0.657618	1.35662	69.9939	1.34018	0.376296	0.908447	0.262853	0.312434	3.5409	0.576993	0.093973	60.8383	0.648369	3.59477	1.48597	11.2957	0.104004	0.0703137	0.298232	1.1743	1.72079	2.55386	64.6939	1.28846	2.46203	83.1627	3.18068	77.1687	30.8017	1.71726	1.19738	0.0769631	0.146584	0.420601	2.6867	55.5716	0.162448	0.267267	1.02656	0.951938	1.51063	0.384932
60.2072	0.0774808	0.0850307	0.815288	0.116541	0.181882	0.281514	0.410337	0.660118	1.36626	70.014	1.35058	0.379236	0.916769	0.264367	0.314617	3.55779	0.579276	0.0947175	60.8444	0.653667	3.62421	1.49527	11.3934	0.104615	0.0706598	0.300501	1.18491	1.72688	2.56789	64.7087	1.2938	2.47689	83.1712	3.19561	77.1791	30.8959	1.72818	1.20684	0.0775808	0.148068	0.423634	2.70495	55.5902	0.163636	0.270405	1.03333	0.958303	1.51677	0.387726
60.2412	0.0780315	0.0857984	0.821749	0.117441	0.182843	0.283399	0.412904	0.662618	1.37593	70.0339	1.36103	0.382187	0.925142	0.265883	0.316805	3.5747	0.581561	0.0954655	60.8505	0.658977	3.65372	1.50458	11.4911	0.105227	0.0710071	0.302778	1.19558	1.73298	2.58193	64.7234	1.29914	2.4918	83.1797	3.21054	77.1896	30.9891	1.73913	1.21633	0.078201	0.149562	0.426673	2.72323	55.6084	0.164828	0.273569	1.04011	0.964671	1.52292	0.390529
60.275	0.0785835	0.08657	0.82822	0.118342	0.183806	0.285288	0.415478	0.66512	1.38563	70.0537	1.37152	0.385146	0.933565	0.2674	0.318996	3.59163	0.58385	0.096217	60.8565	0.664301	3.6833	1.5139	11.5889	0.105841	0.0713554	0.305064	1.2063	1.73908	2.596	64.738	1.30448	2.50676	83.1881	3.22548	77.1999	31.0814	1.75011	1.22586	0.0788239	0.151066	0.429719	2.74155	55.6263	0.166024	0.276758	1.0469	0.971043	1.52908	0.393339
60.3086	0.0791367	0.0873455	0.834701	0.119246	0.184771	0.287181	0.418061	0.667623	1.39536	70.0734	1.38205	0.388114	0.942039	0.26892	0.321192	3.60858	0.58614	0.0969721	60.8625	0.669638	3.71295	1.52323	11.6867	0.106458	0.071705	0.307359	1.21708	1.74518	2.61007	64.7526	1.30983	2.52177	83.1965	3.24043	77.2103	31.1728	1.76112	1.23543	0.0794493	0.152579	0.43277	2.75989	55.644	0.167223	0.279972	1.0537	0.977417	1.53524	0.396157
60.342	0.0796913	0.0881249	0.841192	0.120153	0.185737	0.289078	0.420651	0.670127	1.40511	70.0931	1.39263	0.391092	0.950564	0.270441	0.323392	3.62554	0.588433	0.0977306	60.8685	0.674988	3.74267	1.53258	11.7847	0.107076	0.0720557	0.309663	1.22793	1.75128	2.62417	64.7672	1.31518	2.53683	83.2049	3.25538	77.2206	31.2633	1.77217	1.24503	0.0800773	0.154102	0.435828	2.77826	55.6613	0.168424	0.283212	1.06051	0.983794	1.54141	0.398982
60.3753	0.0802471	0.0889082	0.847693	0.121062	0.186705	0.290979	0.423248	0.672632	1.41489	70.1126	1.40325	0.394079	0.959139	0.271965	0.325596	3.64252	0.590729	0.0984926	60.8744	0.68035	3.77247	1.54195	11.8826	0.107695	0.0724075	0.311975	1.23882	1.75738	2.63828	64.7817	1.32054	2.55193	83.2132	3.27034	77.2308	31.3528	1.78324	1.25468	0.0807079	0.155635	0.438893	2.79666	55.6784	0.16963	0.286476	1.06734	0.990174	1.54759	0.401816
60.4083	0.0808042	0.0896953	0.854203	0.121974	0.187675	0.292884	0.425853	0.675138	1.42469	70.1321	1.41392	0.397074	0.967765	0.27349	0.327805	3.65951	0.593027	0.0992582	60.8804	0.685725	3.80233	1.55132	11.9807	0.108317	0.0727605	0.314296	1.24978	1.76348	2.6524	64.7961	1.3259	2.56709	83.2215	3.28531	77.241	31.4415	1.79434	1.26436	0.0813411	0.157177	0.441963	2.81509	55.6953	0.170838	0.289766	1.07417	0.996556	1.55377	0.404657
60.4412	0.0813626	0.0904863	0.860723	0.122887	0.188646	0.294793	0.428466	0.677645	1.43453	70.1515	1.42463	0.400079	0.976442	0.275016	0.330018	3.67652	0.595328	0.100027	60.8863	0.691113	3.83226	1.56071	12.0787	0.10894	0.0731147	0.316625	1.2608	1.76958	2.66654	64.8105	1.33126	2.58229	83.2297	3.30028	77.2512	31.5292	1.80547	1.27408	0.0819768	0.158728	0.445039	2.83355	55.7118	0.17205	0.293081	1.08101	1.00294	1.55996	0.407505
60.4738	0.0819222	0.0912812	0.867252	0.123804	0.189619	0.296705	0.431086	0.680153	1.44438	70.1707	1.43538	0.403092	0.985169	0.276545	0.332234	3.69355	0.597632	0.1008	60.8922	0.696513	3.86226	1.57011	12.1768	0.109566	0.07347	0.318963	1.27187	1.77568	2.68069	64.8248	1.33663	2.59754	83.2379	3.31526	77.2613	31.6161	1.81664	1.28384	0.0826151	0.160289	0.448122	2.85204	55.7282	0.173265	0.29642	1.08786	1.00933	1.56615	0.410361
60.5063	0.0824831	0.0920799	0.87379	0.124722	0.190593	0.298622	0.433714	0.682663	1.45427	70.1899	1.44618	0.406114	0.993946	0.278075	0.334455	3.71059	0.599937	0.101576	60.898	0.701926	3.89232	1.57952	12.2749	0.110193	0.0738265	0.32131	1.283	1.78178	2.69486	64.839	1.342	2.61285	83.2461	3.33024	77.2714	31.702	1.82783	1.29363	0.083256	0.16186	0.45121	2.87055	55.7442	0.174483	0.299785	1.09472	1.01572	1.57236	0.413225
60.5386	0.0830452	0.0928824	0.880337	0.125643	0.191569	0.300542	0.43635	0.685173	1.46418	70.209	1.45702	0.409144	1.00277	0.279608	0.33668	3.72764	0.602246	0.102356	60.9039	0.70735	3.92245	1.58895	12.373	0.110822	0.0741842	0.323664	1.29419	1.78788	2.70905	64.8532	1.34737	2.6282	83.2542	3.34523	77.2814	31.7871	1.83905	1.30347	0.0838994	0.16344	0.454304	2.8891	55.7601	0.175704	0.303174	1.10159	1.02211	1.57857	0.416097
60.5708	0.0836086	0.0936887	0.886893	0.126567	0.192546	0.302466	0.438993	0.687684	1.47412	70.228	1.4679	0.412183	1.01165	0.281142	0.338908	3.74472	0.604557	0.103139	60.9097	0.712787	3.95264	1.59839	12.4711	0.111452	0.074543	0.326028	1.30544	1.79397	2.72325	64.8674	1.35275	2.6436	83.2623	3.36022	77.2914	31.8714	1.8503	1.31334	0.0845455	0.165029	0.457404	2.90767	55.7757	0.176928	0.306588	1.10847	1.0285	1.58478	0.418976
60.6027	0.0841733	0.0944988	0.893457	0.127492	0.193525	0.304393	0.441644	0.690197	1.48408	70.247	1.47883	0.41523	1.02058	0.282677	0.341141	3.7618	0.60687	0.103926	60.9155	0.718236	3.9829	1.60783	12.5692	0.112085	0.074903	0.3284	1.31674	1.80007	2.73746	64.8815	1.35813	2.65905	83.2703	3.37522	77.3013	31.9548	1.86159	1.32325	0.085194	0.166628	0.46051	2.92627	55.791	0.178155	0.310026	1.11536	1.03489	1.591	0.421862
60.6345	0.0847391	0.0953127	0.90003	0.12842	0.194505	0.306324	0.444303	0.69271	1.49406	70.2658	1.4898	0.418286	1.02956	0.284215	0.343377	3.7789	0.609186	0.104716	60.9212	0.723697	4.01321	1.6173	12.6673	0.112719	0.0752642	0.33078	1.32811	1.80617	2.75169	64.8955	1.36352	2.67454	83.2783	3.39022	77.3112	32.0373	1.8729	1.33319	0.0858452	0.168237	0.463622	2.94489	55.8062	0.179385	0.313489	1.12226	1.04129	1.59723	0.424756
60.6661	0.0853063	0.0961304	0.906612	0.129351	0.195486	0.308259	0.44697	0.695224	1.50408	70.2845	1.50082	0.42135	1.03859	0.285754	0.345617	3.79602	0.611504	0.10551	60.927	0.72917	4.04359	1.62677	12.7653	0.113355	0.0756266	0.333169	1.33953	1.81227	2.76594	64.9095	1.3689	2.69009	83.2863	3.40523	77.3211	32.119	1.88424	1.34318	0.0864989	0.169854	0.466739	2.96355	55.8212	0.180619	0.316976	1.12917	1.04769	1.60347	0.427657
60.6975	0.0858746	0.0969519	0.913201	0.130283	0.196469	0.310197	0.449644	0.69774	1.51411	70.3032	1.51187	0.424423	1.04767	0.287295	0.347861	3.81315	0.613825	0.106307	60.9327	0.734655	4.07402	1.63625	12.8633	0.113993	0.0759902	0.335566	1.351	1.81836	2.78019	64.9234	1.3743	2.70569	83.2942	3.42025	77.3309	32.1999	1.89561	1.3532	0.0871551	0.171481	0.469862	2.98223	55.8359	0.181855	0.320487	1.13609	1.05409	1.60971	0.430566
60.7288	0.0864442	0.0977771	0.919799	0.131218	0.197454	0.312139	0.452326	0.700256	1.52418	70.3218	1.52297	0.427503	1.0568	0.288838	0.350109	3.8303	0.616148	0.107108	60.9384	0.740151	4.10451	1.64575	12.9612	0.114633	0.0763549	0.337972	1.36254	1.82446	2.79446	64.9373	1.37969	2.72133	83.3021	3.43526	77.3407	32.2799	1.90701	1.36326	0.087814	0.173118	0.47299	3.00093	55.8505	0.183095	0.324022	1.14302	1.06049	1.61595	0.433483
60.7599	0.087015	0.098606	0.926404	0.132155	0.198439	0.314084	0.455015	0.702773	1.53426	70.3403	1.53411	0.430592	1.06597	0.290382	0.35236	3.84745	0.618473	0.107912	60.9441	0.745659	4.13506	1.65526	13.0591	0.115275	0.0767208	0.340385	1.37413	1.83055	2.80875	64.9511	1.38509	2.73703	83.3099	3.45029	77.3504	32.3591	1.91844	1.37335	0.0884753	0.174764	0.476124	3.01966	55.8648	0.184337	0.327582	1.14996	1.06689	1.62221	0.436406
60.7908	0.0875871	0.0994387	0.933018	0.133094	0.199426	0.316032	0.457713	0.705291	1.54438	70.3587	1.5453	0.433688	1.0752	0.291928	0.354615	3.86463	0.620801	0.10872	60.9497	0.751178	4.16566	1.66478	13.1569	0.115918	0.0770879	0.342808	1.38578	1.83665	2.82305	64.9649	1.39049	2.75277	83.3177	3.46531	77.3601	32.4376	1.9299	1.38349	0.0891393	0.176419	0.479264	3.03842	55.879	0.185582	0.331165	1.15691	1.07329	1.62847	0.439338
60.8216	0.0881604	0.100275	0.939639	0.134035	0.200415	0.317984	0.460418	0.70781	1.55451	70.377	1.55653	0.436793	1.08448	0.293476	0.356874	3.88182	0.623132	0.109531	60.9554	0.756709	4.19632	1.67431	13.2546	0.116563	0.0774562	0.345238	1.39749	1.84274	2.83736	64.9786	1.3959	2.76857	83.3255	3.48035	77.3698	32.5152	1.94139	1.39366	0.0898058	0.178083	0.482408	3.0572	55.8929	0.18683	0.334772	1.16386	1.0797	1.63473	0.442276
60.8522	0.0887348	0.101115	0.946268	0.134979	0.201404	0.31994	0.463131	0.71033	1.56467	70.3952	1.5678	0.439905	1.09381	0.295026	0.359136	3.89902	0.625465	0.110346	60.961	0.762251	4.22704	1.68385	13.3522	0.11721	0.0778257	0.347677	1.40926	1.84884	2.85169	64.9922	1.40131	2.78441	83.3332	3.49538	77.3794	32.5921	1.95291	1.40387	0.0904748	0.179756	0.485559	3.07601	55.9067	0.188082	0.338402	1.17083	1.0861	1.64101	0.445222
60.8827	0.0893105	0.101959	0.952904	0.135925	0.202395	0.321898	0.465852	0.712851	1.57486	70.4133	1.57911	0.443025	1.10319	0.296577	0.361402	3.91623	0.6278	0.111165	60.9666	0.767804	4.2578	1.6934	13.4497	0.117859	0.0781963	0.350124	1.42108	1.85493	2.86603	65.0058	1.40672	2.8003	83.3409	3.51042	77.389	32.6681	1.96446	1.41412	0.0911464	0.181439	0.488714	3.09484	55.9203	0.189336	0.342056	1.1778	1.09251	1.64729	0.448175
60.913	0.0898875	0.102806	0.959547	0.136873	0.203387	0.32386	0.46858	0.715373	1.58507	70.4314	1.59047	0.446153	1.11261	0.29813	0.363671	3.93346	0.630137	0.111987	60.9721	0.773369	4.28862	1.70296	13.5471	0.11851	0.0785682	0.35258	1.43296	1.86102	2.88038	65.0194	1.41214	2.81624	83.3486	3.52546	77.3985	32.7434	1.97603	1.4244	0.0918205	0.183131	0.491875	3.1137	55.9338	0.190592	0.345733	1.18479	1.09891	1.65357	0.451136
60.9431	0.0904656	0.103657	0.966198	0.137823	0.204381	0.325826	0.471317	0.717896	1.5953	70.4494	1.60187	0.449288	1.12209	0.299685	0.365944	3.95071	0.632477	0.112812	60.9777	0.778944	4.31949	1.71253	13.6444	0.119162	0.0789412	0.355044	1.4449	1.86711	2.89475	65.0329	1.41755	2.83223	83.3562	3.54051	77.408	32.818	1.98764	1.43472	0.0924972	0.184832	0.49504	3.13259	55.9471	0.191852	0.349433	1.19178	1.10532	1.65986	0.454104
60.9731	0.0910449	0.104512	0.972855	0.138775	0.205375	0.327794	0.474061	0.72042	1.60556	70.4673	1.61331	0.452432	1.13162	0.301242	0.36822	3.96796	0.63482	0.113641	60.9832	0.78453	4.3504	1.72212	13.7416	0.119816	0.0793155	0.357516	1.45689	1.8732	2.90913	65.0463	1.42298	2.84827	83.3638	3.55556	77.4175	32.8918	1.99927	1.44508	0.0931764	0.186542	0.498211	3.15149	55.9602	0.193115	0.353156	1.19878	1.11173	1.66616	0.457079
61.0029	0.0916255	0.105371	0.97952	0.139729	0.206371	0.329766	0.476813	0.722944	1.61584	70.4851	1.62479	0.455582	1.14119	0.3028	0.3705	3.98523	0.637164	0.114474	60.9887	0.790128	4.38137	1.73171	13.8386	0.120472	0.0796909	0.359996	1.46894	1.87929	2.92352	65.0597	1.4284	2.86436	83.3713	3.57061	77.4269	32.9649	2.01094	1.45548	0.0938582	0.18826	0.501387	3.17042	55.9732	0.19438	0.356902	1.20579	1.11813	1.67247	0.460061
61.0325	0.0922072	0.106233	0.986192	0.140686	0.207368	0.331741	0.479573	0.72547	1.62614	70.5028	1.63631	0.45874	1.15082	0.30436	0.372782	4.00252	0.639512	0.11531	60.9942	0.795736	4.41238	1.74132	13.9355	0.12113	0.0800676	0.362484	1.48105	1.88538	2.93793	65.073	1.43383	2.8805	83.3788	3.58567	77.4363	33.0372	2.02263	1.46591	0.0945425	0.189988	0.504568	3.18938	55.986	0.195648	0.360671	1.21281	1.12454	1.67878	0.463051
61.0621	0.0927902	0.107098	0.99287	0.141644	0.208367	0.333719	0.482341	0.727996	1.63647	70.5205	1.64788	0.461906	1.16049	0.305922	0.375069	4.01981	0.641861	0.11615	60.9997	0.801355	4.44344	1.75093	14.0322	0.121789	0.0804454	0.364981	1.49321	1.89146	2.95235	65.0863	1.43926	2.89668	83.3863	3.60073	77.4456	33.1088	2.03435	1.47638	0.0952293	0.191725	0.507754	3.20836	55.9986	0.196919	0.364463	1.21984	1.13095	1.68509	0.466048
61.0914	0.0933743	0.107967	0.999555	0.142605	0.209366	0.3357	0.485116	0.730523	1.64682	70.538	1.65949	0.465078	1.17021	0.307485	0.377358	4.03712	0.644213	0.116993	61.0051	0.806984	4.47454	1.76056	14.1287	0.12245	0.0808244	0.367486	1.50544	1.89755	2.96678	65.0995	1.4447	2.91292	83.3937	3.61579	77.4549	33.1797	2.0461	1.48689	0.0959187	0.193471	0.510945	3.22736	56.0111	0.198192	0.368276	1.22688	1.13736	1.69141	0.469052
61.1206	0.0939597	0.10884	1.00625	0.143567	0.210367	0.337685	0.4879	0.733051	1.6572	70.5555	1.67114	0.468258	1.17998	0.30905	0.379651	4.05445	0.646567	0.11784	61.0105	0.812624	4.50569	1.77019	14.2251	0.123113	0.0812047	0.369999	1.51771	1.90363	2.98122	65.1127	1.45014	2.9292	83.4011	3.63086	77.4642	33.2499	2.05787	1.49744	0.0966106	0.195225	0.514141	3.24639	56.0235	0.199469	0.372112	1.23392	1.14377	1.69774	0.472063
61.1497	0.0945462	0.109716	1.01294	0.144532	0.211368	0.339672	0.490692	0.73558	1.66759	70.5729	1.68283	0.471446	1.1898	0.310617	0.381947	4.07178	0.648923	0.11869	61.0159	0.818274	4.53688	1.77983	14.3213	0.123778	0.0815861	0.37252	1.53005	1.90972	2.99568	65.1259	1.45558	2.94554	83.4085	3.64592	77.4734	33.3194	2.06968	1.50802	0.097305	0.196989	0.517342	3.26543	56.0357	0.200748	0.375971	1.24097	1.15018	1.70408	0.475082
61.1786	0.095134	0.110596	1.01965	0.145499	0.212371	0.341662	0.493491	0.73811	1.67801	70.5902	1.69456	0.47464	1.19966	0.312185	0.384246	4.08913	0.651282	0.119544	61.0213	0.823935	4.56812	1.78949	14.4173	0.124445	0.0819687	0.375049	1.54244	1.9158	3.01014	65.1389	1.46102	2.96192	83.4158	3.66099	77.4826	33.3882	2.08151	1.51864	0.0980019	0.198761	0.520547	3.28451	56.0478	0.202029	0.379851	1.24804	1.15658	1.71042	0.478108
61.2074	0.0957229	0.111479	1.02636	0.146467	0.213375	0.343656	0.496298	0.740641	1.68846	70.6075	1.70634	0.477841	1.20958	0.313755	0.386548	4.10649	0.653643	0.120401	61.0267	0.829606	4.59939	1.79915	14.5131	0.125113	0.0823526	0.377587	1.55489	1.92188	3.02462	65.152	1.46647	2.97836	83.4231	3.67607	77.4917	33.4563	2.09338	1.5293	0.0987014	0.200542	0.523758	3.3036	56.0598	0.203314	0.383752	1.25511	1.16299	1.71676	0.48114
61.236	0.096313	0.112366	1.03307	0.147438	0.21438	0.345652	0.499114	0.743172	1.69892	70.6246	1.71815	0.48105	1.21954	0.315327	0.388853	4.12386	0.656006	0.121262	61.032	0.835287	4.63071	1.80883	14.6088	0.125783	0.0827376	0.380132	1.56739	1.92796	3.03912	65.1649	1.47192	2.99484	83.4304	3.69114	77.5009	33.5238	2.10527	1.53999	0.0994034	0.202331	0.526973	3.32272	56.0717	0.2046	0.387676	1.26219	1.1694	1.72312	0.48418
61.2645	0.0969043	0.113256	1.0398	0.148411	0.215386	0.347651	0.501937	0.745704	1.70941	70.6417	1.73001	0.484265	1.22955	0.316901	0.391161	4.14125	0.658372	0.122126	61.0373	0.840979	4.66206	1.81851	14.7042	0.126455	0.0831239	0.382685	1.57995	1.93404	3.05362	65.1779	1.47738	3.01137	83.4376	3.70622	77.5099	33.5906	2.11719	1.55072	0.100108	0.204129	0.530192	3.34186	56.0834	0.20589	0.391621	1.26927	1.17581	1.72948	0.487227
61.2929	0.0974968	0.11415	1.04652	0.149385	0.216393	0.349654	0.504768	0.748237	1.71992	70.6587	1.74191	0.487487	1.23961	0.318476	0.393473	4.15865	0.66074	0.122994	61.0426	0.84668	4.69346	1.8282	14.7993	0.127129	0.0835113	0.385247	1.59257	1.94011	3.06814	65.1907	1.48283	3.02795	83.4448	3.7213	77.519	33.6567	2.12913	1.56149	0.100815	0.205936	0.533416	3.36102	56.095	0.207182	0.395587	1.27637	1.18221	1.73584	0.490281
61.3211	0.0980904	0.115047	1.05326	0.150362	0.217401	0.351659	0.507607	0.750771	1.73045	70.6757	1.75385	0.490716	1.24972	0.320053	0.395787	4.17606	0.66311	0.123865	61.0479	0.852391	4.72489	1.83791	14.8943	0.127804	0.0839	0.387816	1.60525	1.94619	3.08266	65.2036	1.4883	3.04458	83.4519	3.73638	77.528	33.7222	2.14111	1.5723	0.101524	0.207751	0.536645	3.3802	56.1064	0.208477	0.399574	1.28347	1.18862	1.74221	0.493342
61.3491	0.0986852	0.115948	1.06	0.15134	0.21841	0.353667	0.510455	0.753305	1.74101	70.6925	1.76583	0.493952	1.25987	0.321631	0.398105	4.19348	0.665482	0.12474	61.0532	0.858113	4.75635	1.84762	14.989	0.128481	0.0842898	0.390394	1.61797	1.95226	3.0972	65.2163	1.49376	3.06126	83.459	3.75146	77.5369	33.787	2.15311	1.58314	0.102236	0.209575	0.539879	3.3994	56.1178	0.209774	0.403582	1.29059	1.19503	1.74859	0.496411
61.3771	0.0992813	0.116852	1.06674	0.152321	0.21942	0.355677	0.51331	0.755841	1.75158	70.7093	1.77785	0.497194	1.27007	0.323211	0.400425	4.21091	0.667857	0.125619	61.0584	0.863844	4.78786	1.85734	15.0835	0.12916	0.0846809	0.392979	1.63076	1.95834	3.11175	65.2291	1.49922	3.07799	83.4661	3.76655	77.5458	33.8513	2.16514	1.59402	0.102951	0.211407	0.543116	3.41863	56.129	0.211074	0.407611	1.29771	1.20143	1.75497	0.499486
61.4048	0.0998784	0.117759	1.07349	0.153303	0.220432	0.357691	0.516173	0.758377	1.76218	70.726	1.78991	0.500443	1.28032	0.324793	0.402748	4.22835	0.670234	0.1265	61.0636	0.869585	4.81939	1.86707	15.1777	0.129841	0.0850732	0.395573	1.6436	1.96441	3.12631	65.2417	1.50469	3.09477	83.4732	3.78163	77.5547	33.9149	2.1772	1.60494	0.103668	0.213248	0.546359	3.43788	56.1402	0.212376	0.41166	1.30483	1.20784	1.76136	0.502568
61.4325	0.100477	0.11867	1.08025	0.154287	0.221444	0.359707	0.519044	0.760914	1.7728	70.7426	1.80202	0.503698	1.29062	0.326377	0.405074	4.24581	0.672613	0.127386	61.0688	0.875335	4.85096	1.87681	15.2716	0.130523	0.0854667	0.398174	1.6565	1.97048	3.14089	65.2544	1.51017	3.1116	83.4802	3.79672	77.5636	33.9779	2.18928	1.61589	0.104387	0.215097	0.549605	3.45714	56.1512	0.213681	0.41573	1.31197	1.21424	1.76775	0.505657
61.46	0.101076	0.119584	1.08701	0.155273	0.222457	0.361726	0.521924	0.763451	1.78345	70.7591	1.81416	0.50696	1.30096	0.327962	0.407403	4.26328	0.674994	0.128275	61.074	0.881096	4.88257	1.88655	15.3653	0.131207	0.0858614	0.400784	1.66945	1.97655	3.15547	65.2669	1.51564	3.12847	83.4872	3.81181	77.5724	34.0402	2.2014	1.62688	0.105109	0.216954	0.552856	3.47643	56.1621	0.214989	0.41982	1.31911	1.22065	1.77415	0.508754
61.4874	0.101677	0.120501	1.09378	0.156261	0.223471	0.363748	0.524811	0.765989	1.79411	70.7756	1.82634	0.510229	1.31135	0.329549	0.409735	4.28076	0.677378	0.129167	61.0792	0.886865	4.9142	1.89631	15.4587	0.131893	0.0862573	0.403401	1.68246	1.98261	3.17007	65.2795	1.52112	3.1454	83.4941	3.8269	77.5812	34.102	2.21354	1.63791	0.105834	0.218819	0.556112	3.49574	56.173	0.216298	0.42393	1.32627	1.22705	1.78056	0.511857
61.5147	0.102279	0.121422	1.10055	0.157251	0.224486	0.365772	0.527707	0.768529	1.8048	70.792	1.83857	0.513504	1.32179	0.331137	0.41207	4.29825	0.679763	0.130063	61.0843	0.892645	4.94587	1.90607	15.5519	0.132581	0.0866545	0.406026	1.69552	1.98868	3.18467	65.2919	1.5266	3.16238	83.501	3.84199	77.5899	34.1632	2.22571	1.64897	0.106561	0.220692	0.559371	3.51507	56.1837	0.217611	0.42806	1.33343	1.23345	1.78697	0.514967
61.5418	0.102882	0.122346	1.10733	0.158243	0.225502	0.3678	0.53061	0.771068	1.8155	70.8083	1.85084	0.516785	1.33227	0.332727	0.414407	4.31575	0.682151	0.130962	61.0895	0.898433	4.97756	1.91585	15.6447	0.13327	0.0870528	0.408659	1.70864	1.99474	3.19929	65.3044	1.53208	3.1794	83.5079	3.85708	77.5986	34.2239	2.2379	1.66007	0.10729	0.222574	0.562635	3.53442	56.1943	0.218925	0.432209	1.3406	1.23985	1.79339	0.518084
61.5688	0.103486	0.123273	1.11411	0.159237	0.226519	0.369829	0.533522	0.773609	1.82623	70.8245	1.86314	0.520072	1.34279	0.334319	0.416747	4.33326	0.684542	0.131865	61.0946	0.904231	5.00928	1.92563	15.7373	0.133961	0.0874524	0.4113	1.72182	2.0008	3.21391	65.3167	1.53757	3.19647	83.5148	3.87217	77.6073	34.2839	2.25012	1.67121	0.108022	0.224463	0.565903	3.55379	56.2048	0.220242	0.436378	1.34777	1.24625	1.79981	0.521208
61.5956	0.104091	0.124204	1.12089	0.160232	0.227537	0.371862	0.536442	0.77615	1.83698	70.8407	1.87549	0.523366	1.35337	0.335913	0.41909	4.35079	0.686934	0.132771	61.0997	0.910038	5.04103	1.93542	15.8295	0.134654	0.0878531	0.413949	1.73505	2.00686	3.22855	65.3291	1.54306	3.2136	83.5216	3.88727	77.6159	34.3434	2.26237	1.68239	0.108757	0.226361	0.569175	3.57318	56.2153	0.221562	0.440566	1.35495	1.25265	1.80624	0.524339
61.6223	0.104698	0.125138	1.12769	0.161229	0.228556	0.373897	0.53937	0.778692	1.84775	70.8568	1.88787	0.526666	1.36399	0.337508	0.421435	4.36832	0.689328	0.133681	61.1047	0.915854	5.07281	1.94522	15.9215	0.135349	0.0882551	0.416606	1.74833	2.01292	3.2432	65.3414	1.54855	3.23077	83.5283	3.90236	77.6245	34.4023	2.27465	1.6936	0.109494	0.228266	0.572452	3.59259	56.2256	0.222884	0.444774	1.36215	1.25905	1.81267	0.527477
61.6489	0.105306	0.126075	1.13448	0.162228	0.229576	0.375934	0.542306	0.781235	1.85854	70.8728	1.9003	0.529972	1.37465	0.339105	0.423783	4.38587	0.691725	0.134594	61.1098	0.92168	5.10461	1.95502	16.0131	0.136045	0.0886583	0.41927	1.76167	2.01898	3.25786	65.3536	1.55405	3.24799	83.5351	3.91746	77.633	34.4607	2.28695	1.70485	0.110233	0.23018	0.575732	3.61203	56.2359	0.224208	0.449	1.36935	1.26544	1.81911	0.530622
61.6754	0.105915	0.127015	1.14128	0.163229	0.230597	0.377975	0.54525	0.783778	1.86935	70.8888	1.91277	0.533284	1.38536	0.340703	0.426134	4.40343	0.694124	0.135511	61.1148	0.927514	5.13644	1.96484	16.1045	0.136743	0.0890627	0.421943	1.77507	2.02503	3.27253	65.3658	1.55955	3.26526	83.5418	3.93255	77.6415	34.5185	2.29928	1.71613	0.110975	0.232101	0.579017	3.63147	56.246	0.225535	0.453245	1.37655	1.27184	1.82556	0.533773
61.7018	0.106525	0.127958	1.14809	0.164232	0.231619	0.380017	0.548203	0.786322	1.88019	70.9046	1.92527	0.536602	1.39612	0.342303	0.428488	4.42099	0.696525	0.136431	61.1199	0.933358	5.16829	1.97466	16.1955	0.137443	0.0894684	0.424623	1.78851	2.03108	3.28721	65.3779	1.56505	3.28258	83.5485	3.94765	77.65	34.5758	2.31164	1.72745	0.111719	0.23403	0.582305	3.65094	56.2561	0.226864	0.457509	1.38377	1.27823	1.83201	0.536932
61.728	0.107136	0.128905	1.1549	0.165236	0.232641	0.382062	0.551163	0.788867	1.89104	70.9204	1.93782	0.539926	1.40692	0.343905	0.430843	4.43857	0.698928	0.137355	61.1249	0.93921	5.20017	1.98449	16.2861	0.138144	0.0898752	0.427311	1.80202	2.03713	3.3019	65.39	1.57055	3.29995	83.5552	3.96274	77.6585	34.6326	2.32403	1.73881	0.112466	0.235967	0.585598	3.67043	56.2661	0.228195	0.461791	1.39099	1.28462	1.83847	0.540097
61.7541	0.107748	0.129855	1.16171	0.166242	0.233665	0.38411	0.554132	0.791412	1.90191	70.9362	1.9504	0.543256	1.41777	0.345508	0.433202	4.45616	0.701333	0.138282	61.1299	0.945071	5.23207	1.99433	16.3765	0.138847	0.0902833	0.430006	1.81558	2.04318	3.31659	65.4021	1.57606	3.31737	83.5618	3.97784	77.6669	34.6888	2.33644	1.75021	0.113215	0.237911	0.588894	3.68994	56.276	0.229529	0.466091	1.39822	1.29101	1.84493	0.543269
61.7801	0.108361	0.130808	1.16853	0.16725	0.234689	0.38616	0.557109	0.793958	1.91281	70.9518	1.96303	0.546592	1.42866	0.347113	0.435563	4.47376	0.70374	0.139212	61.1348	0.950941	5.26399	2.00418	16.4665	0.139552	0.0906925	0.43271	1.82919	2.04923	3.3313	65.4141	1.58157	3.33484	83.5684	3.99294	77.6753	34.7445	2.34887	1.76164	0.113966	0.239863	0.592195	3.70947	56.2858	0.230865	0.470409	1.40546	1.2974	1.8514	0.546448
61.8059	0.108976	0.131764	1.17535	0.16826	0.235714	0.388213	0.560094	0.796505	1.92372	70.9674	1.97569	0.549933	1.43959	0.34872	0.437926	4.49136	0.70615	0.140146	61.1398	0.95682	5.29592	2.01403	16.5561	0.140259	0.091103	0.435421	1.84286	2.05528	3.34602	65.426	1.58708	3.35235	83.5749	4.00803	77.6836	34.7997	2.36134	1.77311	0.11472	0.241822	0.595499	3.72901	56.2956	0.232203	0.474745	1.4127	1.30379	1.85787	0.549634
61.8316	0.109592	0.132723	1.18218	0.169271	0.23674	0.390268	0.563088	0.799052	1.93466	70.9829	1.98839	0.55328	1.45057	0.350328	0.440292	4.50898	0.708561	0.141084	61.1447	0.962707	5.32788	2.02389	16.6454	0.140967	0.0915147	0.438139	1.85658	2.06132	3.36075	65.4379	1.59259	3.36992	83.5814	4.02313	77.6919	34.8545	2.37383	1.78461	0.115477	0.243789	0.598807	3.74857	56.3053	0.233543	0.479098	1.41995	1.31017	1.86435	0.552826
61.8572	0.110209	0.133685	1.18901	0.170284	0.237768	0.392325	0.566089	0.8016	1.94561	70.9983	2.00114	0.556633	1.4616	0.351938	0.442661	4.52661	0.710975	0.142025	61.1496	0.968603	5.35986	2.03376	16.7344	0.141677	0.0919276	0.440866	1.87036	2.06736	3.37549	65.4498	1.59811	3.38753	83.5879	4.03822	77.7002	34.9087	2.38634	1.79615	0.116236	0.245764	0.602119	3.76815	56.3149	0.234886	0.483469	1.42721	1.31656	1.87083	0.556025
61.8827	0.110827	0.13465	1.19584	0.171299	0.238795	0.394385	0.569099	0.804149	1.95659	71.0137	2.01392	0.559992	1.47266	0.35355	0.445031	4.54425	0.71339	0.142969	61.1545	0.974507	5.39186	2.04364	16.8229	0.142389	0.0923418	0.4436	1.88418	2.0734	3.39023	65.4616	1.60363	3.4052	83.5944	4.05332	77.7085	34.9624	2.39889	1.80773	0.116997	0.247745	0.605434	3.78775	56.3244	0.236231	0.487857	1.43448	1.32294	1.87732	0.559231
61.9081	0.111446	0.135619	1.20268	0.172315	0.239824	0.396447	0.572118	0.806698	1.96758	71.029	2.02674	0.563356	1.48377	0.355163	0.447404	4.56189	0.715808	0.143917	61.1594	0.98042	5.42387	2.05353	16.9112	0.143102	0.0927571	0.446342	1.89807	2.07943	3.40499	65.4734	1.60915	3.42291	83.6008	4.06841	77.7167	35.0157	2.41146	1.81934	0.117761	0.249734	0.608753	3.80737	56.3339	0.237578	0.492263	1.44175	1.32932	1.88382	0.562444
61.9333	0.112066	0.13659	1.20952	0.173333	0.240854	0.398511	0.575144	0.809248	1.9786	71.0443	2.0396	0.566726	1.49493	0.356778	0.44978	4.57955	0.718228	0.144868	61.1643	0.986341	5.4559	2.06342	16.999	0.143817	0.0931737	0.449091	1.91201	2.08547	3.41975	65.4851	1.61467	3.44067	83.6072	4.08351	77.7248	35.0685	2.42405	1.83099	0.118527	0.25173	0.612076	3.82701	56.3433	0.238927	0.496685	1.44903	1.3357	1.89032	0.565663
61.9585	0.112688	0.137564	1.21637	0.174353	0.241885	0.400578	0.578179	0.811799	1.98963	71.0594	2.0525	0.570101	1.50613	0.358394	0.452158	4.59722	0.72065	0.145822	61.1691	0.992271	5.48794	2.07332	17.0865	0.144534	0.0935915	0.451848	1.926	2.0915	3.43453	65.4968	1.6202	3.45848	83.6136	4.0986	77.733	35.1208	2.43667	1.84268	0.119295	0.253734	0.615403	3.84666	56.3526	0.240279	0.501124	1.45632	1.34207	1.89683	0.568889
61.9835	0.113311	0.138542	1.22322	0.175375	0.242916	0.402647	0.581222	0.81435	2.00068	71.0745	2.06544	0.573482	1.51737	0.360012	0.454538	4.61489	0.723074	0.14678	61.174	0.998209	5.52	2.08322	17.1736	0.145253	0.0940105	0.454613	1.94004	2.09753	3.44931	65.5084	1.62573	3.47634	83.6199	4.11369	77.7411	35.1727	2.44932	1.8544	0.120066	0.255744	0.618733	3.86633	56.3619	0.241632	0.505579	1.46362	1.34845	1.90334	0.572122
62.0084	0.113934	0.139522	1.23007	0.176398	0.243948	0.404718	0.584274	0.816901	2.01176	71.0895	2.07841	0.576868	1.52865	0.361632	0.45692	4.63258	0.7255	0.147742	61.1788	1.00415	5.55207	2.09314	17.2603	0.145973	0.0944307	0.457385	1.95414	2.10356	3.46411	65.52	1.63126	3.49425	83.6262	4.12879	77.7492	35.2241	2.462	1.86616	0.12084	0.257762	0.622067	3.88602	56.3711	0.242988	0.510051	1.47092	1.35482	1.90986	0.575362
62.0332	0.114559	0.140505	1.23693	0.177423	0.244981	0.406792	0.587333	0.819454	2.02285	71.1045	2.09143	0.580259	1.53998	0.363253	0.459305	4.65027	0.727928	0.148707	61.1836	1.01011	5.58416	2.10306	17.3466	0.146695	0.0948522	0.460165	1.96829	2.10958	3.47891	65.5315	1.6368	3.51221	83.6325	4.14388	77.7572	35.275	2.47469	1.87796	0.121616	0.259787	0.625405	3.90573	56.3802	0.244346	0.514538	1.47823	1.36119	1.91638	0.578608
62.0578	0.115185	0.141491	1.24379	0.178449	0.246015	0.408868	0.590401	0.822007	2.03396	71.1194	2.10448	0.583656	1.55134	0.364876	0.461692	4.66798	0.730358	0.149675	61.1884	1.01607	5.61625	2.11299	17.4326	0.147418	0.0952748	0.462952	1.98249	2.11561	3.49372	65.543	1.64234	3.53021	83.6388	4.15897	77.7652	35.3256	2.48742	1.88979	0.122394	0.261818	0.628746	3.92545	56.3892	0.245706	0.519042	1.48555	1.36756	1.92291	0.581861
62.0824	0.115813	0.14248	1.25066	0.179477	0.24705	0.410946	0.593478	0.82456	2.04509	71.1342	2.11758	0.587058	1.56276	0.366501	0.464081	4.68569	0.73279	0.150646	61.1931	1.02204	5.64836	2.12292	17.5181	0.148143	0.0956987	0.465747	1.99675	2.12163	3.50853	65.5545	1.64788	3.54827	83.645	4.17406	77.7732	35.3757	2.50017	1.90165	0.123174	0.263856	0.63209	3.94519	56.3982	0.247068	0.523562	1.49287	1.37392	1.92944	0.58512
62.1068	0.116441	0.143472	1.25752	0.180507	0.248086	0.413026	0.596563	0.827114	2.05624	71.1489	2.13071	0.590465	1.57421	0.368127	0.466473	4.70341	0.735224	0.151621	61.1979	1.02802	5.68048	2.13286	17.6032	0.14887	0.0961238	0.46855	2.01106	2.12765	3.52336	65.5659	1.65342	3.56637	83.6512	4.18914	77.7811	35.4253	2.51295	1.91356	0.123957	0.265902	0.635438	3.96495	56.4072	0.248433	0.528097	1.5002	1.38029	1.93598	0.588386
62.1311	0.117071	0.144467	1.26439	0.181538	0.249123	0.415108	0.599656	0.829669	2.06741	71.1636	2.14388	0.593878	1.5857	0.369755	0.468866	4.72114	0.73766	0.1526	61.2026	1.03401	5.71261	2.14281	17.688	0.149599	0.0965501	0.47136	2.02542	2.13366	3.5382	65.5773	1.65896	3.58453	83.6573	4.20423	77.789	35.4745	2.52575	1.9255	0.124743	0.267954	0.63879	3.98472	56.4161	0.249799	0.532647	1.50754	1.38665	1.94253	0.591658
62.1553	0.117701	0.145465	1.27127	0.182571	0.25016	0.417193	0.602758	0.832224	2.0786	71.1783	2.15708	0.597295	1.59724	0.371385	0.471262	4.73888	0.740098	0.153581	61.2073	1.04	5.74474	2.15277	17.7723	0.150329	0.0969776	0.474177	2.03984	2.13968	3.55304	65.5886	1.66451	3.60273	83.6635	4.21932	77.7969	35.5234	2.53858	1.93747	0.12553	0.270012	0.642144	4.00451	56.4249	0.251168	0.537213	1.51489	1.39301	1.94908	0.594938
62.1794	0.118333	0.146465	1.27814	0.183605	0.251199	0.419279	0.605868	0.83478	2.08981	71.1928	2.17033	0.600718	1.60882	0.373016	0.47366	4.75663	0.742538	0.154567	61.212	1.046	5.77689	2.16273	17.8563	0.151061	0.0974063	0.477002	2.0543	2.14569	3.56789	65.5999	1.67006	3.62098	83.6696	4.2344	77.8047	35.5718	2.55143	1.94948	0.126321	0.272078	0.645503	4.02432	56.4337	0.252538	0.541794	1.52224	1.39937	1.95563	0.598223
62.2034	0.118966	0.147469	1.28502	0.184641	0.252238	0.421368	0.608987	0.837336	2.10103	71.2073	2.18361	0.604145	1.62044	0.374649	0.47606	4.77439	0.74498	0.155555	61.2167	1.05201	5.80904	2.1727	17.9398	0.151794	0.0978363	0.479835	2.06882	2.1517	3.58275	65.6111	1.67561	3.63928	83.6756	4.24948	77.8126	35.6198	2.56431	1.96153	0.127113	0.27415	0.648864	4.04414	56.4424	0.253911	0.546389	1.5296	1.40572	1.96219	0.601516
62.2273	0.1196	0.148475	1.29191	0.185679	0.253278	0.423459	0.612114	0.839893	2.11228	71.2217	2.19693	0.607578	1.6321	0.376283	0.478462	4.79215	0.747424	0.156547	61.2214	1.05803	5.84119	2.18267	18.0229	0.15253	0.0982675	0.482675	2.08339	2.1577	3.59762	65.6223	1.68116	3.65762	83.6817	4.26456	77.8203	35.6674	2.57721	1.97362	0.127908	0.276228	0.652229	4.06398	56.451	0.255286	0.550999	1.53697	1.41207	1.96875	0.604815
62.2511	0.120235	0.149484	1.29879	0.186718	0.254319	0.425552	0.615249	0.84245	2.12354	71.2361	2.21029	0.611015	1.6438	0.377919	0.480866	4.80992	0.74987	0.157542	61.2261	1.06405	5.87336	2.19266	18.1056	0.153267	0.0986999	0.485522	2.09802	2.16371	3.6125	65.6334	1.68672	3.67602	83.6877	4.27964	77.8281	35.7146	2.59014	1.98573	0.128705	0.278313	0.655597	4.08384	56.4596	0.256662	0.555624	1.54434	1.41843	1.97532	0.60812
62.2747	0.120872	0.150495	1.30568	0.187759	0.255361	0.427647	0.618393	0.845008	2.13482	71.2504	2.22369	0.614458	1.65554	0.379557	0.483272	4.82771	0.752318	0.158541	61.2307	1.07008	5.90552	2.20264	18.1878	0.154005	0.0991335	0.488377	2.11269	2.16971	3.62738	65.6446	1.69228	3.69447	83.6937	4.29472	77.8358	35.7614	2.60309	1.99789	0.129505	0.280404	0.658969	4.10371	56.4682	0.258041	0.560263	1.55172	1.42477	1.9819	0.611432
62.2983	0.121509	0.15151	1.31258	0.188801	0.256403	0.429744	0.621545	0.847566	2.14612	71.2646	2.23712	0.617905	1.66732	0.381196	0.48568	4.8455	0.754768	0.159542	61.2353	1.07612	5.9377	2.21264	18.2697	0.154745	0.0995683	0.491239	2.12742	2.17571	3.64227	65.6556	1.69784	3.71296	83.6996	4.30979	77.8435	35.8079	2.61607	2.01008	0.130307	0.282502	0.662343	4.12359	56.4767	0.259422	0.564916	1.55911	1.43112	1.98848	0.61475
62.3217	0.122148	0.152527	1.31947	0.189845	0.257447	0.431843	0.624706	0.850125	2.15744	71.2787	2.25059	0.621357	1.67914	0.382837	0.488091	4.86329	0.75722	0.160548	61.24	1.08217	5.96987	2.22264	18.3511	0.155487	0.100004	0.494109	2.1422	2.1817	3.65717	65.6666	1.7034	3.7315	83.7056	4.32487	77.8511	35.8539	2.62907	2.02231	0.131111	0.284606	0.665721	4.1435	56.4851	0.260804	0.569583	1.5665	1.43746	1.99507	0.618075
62.3451	0.122787	0.153547	1.32637	0.19089	0.258491	0.433944	0.627875	0.852685	2.16878	71.2928	2.2641	0.624814	1.691	0.384479	0.490503	4.8811	0.759673	0.161556	61.2446	1.08823	6.00205	2.23265	18.4321	0.156231	0.100442	0.496986	2.15703	2.1877	3.67208	65.6776	1.70897	3.75009	83.7115	4.33994	77.8588	35.8996	2.6421	2.03457	0.131917	0.286716	0.669102	4.16342	56.4935	0.262189	0.574264	1.5739	1.4438	2.00166	0.621407
62.3683	0.123428	0.15457	1.33327	0.191937	0.259537	0.436047	0.631053	0.855245	2.18013	71.3069	2.27765	0.628276	1.7029	0.386124	0.492917	4.89891	0.762129	0.162568	61.2491	1.09429	6.03423	2.24266	18.5127	0.156976	0.10088	0.49987	2.17191	2.19369	3.687	65.6885	1.71454	3.76873	83.7173	4.35501	77.8663	35.9449	2.65515	2.04687	0.132726	0.288833	0.672486	4.18335	56.5018	0.263576	0.578959	1.58131	1.45014	2.00825	0.624745
62.3914	0.12407	0.155595	1.34017	0.192985	0.260583	0.438152	0.63424	0.857805	2.19151	71.3209	2.29123	0.631742	1.71484	0.387769	0.495333	4.91673	0.764586	0.163583	61.2537	1.10036	6.06641	2.25268	18.5928	0.157722	0.10132	0.502762	2.18684	2.19968	3.70192	65.6994	1.72011	3.78742	83.7232	4.37007	77.8739	35.9899	2.66823	2.0592	0.133538	0.290955	0.675874	4.2033	56.5101	0.264964	0.583667	1.58872	1.45647	2.01485	0.628089
62.4144	0.124713	0.156623	1.34708	0.194035	0.26163	0.440259	0.637435	0.860366	2.2029	71.3348	2.30485	0.635213	1.72682	0.389417	0.497751	4.93456	0.767046	0.164602	61.2583	1.10643	6.09859	2.2627	18.6726	0.158471	0.101761	0.505661	2.20182	2.20566	3.71685	65.7103	1.72568	3.80615	83.729	4.38514	77.8814	36.0345	2.68133	2.07157	0.134351	0.293084	0.679264	4.22326	56.5184	0.266355	0.588388	1.59614	1.46281	2.02146	0.63144
62.4374	0.125358	0.157653	1.35399	0.195087	0.262678	0.442368	0.640638	0.862928	2.21431	71.3486	2.31851	0.638689	1.73884	0.391066	0.500171	4.9524	0.769507	0.165624	61.2628	1.11252	6.13076	2.27274	18.7518	0.159221	0.102203	0.508567	2.21686	2.21165	3.73178	65.7211	1.73125	3.82494	83.7348	4.4002	77.8889	36.0788	2.69446	2.08398	0.135167	0.295219	0.682658	4.24324	56.5266	0.267747	0.593123	1.60357	1.46914	2.02807	0.634797
62.4602	0.126003	0.158687	1.3609	0.196139	0.263727	0.444479	0.643851	0.865489	2.22573	71.3624	2.3322	0.642169	1.7509	0.392716	0.502593	4.97024	0.77197	0.166649	61.2673	1.11861	6.16294	2.28277	18.8307	0.159973	0.102646	0.511481	2.23194	2.21763	3.74673	65.7319	1.73683	3.84377	83.7405	4.41526	77.8964	36.1227	2.70761	2.09642	0.135985	0.297359	0.686054	4.26323	56.5347	0.269142	0.59787	1.611	1.47546	2.03469	0.63816
62.4829	0.126649	0.159722	1.36781	0.197194	0.264776	0.446591	0.647071	0.868052	2.23718	71.3761	2.34593	0.645653	1.76299	0.394369	0.505017	4.9881	0.774435	0.167677	61.2718	1.1247	6.19512	2.29282	18.9091	0.160726	0.103091	0.514402	2.24708	2.2236	3.76168	65.7426	1.74241	3.86265	83.7463	4.43032	77.9038	36.1663	2.72078	2.10889	0.136806	0.299506	0.689454	4.28324	56.5428	0.270538	0.60263	1.61845	1.48179	2.04131	0.64153
62.5055	0.127297	0.160761	1.37473	0.198249	0.265827	0.448706	0.650301	0.870615	2.24864	71.3898	2.3597	0.649143	1.77513	0.396023	0.507442	5.00596	0.776902	0.168709	61.2763	1.13081	6.22729	2.30287	18.9871	0.161481	0.103536	0.51733	2.26226	2.22958	3.77664	65.7533	1.74799	3.88158	83.752	4.44537	77.9112	36.2095	2.73398	2.12141	0.137629	0.301658	0.692856	4.30326	56.5509	0.271936	0.607403	1.62589	1.48811	2.04793	0.644907
62.528	0.127946	0.161802	1.38164	0.199307	0.266878	0.450823	0.653538	0.873178	2.26012	71.4034	2.3735	0.652636	1.7873	0.397678	0.50987	5.02382	0.779371	0.169744	61.2808	1.13692	6.25946	2.31292	19.0646	0.162237	0.103983	0.520266	2.2775	2.23555	3.7916	65.7639	1.75357	3.90055	83.7576	4.46042	77.9186	36.2524	2.7472	2.13395	0.138454	0.303816	0.696262	4.3233	56.5589	0.273336	0.612188	1.63335	1.49443	2.05457	0.64829
62.5504	0.128596	0.162845	1.38856	0.200365	0.267931	0.452941	0.656785	0.875742	2.27162	71.4169	2.38735	0.656134	1.79951	0.399335	0.512299	5.04169	0.781842	0.170782	61.2853	1.14304	6.29163	2.32298	19.1417	0.162996	0.104432	0.523209	2.29279	2.24152	3.80657	65.7745	1.75916	3.91958	83.7633	4.47547	77.9259	36.2949	2.76045	2.14653	0.139281	0.30598	0.69967	4.34335	56.5669	0.274738	0.616985	1.64081	1.50074	2.0612	0.651679
62.5727	0.129247	0.163892	1.39549	0.201425	0.268984	0.455061	0.66004	0.878306	2.28313	71.4304	2.40122	0.659637	1.81175	0.400994	0.51473	5.05958	0.784314	0.171824	61.2897	1.14916	6.32379	2.33305	19.2184	0.163755	0.104881	0.526159	2.30812	2.24748	3.82155	65.7851	1.76474	3.93865	83.7689	4.49052	77.9333	36.3372	2.77372	2.15915	0.140111	0.30815	0.703082	4.36342	56.5748	0.276142	0.621795	1.64827	1.50706	2.06784	0.655074
62.5949	0.129899	0.16494	1.40241	0.202487	0.270038	0.457184	0.663304	0.880871	2.29466	71.4438	2.41514	0.663144	1.82404	0.402654	0.517163	5.07746	0.786788	0.172869	61.2942	1.1553	6.35595	2.34312	19.2946	0.164517	0.105332	0.529116	2.32351	2.25345	3.83653	65.7956	1.77033	3.95777	83.7745	4.50556	77.9405	36.3791	2.78702	2.17181	0.140943	0.310325	0.706496	4.3835	56.5827	0.277548	0.626616	1.65575	1.51337	2.07449	0.658476
62.617	0.130552	0.165991	1.40934	0.20355	0.271093	0.459307	0.666576	0.883436	2.30621	71.4571	2.42909	0.666655	1.83636	0.404316	0.519598	5.09536	0.789264	0.173917	61.2986	1.16143	6.3881	2.3532	19.3703	0.16528	0.105783	0.532081	2.33894	2.25941	3.85153	65.8061	1.77592	3.97694	83.7801	4.5206	77.9478	36.4207	2.80033	2.18449	0.141778	0.312506	0.709913	4.40359	56.5905	0.278955	0.63145	1.66323	1.51967	2.08114	0.661884
62.639	0.131207	0.167045	1.41627	0.204614	0.272149	0.461433	0.669858	0.886002	2.31778	71.4704	2.44307	0.67017	1.84872	0.40598	0.522034	5.11326	0.791742	0.174968	61.303	1.16758	6.42024	2.36328	19.4457	0.166045	0.106236	0.535053	2.35443	2.26536	3.86652	65.8165	1.78152	3.99616	83.7856	4.53564	77.955	36.462	2.81368	2.19722	0.142614	0.314692	0.713333	4.4237	56.5984	0.280364	0.636295	1.67071	1.52598	2.08779	0.665299
62.6609	0.131862	0.168101	1.4232	0.20568	0.273206	0.463561	0.673147	0.888568	2.32936	71.4837	2.4571	0.673689	1.86111	0.407645	0.524472	5.13117	0.794222	0.176023	61.3074	1.17373	6.45238	2.37337	19.5206	0.166811	0.106691	0.538032	2.36996	2.27132	3.88153	65.8269	1.78711	4.01542	83.7911	4.55068	77.9622	36.503	2.82704	2.20998	0.143453	0.316884	0.716756	4.44382	56.6061	0.281776	0.641151	1.67821	1.53228	2.09445	0.668719
62.6827	0.132519	0.16916	1.43013	0.206747	0.274264	0.46569	0.676446	0.891134	2.34096	71.4968	2.47115	0.677213	1.87354	0.409312	0.526912	5.14908	0.796704	0.177081	61.3118	1.17989	6.4845	2.38346	19.595	0.167579	0.107146	0.541018	2.38554	2.27727	3.89654	65.8373	1.79271	4.03473	83.7966	4.56571	77.9694	36.5437	2.84043	2.22277	0.144294	0.319081	0.720181	4.46395	56.6138	0.283189	0.646019	1.6857	1.53858	2.10112	0.672146
62.7044	0.133177	0.170221	1.43707	0.207816	0.275323	0.467821	0.679753	0.893701	2.35258	71.51	2.48525	0.680741	1.88601	0.410981	0.529353	5.167	0.799187	0.178142	61.3162	1.18606	6.51662	2.39356	19.669	0.168348	0.107603	0.544011	2.40117	2.28322	3.91155	65.8476	1.79831	4.05409	83.8021	4.58074	77.9765	36.5841	2.85385	2.2356	0.145138	0.321284	0.72361	4.4841	56.6215	0.284603	0.650898	1.69321	1.54487	2.10779	0.67558
62.726	0.133835	0.171284	1.444	0.208886	0.276383	0.469954	0.683069	0.896268	2.36421	71.523	2.49938	0.684273	1.89852	0.412651	0.531797	5.18493	0.801672	0.179206	61.3205	1.19223	6.54873	2.40366	19.7425	0.169119	0.108061	0.547012	2.41685	2.28916	3.92658	65.8579	1.80391	4.0735	83.8075	4.59576	77.9836	36.6242	2.86728	2.24846	0.145984	0.323492	0.727041	4.50426	56.6292	0.28602	0.655788	1.70072	1.55116	2.11446	0.679019
62.7475	0.134495	0.17235	1.45094	0.209957	0.277443	0.472089	0.686394	0.898836	2.37586	71.536	2.51354	0.687809	1.91105	0.414323	0.534242	5.20287	0.804159	0.180274	61.3249	1.1984	6.58083	2.41377	19.8157	0.169892	0.10852	0.550019	2.43258	2.29511	3.9416	65.8681	1.80951	4.09295	83.8129	4.61078	77.9907	36.664	2.88074	2.26136	0.146832	0.325705	0.730475	4.52444	56.6368	0.287438	0.660689	1.70824	1.55745	2.12114	0.682465
62.769	0.135157	0.173419	1.45788	0.21103	0.278505	0.474225	0.689727	0.901404	2.38753	71.549	2.52774	0.691349	1.92363	0.415996	0.536688	5.22081	0.806647	0.181345	61.3292	1.20459	6.61292	2.42389	19.8883	0.170666	0.10898	0.553034	2.44836	2.30105	3.95664	65.8783	1.81512	4.11246	83.8183	4.6258	77.9977	36.7036	2.89423	2.27429	0.147682	0.327923	0.733911	4.54462	56.6444	0.288859	0.6656	1.71576	1.56374	2.12783	0.685917
62.7903	0.135819	0.174489	1.46482	0.212104	0.279568	0.476363	0.69307	0.903972	2.39922	71.5618	2.54198	0.694894	1.93624	0.417671	0.539136	5.23875	0.809138	0.182419	61.3335	1.21078	6.645	2.43401	19.9606	0.171442	0.109442	0.556056	2.46418	2.30698	3.97168	65.8885	1.82072	4.13201	83.8237	4.64082	78.0048	36.7428	2.90773	2.28726	0.148534	0.330147	0.73735	4.56482	56.6519	0.29028	0.670523	1.7233	1.57002	2.13452	0.689375
62.8115	0.136482	0.175563	1.47177	0.213179	0.280631	0.478503	0.696421	0.906541	2.41092	71.5747	2.55625	0.698442	1.94888	0.419347	0.541586	5.25671	0.81163	0.183496	61.3378	1.21698	6.67706	2.44413	20.0323	0.17222	0.109904	0.559085	2.48006	2.31292	3.98673	65.8986	1.82633	4.1516	83.829	4.65583	78.0117	36.7818	2.92126	2.30027	0.149389	0.332375	0.740792	4.58504	56.6594	0.291704	0.675455	1.73083	1.5763	2.14121	0.69284
62.8326	0.137147	0.176638	1.47871	0.214256	0.281696	0.480644	0.69978	0.909111	2.42263	71.5874	2.57056	0.701994	1.96156	0.421026	0.544037	5.27466	0.814124	0.184576	61.3421	1.22318	6.70912	2.45426	20.1037	0.172999	0.110368	0.562121	2.49598	2.31885	4.00178	65.9087	1.83194	4.17125	83.8343	4.67083	78.0187	36.8205	2.93482	2.3133	0.150246	0.334609	0.744237	4.60526	56.6669	0.29313	0.680398	1.73838	1.58258	2.14791	0.69631
62.8537	0.137812	0.177716	1.48566	0.215334	0.282761	0.482787	0.703149	0.91168	2.43437	71.6001	2.5849	0.70555	1.97428	0.422705	0.54649	5.29263	0.81662	0.18566	61.3464	1.22939	6.74116	2.4644	20.1746	0.173779	0.110833	0.565165	2.51195	2.32477	4.01683	65.9188	1.83756	4.19094	83.8396	4.68584	78.0256	36.8589	2.94839	2.32638	0.151106	0.336848	0.747684	4.6255	56.6743	0.294557	0.685351	1.74593	1.58885	2.15461	0.699787
62.8746	0.138479	0.178796	1.49261	0.216414	0.283827	0.484932	0.706527	0.91425	2.44612	71.6128	2.59928	0.70911	1.98703	0.424387	0.548945	5.3106	0.819117	0.186747	61.3506	1.23561	6.77318	2.47454	20.245	0.174561	0.1113	0.568215	2.52796	2.3307	4.0319	65.9288	1.84317	4.21068	83.8449	4.70084	78.0325	36.8971	2.96199	2.33949	0.151967	0.339091	0.751134	4.64575	56.6817	0.295986	0.690314	1.75348	1.59512	2.16132	0.70327
62.8955	0.139147	0.179878	1.49956	0.217495	0.284895	0.487078	0.709913	0.916821	2.45788	71.6254	2.61369	0.712673	1.99981	0.42607	0.551401	5.32858	0.821616	0.187837	61.3549	1.24183	6.80519	2.48468	20.315	0.175345	0.111767	0.571273	2.54403	2.33662	4.04697	65.9388	1.84879	4.23047	83.8501	4.71584	78.0394	36.935	2.97561	2.35263	0.152831	0.34134	0.754586	4.66602	56.6891	0.297416	0.695287	1.76104	1.60139	2.16803	0.706759
62.9162	0.139816	0.180963	1.50651	0.218577	0.285963	0.489226	0.713308	0.919392	2.46966	71.6379	2.62814	0.716241	2.01263	0.427755	0.553859	5.34656	0.824117	0.18893	61.3591	1.24805	6.83719	2.49483	20.3846	0.176131	0.112236	0.574337	2.56014	2.34253	4.06204	65.9487	1.8544	4.2503	83.8553	4.73083	78.0463	36.9726	2.98925	2.3658	0.153697	0.343593	0.758041	4.68629	56.6964	0.298849	0.70027	1.76861	1.60765	2.17475	0.710255
62.9369	0.140486	0.18205	1.51347	0.21966	0.287032	0.491376	0.716712	0.921963	2.48146	71.6504	2.64262	0.719812	2.02548	0.429441	0.556318	5.36455	0.826619	0.190027	61.3634	1.25429	6.86917	2.50499	20.4537	0.176918	0.112706	0.577409	2.57629	2.34845	4.07712	65.9586	1.86002	4.27018	83.8605	4.74582	78.0531	37.01	3.00292	2.37902	0.154565	0.345852	0.761498	4.70658	56.7037	0.300283	0.705263	1.77619	1.61391	2.18147	0.713756
62.9575	0.141157	0.18314	1.52042	0.220745	0.288103	0.493527	0.720125	0.924534	2.49328	71.6628	2.65714	0.723387	2.03836	0.431129	0.558779	5.38254	0.829123	0.191126	61.3676	1.26053	6.90114	2.51515	20.5224	0.177706	0.113177	0.580487	2.5925	2.35436	4.0922	65.9684	1.86565	4.29011	83.8656	4.7608	78.0599	37.0471	3.01661	2.39226	0.155435	0.348115	0.764958	4.72688	56.711	0.301718	0.710264	1.78377	1.62016	2.18819	0.717264
62.978	0.14183	0.184231	1.52738	0.221831	0.289174	0.49568	0.723546	0.927106	2.50511	71.6752	2.67169	0.726966	2.05128	0.432818	0.561241	5.40054	0.831629	0.192229	61.3718	1.26677	6.93308	2.52531	20.5907	0.178496	0.11365	0.583573	2.60875	2.36027	4.10729	65.9783	1.87127	4.31008	83.8708	4.77578	78.0667	37.084	3.03032	2.40554	0.156308	0.350383	0.76842	4.74719	56.7182	0.303156	0.715275	1.79135	1.62642	2.19492	0.720777
62.9984	0.142503	0.185325	1.53433	0.222918	0.290246	0.497834	0.726977	0.929678	2.51695	71.6875	2.68628	0.730548	2.06423	0.43451	0.563705	5.41854	0.834137	0.193335	61.376	1.27302	6.96502	2.53548	20.6585	0.179288	0.114123	0.586665	2.62505	2.36617	4.12239	65.988	1.87689	4.3301	83.8759	4.79076	78.0734	37.1206	3.04406	2.41886	0.157183	0.352655	0.771885	4.76751	56.7254	0.304595	0.720296	1.79895	1.63267	2.20166	0.724297
63.0187	0.143178	0.186421	1.54129	0.224007	0.291319	0.49999	0.730416	0.932251	2.52881	71.6998	2.7009	0.734134	2.07721	0.436202	0.56617	5.43655	0.836646	0.194444	61.3801	1.27928	6.99693	2.54565	20.7259	0.180081	0.114598	0.589765	2.64139	2.37207	4.13749	65.9978	1.88252	4.35017	83.881	4.80573	78.0801	37.157	3.05781	2.43221	0.15806	0.354932	0.775353	4.78784	56.7326	0.306036	0.725325	1.80655	1.63891	2.2084	0.727823
63.0389	0.143853	0.18752	1.54825	0.225097	0.292394	0.502148	0.733865	0.934824	2.54069	71.712	2.71555	0.737724	2.09022	0.437897	0.568636	5.45457	0.839157	0.195556	61.3843	1.28554	7.02882	2.55583	20.7928	0.180876	0.115074	0.592872	2.65778	2.37797	4.15259	66.0075	1.88815	4.37028	83.886	4.8207	78.0868	37.1931	3.07159	2.44559	0.158939	0.357214	0.778822	4.80819	56.7397	0.307478	0.730364	1.81415	1.64516	2.21514	0.731355
63.059	0.14453	0.18862	1.55521	0.226188	0.293469	0.504307	0.737322	0.937397	2.55258	71.7242	2.73024	0.741317	2.10327	0.439593	0.571105	5.47259	0.841669	0.196672	61.3885	1.29181	7.0607	2.56601	20.8593	0.181672	0.115552	0.595985	2.67421	2.38386	4.1677	66.0172	1.89378	4.39045	83.8911	4.83566	78.0934	37.229	3.08539	2.45901	0.15982	0.3595	0.782294	4.82855	56.7468	0.308922	0.735411	1.82176	1.6514	2.22189	0.734893
63.0791	0.145208	0.189723	1.56218	0.227281	0.294545	0.506468	0.740788	0.93997	2.56449	71.7363	2.74496	0.744914	2.11635	0.44129	0.573574	5.49061	0.844184	0.19779	61.3926	1.29809	7.09256	2.5762	20.9254	0.18247	0.11603	0.599106	2.6907	2.38975	4.18281	66.0268	1.89941	4.41065	83.8961	4.85062	78.1001	37.2647	3.09921	2.47246	0.160704	0.361791	0.785769	4.84891	56.7539	0.310368	0.740467	1.82938	1.65763	2.22864	0.738437
63.099	0.145887	0.190828	1.56914	0.228374	0.295622	0.50863	0.744263	0.942544	2.57642	71.7483	2.75972	0.748514	2.12946	0.44299	0.576045	5.50864	0.846699	0.198912	61.3967	1.30437	7.12439	2.58639	20.9911	0.18327	0.11651	0.602233	2.70722	2.39564	4.19793	66.0364	1.90504	4.43091	83.9011	4.86558	78.1067	37.3002	3.11306	2.48595	0.16159	0.364086	0.789246	4.86929	56.7609	0.311815	0.745531	1.837	1.66387	2.2354	0.741987
63.1189	0.146567	0.191935	1.57611	0.229469	0.296701	0.510793	0.747748	0.945118	2.58836	71.7603	2.77451	0.752118	2.1426	0.444691	0.578517	5.52668	0.849217	0.200036	61.4008	1.31065	7.15621	2.59658	21.0563	0.184071	0.116991	0.605368	2.72379	2.40153	4.21305	66.046	1.91068	4.45121	83.906	4.88053	78.1133	37.3354	3.12692	2.49947	0.162478	0.366386	0.792725	4.88968	56.768	0.313264	0.750604	1.84463	1.6701	2.24216	0.745543
63.1386	0.147248	0.193044	1.58307	0.230566	0.29778	0.512958	0.751241	0.947693	2.60031	71.7722	2.78933	0.755725	2.15578	0.446393	0.580991	5.54472	0.851736	0.201164	61.4049	1.31694	7.18801	2.60678	21.1211	0.184873	0.117473	0.608509	2.74041	2.40741	4.22818	66.0555	1.91631	4.47155	83.911	4.89547	78.1198	37.3704	3.14081	2.51302	0.163368	0.36869	0.796206	4.91008	56.7749	0.314715	0.755685	1.85227	1.67632	2.24893	0.749105
63.1583	0.147931	0.194155	1.59004	0.231663	0.29886	0.515125	0.754743	0.950268	2.61228	71.7841	2.80419	0.759335	2.16898	0.448097	0.583466	5.56276	0.854257	0.202295	61.409	1.32324	7.21978	2.61699	21.1854	0.185677	0.117956	0.611658	2.75707	2.41328	4.24331	66.065	1.92195	4.49195	83.9159	4.91041	78.1263	37.4051	3.15472	2.52661	0.164261	0.370999	0.79969	4.9305	56.7819	0.316167	0.760774	1.85991	1.68254	2.2557	0.752673
63.1779	0.148614	0.195269	1.59701	0.232762	0.299942	0.517293	0.758254	0.952843	2.62427	71.796	2.81908	0.762949	2.18222	0.449803	0.585943	5.58081	0.856779	0.203429	61.4131	1.32954	7.25153	2.62719	21.2494	0.186483	0.11844	0.614813	2.77378	2.41916	4.25845	66.0745	1.92759	4.51239	83.9208	4.92535	78.1328	37.4397	3.16865	2.54023	0.165155	0.373312	0.803177	4.95092	56.7888	0.317621	0.765872	1.86755	1.68876	2.26247	0.756247
63.1975	0.149299	0.196384	1.60397	0.233862	0.301024	0.519463	0.761774	0.955418	2.63627	71.8077	2.83401	0.766567	2.19549	0.45151	0.58842	5.59886	0.859303	0.204567	61.4172	1.33585	7.28326	2.63741	21.3129	0.18729	0.118926	0.617975	2.79053	2.42503	4.27359	66.0839	1.93323	4.53287	83.9256	4.94028	78.1393	37.474	3.1826	2.55389	0.166052	0.375629	0.806665	4.97135	56.7957	0.319076	0.770977	1.87521	1.69498	2.26925	0.759827
63.2169	0.149985	0.197502	1.61094	0.234963	0.302108	0.521634	0.765303	0.957994	2.64828	71.8195	2.84897	0.770187	2.20878	0.453219	0.5909	5.61692	0.861828	0.205707	61.4212	1.34216	7.31497	2.64762	21.376	0.188099	0.119413	0.621145	2.80732	2.43089	4.28873	66.0933	1.93888	4.5534	83.9305	4.95521	78.1457	37.5082	3.19658	2.56758	0.166951	0.37795	0.810156	4.99179	56.8026	0.320533	0.776091	1.88286	1.70119	2.27604	0.763413
63.2362	0.150671	0.198622	1.61791	0.236065	0.303192	0.523806	0.768841	0.96057	2.66031	71.8311	2.86396	0.773811	2.22211	0.45493	0.59338	5.63499	0.864355	0.20685	61.4253	1.34848	7.34665	2.65784	21.4386	0.188909	0.119901	0.624321	2.82416	2.43676	4.30388	66.1026	1.94452	4.57398	83.9353	4.97013	78.1522	37.5421	3.21057	2.5813	0.167852	0.380275	0.813649	5.01225	56.8095	0.321992	0.781212	1.89053	1.7074	2.28282	0.767005
63.2555	0.151359	0.199744	1.62489	0.237169	0.304278	0.52598	0.772389	0.963146	2.67236	71.8428	2.87899	0.777439	2.23547	0.456642	0.595862	5.65305	0.866884	0.207997	61.4293	1.3548	7.37831	2.66807	21.5009	0.189721	0.12039	0.627504	2.84104	2.44262	4.31903	66.1119	1.95017	4.5946	83.9401	4.98505	78.1585	37.5758	3.22459	2.59506	0.168755	0.382605	0.817144	5.03271	56.8163	0.323452	0.78634	1.8982	1.7136	2.28962	0.770603
63.2747	0.152048	0.200868	1.63186	0.238274	0.305365	0.528155	0.775945	0.965722	2.68442	71.8543	2.89404	0.781069	2.24885	0.458356	0.598345	5.67112	0.869414	0.209147	61.4333	1.36113	7.40994	2.67829	21.5627	0.190534	0.120881	0.630694	2.85797	2.44847	4.33419	66.1212	1.95581	4.61527	83.9449	4.99996	78.1649	37.6093	3.23863	2.60885	0.169661	0.384939	0.820641	5.05318	56.8231	0.324914	0.791477	1.90588	1.7198	2.29641	0.774207
63.2938	0.152739	0.201994	1.63883	0.23938	0.306452	0.530332	0.77951	0.968299	2.69649	71.8659	2.90914	0.784703	2.26227	0.460071	0.600829	5.6892	0.871946	0.210299	61.4373	1.36746	7.44155	2.68853	21.6242	0.191349	0.121373	0.63389	2.87494	2.45433	4.34935	66.1305	1.96146	4.63598	83.9496	5.01487	78.1713	37.6426	3.25269	2.62268	0.170568	0.387277	0.82414	5.07367	56.8298	0.326377	0.79662	1.91356	1.726	2.30321	0.777816
63.3128	0.15343	0.203122	1.6458	0.240487	0.307541	0.53251	0.783085	0.970876	2.70858	71.8773	2.92426	0.78834	2.27571	0.461788	0.603315	5.70728	0.87448	0.211455	61.4413	1.3738	7.47313	2.69876	21.6852	0.192166	0.121866	0.637094	2.89195	2.46018	4.36451	66.1397	1.96711	4.65674	83.9544	5.02977	78.1776	37.6757	3.26677	2.63654	0.171478	0.389618	0.827642	5.09416	56.8366	0.327842	0.801771	1.92125	1.73219	2.31002	0.781432
63.3317	0.154122	0.204252	1.65278	0.241596	0.308631	0.53469	0.786668	0.973454	2.72069	71.8887	2.93942	0.79198	2.28919	0.463507	0.605802	5.72536	0.877014	0.212614	61.4453	1.38015	7.50469	2.709	21.7458	0.192984	0.12236	0.640304	2.90901	2.46602	4.37968	66.1488	1.97277	4.67755	83.9591	5.04467	78.1839	37.7085	3.28087	2.65043	0.17239	0.391964	0.831146	5.11466	56.8433	0.329308	0.806929	1.92894	1.73838	2.31683	0.785053
63.3505	0.154816	0.205384	1.65975	0.242705	0.309722	0.536871	0.790261	0.976031	2.7328	71.9001	2.95461	0.795623	2.30269	0.465227	0.60829	5.74345	0.879551	0.213776	61.4493	1.38649	7.53622	2.71925	21.806	0.193803	0.122855	0.643522	2.92611	2.47186	4.39485	66.158	1.97842	4.6984	83.9638	5.05956	78.1901	37.7412	3.29499	2.66436	0.173304	0.394314	0.834652	5.13518	56.85	0.330776	0.812094	1.93664	1.74457	2.32364	0.788681
63.3693	0.15551	0.206518	1.66673	0.243816	0.310814	0.539053	0.793863	0.978609	2.74494	71.9114	2.96983	0.799269	2.31622	0.466949	0.61078	5.76154	0.882089	0.214941	61.4533	1.39285	7.56772	2.7295	21.8658	0.194624	0.123352	0.646746	2.94325	2.4777	4.41003	66.1671	1.98407	4.71929	83.9684	5.07445	78.1964	37.7737	3.30913	2.67832	0.17422	0.396668	0.83816	5.1557	56.8566	0.332246	0.817266	1.94435	1.75075	2.33046	0.792314
63.388	0.156206	0.207654	1.67371	0.244928	0.311907	0.541237	0.797474	0.981187	2.75709	71.9227	2.98509	0.802918	2.32978	0.468673	0.61327	5.77964	0.884628	0.216109	61.4572	1.39921	7.5992	2.73975	21.9251	0.195447	0.123849	0.649977	2.96044	2.48354	4.42521	66.1762	1.98973	4.74024	83.9731	5.08933	78.2026	37.8061	3.3233	2.69231	0.175138	0.399026	0.84167	5.17623	56.8633	0.333717	0.822445	1.95206	1.75693	2.33728	0.795953
63.4066	0.156903	0.208793	1.68068	0.246041	0.313001	0.543422	0.801094	0.983765	2.76925	71.9339	3.00037	0.806571	2.34337	0.470398	0.615762	5.79774	0.887169	0.21728	61.4612	1.40557	7.63065	2.75	21.9841	0.196271	0.124348	0.653214	2.97766	2.48937	4.44039	66.1852	1.99539	4.76122	83.9777	5.10421	78.2088	37.8382	3.33748	2.70634	0.176059	0.401387	0.845182	5.19677	56.8699	0.335189	0.827631	1.95977	1.76311	2.3441	0.799598
63.4251	0.157601	0.209933	1.68766	0.247156	0.314097	0.545608	0.804723	0.986344	2.78142	71.9451	3.01569	0.810226	2.35699	0.472125	0.618255	5.81584	0.889712	0.218454	61.4651	1.41194	7.66207	2.76026	22.0427	0.197096	0.124848	0.656459	2.99493	2.49519	4.45557	66.1942	2.00105	4.78225	83.9823	5.11908	78.2149	37.8701	3.35168	2.7204	0.176981	0.403752	0.848697	5.21732	56.8765	0.336664	0.832824	1.9675	1.76928	2.35093	0.803249
63.4435	0.1583	0.211075	1.69464	0.248271	0.315193	0.547796	0.808361	0.988923	2.79361	71.9562	3.03104	0.813884	2.37063	0.473853	0.62075	5.83395	0.892256	0.219631	61.469	1.41831	7.69346	2.77052	22.1009	0.197923	0.12535	0.65971	3.01224	2.50102	4.47076	66.2032	2.00671	4.80333	83.9869	5.13395	78.2211	37.9019	3.36591	2.73449	0.177906	0.406121	0.852213	5.23788	56.883	0.338139	0.838023	1.97522	1.77545	2.35777	0.806905
63.4619	0.159	0.212219	1.70162	0.249388	0.316291	0.549985	0.812009	0.991502	2.80582	71.9673	3.04643	0.817546	2.3843	0.475583	0.623245	5.85206	0.894801	0.220811	61.4729	1.42469	7.72483	2.78079	22.1587	0.198752	0.125852	0.662968	3.02959	2.50684	4.48595	66.2121	2.01237	4.82445	83.9914	5.14881	78.2272	37.9334	3.38015	2.74861	0.178833	0.408494	0.855731	5.25844	56.8896	0.339616	0.843228	1.98296	1.78161	2.3646	0.810568
63.4802	0.159702	0.213365	1.70859	0.250505	0.317389	0.552175	0.815666	0.994081	2.81804	71.9783	3.06184	0.82121	2.398	0.477315	0.625742	5.87017	0.897348	0.221994	61.4768	1.43107	7.75616	2.79106	22.2161	0.199582	0.126356	0.666233	3.04699	2.51265	4.50115	66.221	2.01803	4.84561	83.996	5.16366	78.2333	37.9648	3.39442	2.76277	0.179762	0.410871	0.859252	5.27902	56.8961	0.341095	0.84844	1.9907	1.78777	2.37145	0.814236
63.4983	0.160404	0.214513	1.71557	0.251624	0.318489	0.554367	0.819332	0.99666	2.83027	71.9893	3.07729	0.824877	2.41172	0.479048	0.62824	5.88829	0.899897	0.223181	61.4807	1.43746	7.78747	2.80133	22.2731	0.200414	0.126861	0.669505	3.06442	2.51847	4.51635	66.2299	2.0237	4.86682	84.0005	5.17851	78.2393	37.996	3.4087	2.77696	0.180693	0.413251	0.862774	5.2996	56.9026	0.342575	0.853658	1.99844	1.79393	2.37829	0.81791
63.5165	0.161107	0.215663	1.72255	0.252744	0.31959	0.556559	0.823007	0.99924	2.84252	72.0002	3.09277	0.828547	2.42547	0.480783	0.630739	5.90641	0.902447	0.22437	61.4846	1.44385	7.81874	2.81161	22.3297	0.201247	0.127367	0.672784	3.0819	2.52428	4.53155	66.2387	2.02936	4.88808	84.005	5.19336	78.2454	38.0271	3.42301	2.79119	0.181626	0.415635	0.866298	5.3202	56.909	0.344056	0.858882	2.0062	1.80008	2.38514	0.821589
63.5345	0.161812	0.216814	1.72953	0.253866	0.320692	0.558754	0.826691	1.00182	2.85478	72.0111	3.10828	0.83222	2.43925	0.48252	0.633239	5.92453	0.904998	0.225562	61.4885	1.45025	7.84998	2.82189	22.386	0.202081	0.127874	0.676069	3.09941	2.53008	4.54675	66.2475	2.03503	4.90938	84.0095	5.2082	78.2514	38.0579	3.43734	2.80545	0.182561	0.418023	0.869825	5.3408	56.9155	0.345539	0.864113	2.01395	1.80623	2.392	0.825275
63.5525	0.162518	0.217968	1.73651	0.254988	0.321795	0.560949	0.830385	1.0044	2.86705	72.0219	3.12383	0.835896	2.45306	0.484258	0.63574	5.94266	0.907551	0.226757	61.4923	1.45665	7.88119	2.83217	22.4418	0.202917	0.128383	0.679361	3.11697	2.53588	4.56196	66.2563	2.0407	4.93072	84.0139	5.22303	78.2574	38.0886	3.45168	2.81974	0.183498	0.420414	0.873353	5.36141	56.9219	0.347024	0.869349	2.02171	1.81237	2.39885	0.828966
63.5703	0.163225	0.219124	1.74349	0.256111	0.322899	0.563146	0.834088	1.00698	2.87934	72.0327	3.1394	0.839574	2.46689	0.485998	0.638243	5.96079	0.910105	0.227956	61.4962	1.46306	7.91238	2.84246	22.4973	0.203755	0.128893	0.68266	3.13457	2.54168	4.57717	66.265	2.04637	4.95211	84.0183	5.23786	78.2634	38.1192	3.46605	2.83406	0.184438	0.422809	0.876883	5.38202	56.9283	0.34851	0.874592	2.02948	1.81851	2.40572	0.832663
63.5882	0.163933	0.220281	1.75047	0.257236	0.324005	0.565344	0.8378	1.00956	2.89164	72.0434	3.15501	0.843255	2.48074	0.487739	0.640746	5.97892	0.912661	0.229157	61.5	1.46947	7.94352	2.85275	22.5524	0.204594	0.129404	0.685965	3.1522	2.54747	4.59238	66.2737	2.05204	4.97354	84.0227	5.25268	78.2693	38.1495	3.48043	2.84842	0.185379	0.425207	0.880415	5.40265	56.9347	0.349997	0.87984	2.03726	1.82465	2.41258	0.836365
63.6059	0.164642	0.22144	1.75745	0.258362	0.325111	0.567543	0.841521	1.01214	2.90396	72.0541	3.17064	0.846939	2.49462	0.489482	0.643251	5.99706	0.915218	0.230361	61.5038	1.47588	7.97464	2.86304	22.6071	0.205435	0.129916	0.689277	3.16988	2.55326	4.6076	66.2824	2.05771	4.99502	84.0271	5.2675	78.2752	38.1797	3.49484	2.86281	0.186323	0.427609	0.883949	5.42328	56.941	0.351486	0.885094	2.04504	1.83079	2.41945	0.840073
63.6235	0.165352	0.222602	1.76444	0.259488	0.326219	0.569743	0.845252	1.01472	2.91628	72.0648	3.18631	0.850626	2.50853	0.491227	0.645756	6.01519	0.917777	0.231568	61.5076	1.4823	8.00572	2.87334	22.6615	0.206277	0.130429	0.692596	3.1876	2.55905	4.62281	66.2911	2.06338	5.01653	84.0315	5.28231	78.2811	38.2097	3.50926	2.87723	0.187269	0.430014	0.887485	5.44393	56.9474	0.352976	0.890353	2.05282	1.83691	2.42632	0.843787
63.6411	0.166063	0.223765	1.77142	0.260616	0.327328	0.571945	0.848992	1.0173	2.92863	72.0754	3.20201	0.854316	2.52246	0.492973	0.648263	6.03334	0.920337	0.232779	61.5115	1.48872	8.03678	2.88364	22.7155	0.20712	0.130944	0.695922	3.20535	2.56483	4.63803	66.2997	2.06906	5.0381	84.0358	5.29711	78.287	38.2396	3.52371	2.89168	0.188217	0.432423	0.891023	5.46457	56.9537	0.354468	0.895619	2.06061	1.84304	2.4332	0.847507
63.6586	0.166775	0.22493	1.7784	0.261745	0.328438	0.574148	0.852741	1.01988	2.94098	72.0859	3.21774	0.858008	2.53642	0.494721	0.650771	6.05148	0.922898	0.233992	61.5152	1.49515	8.06779	2.89394	22.7691	0.207965	0.131459	0.699254	3.22315	2.57061	4.65326	66.3082	2.07473	5.0597	84.0402	5.31191	78.2928	38.2693	3.53817	2.90617	0.189167	0.434835	0.894563	5.48523	56.96	0.355961	0.900889	2.06841	1.84916	2.44008	0.851232
63.676	0.167489	0.226096	1.78538	0.262875	0.329549	0.576352	0.8565	1.02247	2.95335	72.0964	3.2335	0.861702	2.5504	0.496471	0.65328	6.06963	0.925461	0.235208	61.519	1.50158	8.09878	2.90425	22.8223	0.208812	0.131976	0.702594	3.24098	2.57639	4.66848	66.3168	2.08041	5.08136	84.0445	5.3267	78.2987	38.2988	3.55265	2.92069	0.190119	0.43725	0.898104	5.5059	56.9662	0.357456	0.906165	2.07621	1.85528	2.44697	0.854963
63.6934	0.168203	0.227265	1.79236	0.264006	0.330661	0.578557	0.860268	1.02505	2.96573	72.1069	3.2493	0.8654	2.56441	0.498222	0.65579	6.08778	0.928025	0.236427	61.5228	1.50802	8.12973	2.91456	22.8752	0.20966	0.132494	0.705939	3.25886	2.58216	4.68371	66.3253	2.08609	5.10305	84.0487	5.34149	78.3045	38.3282	3.56715	2.93524	0.191073	0.439669	0.901647	5.52657	56.9725	0.358952	0.911447	2.08401	1.86139	2.45386	0.8587
63.7107	0.168919	0.228435	1.79934	0.265138	0.331775	0.580764	0.864045	1.02763	2.97813	72.1173	3.26512	0.8691	2.57844	0.499974	0.658301	6.10593	0.930591	0.237649	61.5266	1.51446	8.16064	2.92487	22.9277	0.210509	0.133014	0.709292	3.27677	2.58792	4.69894	66.3338	2.09177	5.12479	84.053	5.35627	78.3103	38.3574	3.58168	2.94983	0.192029	0.442092	0.905192	5.54725	56.9787	0.360449	0.916733	2.09183	1.8675	2.46075	0.862442
63.7279	0.169636	0.229608	1.80632	0.266272	0.332889	0.582971	0.867832	1.03021	2.99054	72.1276	3.28097	0.872802	2.59249	0.501729	0.660813	6.12408	0.933158	0.238874	61.5303	1.52091	8.19153	2.93519	22.9799	0.21136	0.133534	0.712651	3.29472	2.59369	4.71417	66.3422	2.09745	5.14657	84.0573	5.37104	78.316	38.3865	3.59622	2.96444	0.192988	0.444517	0.908739	5.56793	56.9849	0.361948	0.922025	2.09965	1.87361	2.46765	0.86619
63.745	0.170354	0.230782	1.8133	0.267406	0.334005	0.58518	0.871628	1.03279	3.00296	72.1379	3.29686	0.876507	2.60657	0.503485	0.663326	6.14224	0.935727	0.240102	61.5341	1.52735	8.22237	2.94551	23.0317	0.212213	0.134056	0.716017	3.31271	2.59944	4.7294	66.3506	2.10313	5.16839	84.0615	5.38581	78.3217	38.4154	3.61077	2.97909	0.193948	0.446946	0.912288	5.58862	56.9911	0.363448	0.927322	2.10747	1.87971	2.47455	0.869944
[truncated: 2,118 more rows]
[truncated: 8 more columns]

## Sheet: Fig 7d
0	0	0	0	0	0	0	0	0	0	0	0	0	0	0	0	0	0	0	0	0	0	0	0	0	0	0	0	0	0	0	0	0	0	0	0	0	0	0	0	0	0	0	0	0	0	0	0	0	0
[truncated: 2,921 more rows]
[truncated: 8 more columns]

[truncated: 12 more sheets: Fig 8a, Fig 8b, Fig 9, Fig 10a, Fig 10b, Fig 11ab, Fig 12a, Fig 12b, Fig 13a, Fig 13b, Fig 14a, Fig 14b]
